# Supplementary material for: Inflammation promotes stomach epithelial defense by stimulating the secretion of antimicrobial peptides in the mucus
Source: Gut Microbes. 2024 Sep 8;16(1):2390680. doi: 10.1080/19490976.2024.2390680 (PMC11382725; doi:10.1080/19490976.2024.2390680)
Supplement: Supplemental Material [file KGMI_A_2390680_SM1655.zip]

Archive with 5 entries (5 files):
- supplementary_Files__20_/supplementary figure 1.jpg
- supplementary_Files__20_/supplementary figure 2.jpg
- supplementary_Files__20_/supplementary figure 3.jpg
- supplementary_Files__20_/Supplementary file 1 Max Quant output.xlsx
- supplementary_Files__20_/supplementary_file_2 (1).pdf
