# Supplementary material for: Inflammation promotes stomach epithelial defense by stimulating the secretion of antimicrobial peptides in the mucus
Source: Gut Microbes. 2024 Sep 8;16(1):2390680. doi: 10.1080/19490976.2024.2390680 (PMC11382725; doi:10.1080/19490976.2024.2390680)
Supplement: Supplemental Material [file KGMI_A_2390680_SM1655.zip › supplementary_Files__20_/Supplementary file 1 Max Quant output.xlsx]

## Sheet: 1_proteinGroups
Protein IDs	Majority protein IDs	Peptide counts (all)	Peptide counts (razor+unique)	Peptide counts (unique)	Fasta headers	Number of proteins	Peptides	Razor + unique peptides	Unique peptides	Peptides 1	Peptides 10	Peptides 11	Peptides 12	Peptides 13	Peptides 14	Peptides 15	Peptides 2	Peptides 3	Peptides 4	Peptides 5	Peptides 6	Peptides 7	Peptides 8	Peptides 9	Razor + unique peptides 1	Razor + unique peptides 10	Razor + unique peptides 11	Razor + unique peptides 12	Razor + unique peptides 13	Razor + unique peptides 14	Razor + unique peptides 15	Razor + unique peptides 2	Razor + unique peptides 3	Razor + unique peptides 4	Razor + unique peptides 5	Razor + unique peptides 6	Razor + unique peptides 7	Razor + unique peptides 8	Razor + unique peptides 9	Unique peptides 1	Unique peptides 10	Unique peptides 11	Unique peptides 12	Unique peptides 13	Unique peptides 14	Unique peptides 15	Unique peptides 2	Unique peptides 3	Unique peptides 4
1433B_HUMAN	1433B_HUMAN	17	9	9	14-3-3 protein beta/alpha OS=Homo sapiens OX=9606 GN=YWHAB PE=1 SV=3	1	17	9	9	7	8	11	8	8	14	10	6	8	13	9	6	7	4	8	2	4	5	4	3	6	5	2	4	7	3	3	3	2	4	2	4	5	4	3	6	5	2	4	7
1433E_HUMAN	1433E_HUMAN	21	19	19	14-3-3 protein epsilon OS=Homo sapiens OX=9606 GN=YWHAE PE=1 SV=1	1	21	19	19	14	7	14	12	13	17	12	9	9	17	15	2	3	5	4	12	6	12	10	11	15	11	7	8	15	13	2	2	4	3	12	6	12	10	11	15	11	7	8	15
1433F_HUMAN	1433F_HUMAN	9	4	4	14-3-3 protein eta OS=Homo sapiens OX=9606 GN=YWHAH PE=1 SV=4	1	9	4	4	4	5	7	5	4	8	5	3	5	6	4	3	4	3	5	1	1	2	2	2	3	1	0	1	3	1	1	1	1	1	1	1	2	2	2	3	1	0	1	3
1433G_HUMAN	1433G_HUMAN	18	13	11	14-3-3 protein gamma OS=Homo sapiens OX=9606 GN=YWHAG PE=1 SV=2	1	18	13	11	8	8	12	9	7	16	11	7	8	13	11	5	6	4	8	5	4	7	6	5	11	7	4	4	10	8	3	3	2	4	3	3	6	6	4	9	6	4	3	8
1433S_HUMAN	1433S_HUMAN	10	7	7	14-3-3 protein sigma OS=Homo sapiens OX=9606 GN=SFN PE=1 SV=1	1	10	7	7	6	5	7	6	5	9	9	5	5	8	7	2	1	1	6	3	3	4	3	3	6	7	2	3	5	4	2	0	0	4	3	3	4	3	3	6	7	2	3	5
1433T_HUMAN	1433T_HUMAN	12	8	8	14-3-3 protein theta OS=Homo sapiens OX=9606 GN=YWHAQ PE=1 SV=1	1	12	8	8	4	6	6	5	4	11	5	4	3	6	6	2	3	3	5	1	5	3	1	0	7	3	0	2	2	2	2	2	2	4	1	5	3	1	0	7	3	0	2	2
1433Z_HUMAN	1433Z_HUMAN	28	28	21	14-3-3 protein zeta/delta OS=Homo sapiens OX=9606 GN=YWHAZ PE=1 SV=1	1	28	28	21	16	17	23	19	14	26	22	13	16	20	22	8	13	14	16	16	17	23	19	14	26	22	13	16	20	22	8	13	14	16	12	13	17	14	10	19	17	8	12	15
1A03_HUMAN;1A36_HUMAN;1A01_HUMAN;1A24_HUMAN;1A23_HUMAN	1A03_HUMAN;1A36_HUMAN;1A01_HUMAN	19;12;12;8;6	19;12;12;8;6	4;0;0;0;0	HLA class I histocompatibility antigen, A-3 alpha chain OS=Homo sapiens OX=9606 GN=HLA-A PE=1 SV=2;HLA class I histocompatibility antigen, A-36 alpha chain OS=Homo sapiens OX=9606 GN=HLA-A PE=1 SV=1;HLA class I histocompatibility antigen, A-1 alpha chain O	5	19	19	4	2	7	8	5	1	18	17	3	3	14	16	0	0	1	3	2	7	8	5	1	18	17	3	3	14	16	0	0	1	3	0	0	1	1	0	4	2	1	0	2
1A11_HUMAN	1A11_HUMAN	18	5	3	HLA class I histocompatibility antigen, A-11 alpha chain OS=Homo sapiens OX=9606 GN=HLA-A PE=1 SV=1	1	18	5	3	2	7	8	4	2	15	17	2	3	14	15	0	1	1	2	0	1	2	0	1	2	4	0	0	3	4	0	1	0	1	0	0	1	0	1	1	3	0	0	2
1A25_HUMAN;1A26_HUMAN;1A43_HUMAN	1A25_HUMAN;1A26_HUMAN;1A43_HUMAN	14;12;10	2;0;0	0;0;0	HLA class I histocompatibility antigen, A-25 alpha chain OS=Homo sapiens OX=9606 GN=HLA-A PE=1 SV=1;HLA class I histocompatibility antigen, A-26 alpha chain OS=Homo sapiens OX=9606 GN=HLA-A PE=1 SV=2;HLA class I histocompatibility antigen, A-43 alpha chain	3	14	2	0	1	12	4	1	1	8	8	1	1	6	6	1	4	2	8	0	1	0	0	0	0	0	0	0	0	0	1	1	1	2	0	0	0	0	0	0	0	0	0	0
1A66_HUMAN	1A66_HUMAN	15	2	0	HLA class I histocompatibility antigen, A-66 alpha chain OS=Homo sapiens OX=9606 GN=HLA-A PE=1 SV=1	1	15	2	0	1	12	5	2	1	11	11	2	2	8	8	0	3	1	6	0	2	0	0	0	1	0	0	0	0	0	0	1	0	1	0	0	0	0	0	0	0	0	0	0
1A69_HUMAN;1A68_HUMAN	1A69_HUMAN;1A68_HUMAN	16;14	7;5	0;0	HLA class I histocompatibility antigen, A-69 alpha chain OS=Homo sapiens OX=9606 GN=HLA-A PE=1 SV=2;HLA class I histocompatibility antigen, A-68 alpha chain OS=Homo sapiens OX=9606 GN=HLA-A PE=1 SV=4	2	16	7	0	1	13	5	2	1	11	12	2	2	8	9	0	2	1	5	0	7	1	0	0	3	4	0	0	1	2	0	1	0	3	0	0	0	0	0	0	0	0	0	0
1B40_HUMAN;1B27_HUMAN	1B40_HUMAN;1B27_HUMAN	11;9	1;1	0;0	HLA class I histocompatibility antigen, B-40 alpha chain OS=Homo sapiens OX=9606 GN=HLA-B PE=1 SV=1;HLA class I histocompatibility antigen, B-27 alpha chain OS=Homo sapiens OX=9606 GN=HLA-B PE=1 SV=2	2	11	1	0	1	10	4	2	1	7	6	0	1	4	4	1	2	2	5	0	1	1	0	0	1	0	0	1	0	0	0	0	0	1	0	0	0	0	0	0	0	0	0	0
1B49_HUMAN;1B50_HUMAN	1B49_HUMAN;1B50_HUMAN	12;11	4;4	0;0	HLA class I histocompatibility antigen, B-49 alpha chain OS=Homo sapiens OX=9606 GN=HLA-B PE=1 SV=2;HLA class I histocompatibility antigen, B-50 alpha chain OS=Homo sapiens OX=9606 GN=HLA-B PE=1 SV=1	2	12	4	0	1	9	3	2	1	8	9	0	0	6	7	0	2	1	4	0	4	1	0	0	1	1	0	0	1	1	0	1	1	3	0	0	0	0	0	0	0	0	0	0
1B53_HUMAN;1B35_HUMAN;1B51_HUMAN;1B78_HUMAN;1B52_HUMAN;1B58_HUMAN	1B53_HUMAN;1B35_HUMAN;1B51_HUMAN;1B78_HUMAN;1B52_HUMAN;1B58_HUMAN	13;12;11;10;10;10	8;7;7;6;6;6	1;1;1;1;1;1	HLA class I histocompatibility antigen, B-53 alpha chain OS=Homo sapiens OX=9606 GN=HLA-B PE=1 SV=1;HLA class I histocompatibility antigen, B-35 alpha chain OS=Homo sapiens OX=9606 GN=HLA-B PE=1 SV=1;HLA class I histocompatibility antigen, B-51 alpha chain	6	13	8	1	1	7	4	3	1	11	13	0	1	8	10	0	2	3	3	0	2	2	1	0	6	8	0	0	4	6	0	2	2	2	0	0	0	0	0	1	1	0	0	1
1C02_HUMAN	1C02_HUMAN	11	7	1	HLA class I histocompatibility antigen, Cw-2 alpha chain OS=Homo sapiens OX=9606 GN=HLA-C PE=1 SV=1	1	11	7	1	0	9	6	2	0	7	7	1	0	5	6	2	5	3	6	0	5	3	0	0	3	3	0	0	1	2	2	3	2	4	0	1	0	0	0	0	0	0	0	0
1C03_HUMAN	1C03_HUMAN	9	1	1	HLA class I histocompatibility antigen, Cw-3 alpha chain OS=Homo sapiens OX=9606 GN=HLA-C PE=1 SV=2	1	9	1	1	0	5	6	2	0	6	7	0	0	4	6	0	4	2	4	0	1	0	0	0	0	0	0	0	0	0	0	1	0	1	0	1	0	0	0	0	0	0	0	0
1C04_HUMAN;1C18_HUMAN;1C14_HUMAN	1C04_HUMAN;1C18_HUMAN;1C14_HUMAN	10;9;9	2;2;1	0;0;0	HLA class I histocompatibility antigen, Cw-4 alpha chain OS=Homo sapiens OX=9606 GN=HLA-C PE=1 SV=1;HLA class I histocompatibility antigen, Cw-18 alpha chain OS=Homo sapiens OX=9606 GN=HLA-C PE=1 SV=1;HLA class I histocompatibility antigen, Cw-14 alpha cha	3	10	2	0	1	6	6	3	0	9	10	0	1	5	8	0	2	3	3	0	0	0	0	0	1	2	0	0	0	1	0	0	0	0	0	0	0	0	0	0	0	0	0	0
2AAA_HUMAN;2AAB_HUMAN	2AAA_HUMAN	8;2	8;2	8;2	Serine/threonine-protein phosphatase 2A 65 kDa regulatory subunit A alpha isoform OS=Homo sapiens OX=9606 GN=PPP2R1A PE=1 SV=4	2	8	8	8	2	1	5	2	0	3	4	0	2	3	2	1	1	1	1	2	1	5	2	0	3	4	0	2	3	2	1	1	1	1	2	1	5	2	0	3	4	0	2	3
2B11_HUMAN;2B1G_HUMAN;DRB5_HUMAN;2B18_HUMAN;DRB3_HUMAN;2B19_HUMAN;2B17_HUMAN;2B14_HUMAN;2B1A_HUMAN;DRB4_HUMAN	2B11_HUMAN;2B1G_HUMAN;DRB5_HUMAN	12;8;7;5;5;5;5;5;4;1	12;8;7;5;5;5;5;5;4;1	4;0;1;0;1;1;1;0;0;1	HLA class II histocompatibility antigen, DRB1-1 beta chain OS=Homo sapiens OX=9606 GN=HLA-DRB1 PE=1 SV=2;HLA class II histocompatibility antigen, DRB1-16 beta chain OS=Homo sapiens OX=9606 GN=HLA-DRB1 PE=1 SV=1;HLA class II histocompatibility antigen, DR b	10	12	12	4	0	4	1	2	3	8	12	1	3	7	9	0	0	0	2	0	4	1	2	3	8	12	1	3	7	9	0	0	0	2	0	0	0	1	1	2	4	1	1	3
2B1D_HUMAN;2B1F_HUMAN;2B13_HUMAN	2B1D_HUMAN;2B1F_HUMAN;2B13_HUMAN	9;6;6	6;3;3	3;0;0	HLA class II histocompatibility antigen, DRB1-13 beta chain OS=Homo sapiens OX=9606 GN=HLA-DRB1 PE=1 SV=1;HLA class II histocompatibility antigen, DRB1-15 beta chain OS=Homo sapiens OX=9606 GN=HLA-DRB1 PE=1 SV=2;HLA class II histocompatibility antigen, DRB	3	9	6	3	0	6	0	0	1	3	5	0	1	3	3	0	1	1	5	0	5	0	0	0	1	2	0	0	1	1	0	1	1	4	0	3	0	0	0	0	1	0	0	0
3HIDH_HUMAN	3HIDH_HUMAN	5	5	5	3-hydroxyisobutyrate dehydrogenase, mitochondrial OS=Homo sapiens OX=9606 GN=HIBADH PE=1 SV=2	1	5	5	5	0	0	2	2	0	4	4	0	0	2	4	0	0	0	0	0	0	2	2	0	4	4	0	0	2	4	0	0	0	0	0	0	2	2	0	4	4	0	0	2
4F2_HUMAN	4F2_HUMAN	8	8	8	4F2 cell-surface antigen heavy chain OS=Homo sapiens OX=9606 GN=SLC3A2 PE=1 SV=3	1	8	8	8	3	0	5	1	3	7	4	1	2	6	4	0	0	0	2	3	0	5	1	3	7	4	1	2	6	4	0	0	0	2	3	0	5	1	3	7	4	1	2	6
5NTD_HUMAN	5NTD_HUMAN	9	9	9	5-nucleotidase OS=Homo sapiens OX=9606 GN=NT5E PE=1 SV=1	1	9	9	9	5	0	2	5	8	1	0	0	2	4	0	2	3	3	3	5	0	2	5	8	1	0	0	2	4	0	2	3	3	3	5	0	2	5	8	1	0	0	2	4
6PGD_HUMAN	6PGD_HUMAN	21	21	21	6-phosphogluconate dehydrogenase, decarboxylating OS=Homo sapiens OX=9606 GN=PGD PE=1 SV=3	1	21	21	21	7	12	5	8	6	17	17	4	5	15	20	2	0	2	5	7	12	5	8	6	17	17	4	5	15	20	2	0	2	5	7	12	5	8	6	17	17	4	5	15
6PGL_HUMAN	6PGL_HUMAN	8	8	8	6-phosphogluconolactonase OS=Homo sapiens OX=9606 GN=PGLS PE=1 SV=2	1	8	8	8	1	1	5	3	1	6	2	0	1	4	3	0	0	1	0	1	1	5	3	1	6	2	0	1	4	3	0	0	1	0	1	1	5	3	1	6	2	0	1	4
7B2_HUMAN	7B2_HUMAN	2	2	2	Neuroendocrine protein 7B2 OS=Homo sapiens OX=9606 GN=SCG5 PE=1 SV=2	1	2	2	2	0	0	0	0	0	0	0	0	0	0	0	2	2	1	1	0	0	0	0	0	0	0	0	0	0	0	2	2	1	1	0	0	0	0	0	0	0	0	0	0
A16A1_HUMAN	A16A1_HUMAN	3	3	3	Aldehyde dehydrogenase family 16 member A1 OS=Homo sapiens OX=9606 GN=ALDH16A1 PE=1 SV=2	1	3	3	3	0	1	0	1	0	1	2	0	0	1	3	0	0	0	0	0	1	0	1	0	1	2	0	0	1	3	0	0	0	0	0	1	0	1	0	1	2	0	0	1
A1AT_HUMAN;A1ATR_HUMAN	A1AT_HUMAN	65;1	65;1	65;1	Alpha-1-antitrypsin OS=Homo sapiens OX=9606 GN=SERPINA1 PE=1 SV=3	2	65	65	65	56	41	51	52	39	61	59	40	40	57	59	48	49	54	58	56	41	51	52	39	61	59	40	40	57	59	48	49	54	58	56	41	51	52	39	61	59	40	40	57
A2AP_HUMAN	A2AP_HUMAN	1	1	1	Alpha-2-antiplasmin OS=Homo sapiens OX=9606 GN=SERPINF2 PE=1 SV=3	1	1	1	1	1	1	0	0	1	0	0	1	0	1	1	0	1	0	1	1	1	0	0	1	0	0	1	0	1	1	0	1	0	1	1	1	0	0	1	0	0	1	0	1
A2GL_HUMAN	A2GL_HUMAN	20	20	20	Leucine-rich alpha-2-glycoprotein OS=Homo sapiens OX=9606 GN=LRG1 PE=1 SV=2	1	20	20	20	17	10	14	18	12	17	18	11	17	18	19	11	15	18	13	17	10	14	18	12	17	18	11	17	18	19	11	15	18	13	17	10	14	18	12	17	18	11	17	18
A2MG_HUMAN;PZP_HUMAN	A2MG_HUMAN	6;1	6;1	6;1	Alpha-2-macroglobulin OS=Homo sapiens OX=9606 GN=A2M PE=1 SV=3	2	6	6	6	3	2	1	0	3	1	1	4	3	1	1	3	4	4	3	3	2	1	0	3	1	1	4	3	1	1	3	4	4	3	3	2	1	0	3	1	1	4	3	1
A4_HUMAN	A4_HUMAN	31	31	28	Amyloid-beta A4 protein OS=Homo sapiens OX=9606 GN=APP PE=1 SV=3	1	31	31	28	16	18	2	21	5	18	17	10	5	14	20	10	25	26	17	16	18	2	21	5	18	17	10	5	14	20	10	25	26	17	14	16	2	19	5	16	16	10	5	13
A4GCT_HUMAN	A4GCT_HUMAN	12	12	12	Alpha-1,4-N-acetylglucosaminyltransferase OS=Homo sapiens OX=9606 GN=A4GNT PE=1 SV=1	1	12	12	12	11	0	11	11	1	9	5	9	1	8	7	4	8	6	5	11	0	11	11	1	9	5	9	1	8	7	4	8	6	5	11	0	11	11	1	9	5	9	1	8
AACS_HUMAN	AACS_HUMAN	1	1	1	Acetoacetyl-CoA synthetase OS=Homo sapiens OX=9606 GN=AACS PE=1 SV=1	1	1	1	1	0	0	1	0	0	1	1	0	0	1	0	0	0	0	0	0	0	1	0	0	1	1	0	0	1	0	0	0	0	0	0	0	1	0	0	1	1	0	0	1
AACT_HUMAN	AACT_HUMAN	46	46	46	Alpha-1-antichymotrypsin OS=Homo sapiens OX=9606 GN=SERPINA3 PE=1 SV=2	1	46	46	46	42	32	29	45	26	38	38	29	27	40	42	25	39	41	33	42	32	29	45	26	38	38	29	27	40	42	25	39	41	33	42	32	29	45	26	38	38	29	27	40
AAPK1_HUMAN	AAPK1_HUMAN	1	1	1	5-AMP-activated protein kinase catalytic subunit alpha-1 OS=Homo sapiens OX=9606 GN=PRKAA1 PE=1 SV=4	1	1	1	1	0	0	1	0	0	1	1	0	0	1	0	0	0	0	0	0	0	1	0	0	1	1	0	0	1	0	0	0	0	0	0	0	1	0	0	1	1	0	0	1
AATC_HUMAN	AATC_HUMAN	9	9	9	Aspartate aminotransferase, cytoplasmic OS=Homo sapiens OX=9606 GN=GOT1 PE=1 SV=3	1	9	9	9	2	1	3	3	5	8	8	1	6	8	8	0	0	0	2	2	1	3	3	5	8	8	1	6	8	8	0	0	0	2	2	1	3	3	5	8	8	1	6	8
AATM_HUMAN	AATM_HUMAN	14	14	14	Aspartate aminotransferase, mitochondrial OS=Homo sapiens OX=9606 GN=GOT2 PE=1 SV=3	1	14	14	14	5	3	6	5	8	12	8	5	9	11	14	0	0	0	0	5	3	6	5	8	12	8	5	9	11	14	0	0	0	0	5	3	6	5	8	12	8	5	9	11
AB17C_HUMAN;AB17A_HUMAN	AB17C_HUMAN	5;1	5;1	5;1	Alpha/beta hydrolase domain-containing protein 17C OS=Homo sapiens OX=9606 GN=ABHD17C PE=1 SV=2	2	5	5	5	1	0	0	2	4	0	1	1	2	1	2	0	0	0	0	1	0	0	2	4	0	1	1	2	1	2	0	0	0	0	1	0	0	2	4	0	1	1	2	1
ABCD3_HUMAN	ABCD3_HUMAN	5	5	5	ATP-binding cassette sub-family D member 3 OS=Homo sapiens OX=9606 GN=ABCD3 PE=1 SV=1	1	5	5	5	0	0	4	0	0	2	2	0	0	2	0	0	0	0	0	0	0	4	0	0	2	2	0	0	2	0	0	0	0	0	0	0	4	0	0	2	2	0	0	2
ABD12_HUMAN	ABD12_HUMAN	2	2	2	Monoacylglycerol lipase ABHD12 OS=Homo sapiens OX=9606 GN=ABHD12 PE=1 SV=2	1	2	2	2	0	0	2	0	0	0	0	0	0	0	0	0	0	0	0	0	0	2	0	0	0	0	0	0	0	0	0	0	0	0	0	0	2	0	0	0	0	0	0	0
ABHDB_HUMAN	ABHDB_HUMAN	2	2	2	Protein ABHD11 OS=Homo sapiens OX=9606 GN=ABHD11 PE=1 SV=1	1	2	2	2	1	0	2	0	0	2	1	0	0	1	1	0	0	1	0	1	0	2	0	0	2	1	0	0	1	1	0	0	1	0	1	0	2	0	0	2	1	0	0	1
ACAD8_HUMAN	ACAD8_HUMAN	3	3	3	Isobutyryl-CoA dehydrogenase, mitochondrial OS=Homo sapiens OX=9606 GN=ACAD8 PE=1 SV=1	1	3	3	3	0	0	3	0	0	0	0	0	0	0	0	0	0	0	0	0	0	3	0	0	0	0	0	0	0	0	0	0	0	0	0	0	3	0	0	0	0	0	0	0
ACAD9_HUMAN	ACAD9_HUMAN	3	3	3	Acyl-CoA dehydrogenase family member 9, mitochondrial OS=Homo sapiens OX=9606 GN=ACAD9 PE=1 SV=1	1	3	3	3	0	0	2	0	0	1	2	0	0	1	1	0	0	0	0	0	0	2	0	0	1	2	0	0	1	1	0	0	0	0	0	0	2	0	0	1	2	0	0	1
ACADM_HUMAN	ACADM_HUMAN	8	8	8	Medium-chain specific acyl-CoA dehydrogenase, mitochondrial OS=Homo sapiens OX=9606 GN=ACADM PE=1 SV=1	1	8	8	8	1	1	7	2	0	2	4	0	0	2	2	0	0	0	0	1	1	7	2	0	2	4	0	0	2	2	0	0	0	0	1	1	7	2	0	2	4	0	0	2
ACADS_HUMAN	ACADS_HUMAN	4	4	4	Short-chain specific acyl-CoA dehydrogenase, mitochondrial OS=Homo sapiens OX=9606 GN=ACADS PE=1 SV=1	1	4	4	4	0	0	3	0	0	3	0	0	0	1	0	0	0	0	0	0	0	3	0	0	3	0	0	0	1	0	0	0	0	0	0	0	3	0	0	3	0	0	0	1
ACADV_HUMAN	ACADV_HUMAN	21	21	21	Very long-chain specific acyl-CoA dehydrogenase, mitochondrial OS=Homo sapiens OX=9606 GN=ACADVL PE=1 SV=1	1	21	21	21	4	3	20	9	0	12	13	2	1	14	7	0	0	2	2	4	3	20	9	0	12	13	2	1	14	7	0	0	2	2	4	3	20	9	0	12	13	2	1	14
ACAP1_HUMAN	ACAP1_HUMAN	1	1	1	Arf-GAP with coiled-coil, ANK repeat and PH domain-containing protein 1 OS=Homo sapiens OX=9606 GN=ACAP1 PE=1 SV=1	1	1	1	1	0	1	1	0	0	0	1	0	0	1	1	0	0	0	1	0	1	1	0	0	0	1	0	0	1	1	0	0	0	1	0	1	1	0	0	0	1	0	0	1
ACDSB_HUMAN	ACDSB_HUMAN	1	1	1	Short/branched chain specific acyl-CoA dehydrogenase, mitochondrial OS=Homo sapiens OX=9606 GN=ACADSB PE=1 SV=1	1	1	1	1	1	0	1	0	0	1	1	0	0	1	0	0	0	0	0	1	0	1	0	0	1	1	0	0	1	0	0	0	0	0	1	0	1	0	0	1	1	0	0	1
ACE_HUMAN	ACE_HUMAN	3	3	3	Angiotensin-converting enzyme OS=Homo sapiens OX=9606 GN=ACE PE=1 SV=1	1	3	3	3	1	0	0	1	3	0	0	0	2	1	1	1	0	0	1	1	0	0	1	3	0	0	0	2	1	1	1	0	0	1	1	0	0	1	3	0	0	0	2	1
ACLY_HUMAN	ACLY_HUMAN	4	4	4	ATP-citrate synthase OS=Homo sapiens OX=9606 GN=ACLY PE=1 SV=3	1	4	4	4	0	0	2	1	0	2	0	0	0	0	0	0	0	0	0	0	0	2	1	0	2	0	0	0	0	0	0	0	0	0	0	0	2	1	0	2	0	0	0	0
ACOC_HUMAN	ACOC_HUMAN	3	3	3	Cytoplasmic aconitate hydratase OS=Homo sapiens OX=9606 GN=ACO1 PE=1 SV=3	1	3	3	3	0	0	1	1	1	2	1	1	0	3	2	0	0	0	0	0	0	1	1	1	2	1	1	0	3	2	0	0	0	0	0	0	1	1	1	2	1	1	0	3
ACON_HUMAN	ACON_HUMAN	29	29	29	Aconitate hydratase, mitochondrial OS=Homo sapiens OX=9606 GN=ACO2 PE=1 SV=2	1	29	29	29	7	9	20	8	2	24	22	3	1	24	18	1	3	3	7	7	9	20	8	2	24	22	3	1	24	18	1	3	3	7	7	9	20	8	2	24	22	3	1	24
ACOT9_HUMAN	ACOT9_HUMAN	11	11	11	Acyl-coenzyme A thioesterase 9, mitochondrial OS=Homo sapiens OX=9606 GN=ACOT9 PE=1 SV=2	1	11	11	11	1	0	10	0	0	1	0	0	0	1	0	0	0	0	0	1	0	10	0	0	1	0	0	0	1	0	0	0	0	0	1	0	10	0	0	1	0	0	0	1
ACPH_HUMAN	ACPH_HUMAN	3	3	3	Acylamino-acid-releasing enzyme OS=Homo sapiens OX=9606 GN=APEH PE=1 SV=4	1	3	3	3	1	0	0	0	2	0	1	1	0	2	1	0	0	0	0	1	0	0	0	2	0	1	1	0	2	1	0	0	0	0	1	0	0	0	2	0	1	1	0	2
ACS2L_HUMAN	ACS2L_HUMAN	1	1	1	Acetyl-coenzyme A synthetase 2-like, mitochondrial OS=Homo sapiens OX=9606 GN=ACSS1 PE=1 SV=2	1	1	1	1	0	0	1	0	0	0	0	0	0	1	0	0	0	0	0	0	0	1	0	0	0	0	0	0	1	0	0	0	0	0	0	0	1	0	0	0	0	0	0	1
ACSA_HUMAN	ACSA_HUMAN	2	2	2	Acetyl-coenzyme A synthetase, cytoplasmic OS=Homo sapiens OX=9606 GN=ACSS2 PE=1 SV=1	1	2	2	2	0	0	2	0	0	0	1	0	0	0	0	0	0	0	0	0	0	2	0	0	0	1	0	0	0	0	0	0	0	0	0	0	2	0	0	0	1	0	0	0
ACSF2_HUMAN	ACSF2_HUMAN	7	7	7	Acyl-CoA synthetase family member 2, mitochondrial OS=Homo sapiens OX=9606 GN=ACSF2 PE=1 SV=2	1	7	7	7	0	0	7	0	0	1	4	0	0	1	0	0	0	0	0	0	0	7	0	0	1	4	0	0	1	0	0	0	0	0	0	0	7	0	0	1	4	0	0	1
ACSF3_HUMAN	ACSF3_HUMAN	3	3	3	Acyl-CoA synthetase family member 3, mitochondrial OS=Homo sapiens OX=9606 GN=ACSF3 PE=1 SV=3	1	3	3	3	0	0	3	0	0	1	1	0	0	1	0	0	0	0	0	0	0	3	0	0	1	1	0	0	1	0	0	0	0	0	0	0	3	0	0	1	1	0	0	1
ACSL1_HUMAN	ACSL1_HUMAN	9	9	9	Long-chain-fatty-acid--CoA ligase 1 OS=Homo sapiens OX=9606 GN=ACSL1 PE=1 SV=1	1	9	9	9	0	1	7	2	0	6	6	1	0	5	1	0	0	0	0	0	1	7	2	0	6	6	1	0	5	1	0	0	0	0	0	1	7	2	0	6	6	1	0	5
ACSL3_HUMAN	ACSL3_HUMAN	7	7	5	Long-chain-fatty-acid--CoA ligase 3 OS=Homo sapiens OX=9606 GN=ACSL3 PE=1 SV=3	1	7	7	5	0	0	6	0	1	1	4	0	0	1	1	0	0	0	0	0	0	6	0	1	1	4	0	0	1	1	0	0	0	0	0	0	4	0	0	1	2	0	0	0
ACSL4_HUMAN	ACSL4_HUMAN	5	3	3	Long-chain-fatty-acid--CoA ligase 4 OS=Homo sapiens OX=9606 GN=ACSL4 PE=1 SV=2	1	5	3	3	2	2	4	2	3	3	4	1	2	3	3	1	2	2	2	2	2	2	2	2	3	2	1	2	2	2	1	2	2	2	2	2	2	2	2	3	2	1	2	2
ACSL5_HUMAN;ACSL6_HUMAN	ACSL5_HUMAN	3;1	3;1	3;1	Long-chain-fatty-acid--CoA ligase 5 OS=Homo sapiens OX=9606 GN=ACSL5 PE=1 SV=1	2	3	3	3	0	0	3	0	0	0	0	0	0	0	0	0	0	0	0	0	0	3	0	0	0	0	0	0	0	0	0	0	0	0	0	0	3	0	0	0	0	0	0	0
ACTB_HUMAN;POTEE_HUMAN;POTEF_HUMAN;POTEI_HUMAN;POTEJ_HUMAN;ACTBM_HUMAN	ACTB_HUMAN	50;16;11;9;6;5	50;16;11;9;6;5	2;0;0;0;0;0	Actin, cytoplasmic 1 OS=Homo sapiens OX=9606 GN=ACTB PE=1 SV=1	6	50	50	2	35	39	41	39	30	46	48	28	38	39	39	24	30	37	39	35	39	41	39	30	46	48	28	38	39	39	24	30	37	39	1	2	1	1	1	1	2	1	1	1
ACTBL_HUMAN	ACTBL_HUMAN	13	1	1	Beta-actin-like protein 2 OS=Homo sapiens OX=9606 GN=ACTBL2 PE=1 SV=2	1	13	1	1	10	9	10	11	9	11	11	9	9	12	10	5	6	10	11	1	0	1	1	0	0	0	1	0	1	0	0	0	1	1	1	0	1	1	0	0	0	1	0	1
ACTS_HUMAN;ACTC_HUMAN;ACTH_HUMAN;ACTA_HUMAN	ACTS_HUMAN;ACTC_HUMAN;ACTH_HUMAN;ACTA_HUMAN	31;31;28;28	5;5;3;3	5;5;3;3	Actin, alpha skeletal muscle OS=Homo sapiens OX=9606 GN=ACTA1 PE=1 SV=1;Actin, alpha cardiac muscle 1 OS=Homo sapiens OX=9606 GN=ACTC1 PE=1 SV=1;Actin, gamma-enteric smooth muscle OS=Homo sapiens OX=9606 GN=ACTG2 PE=1 SV=1;Actin, aortic smooth muscle OS=Ho	4	31	5	5	22	25	27	27	18	29	29	17	26	26	26	16	22	24	26	3	4	4	4	1	5	5	1	4	4	5	0	3	3	4	3	4	4	4	1	5	5	1	4	4
ACTG_HUMAN	ACTG_HUMAN	50	2	2	Actin, cytoplasmic 2 OS=Homo sapiens OX=9606 GN=ACTG1 PE=1 SV=1	1	50	2	2	35	39	41	39	30	47	48	28	39	39	39	24	31	37	39	1	2	1	1	1	2	2	1	2	1	1	2	2	2	2	1	2	1	1	1	2	2	1	2	1
ACTN1_HUMAN	ACTN1_HUMAN	58	28	28	Alpha-actinin-1 OS=Homo sapiens OX=9606 GN=ACTN1 PE=1 SV=2	1	58	28	28	19	20	29	29	21	47	46	22	7	47	53	1	9	13	17	6	9	12	11	9	21	19	11	3	25	25	1	5	7	6	6	9	12	11	9	21	19	11	3	25
ACTN4_HUMAN;ACTN2_HUMAN;SPTN4_HUMAN	ACTN4_HUMAN	88;14;1	88;14;1	58;0;1	Alpha-actinin-4 OS=Homo sapiens OX=9606 GN=ACTN4 PE=1 SV=2	3	88	88	58	36	28	41	47	31	78	77	30	22	63	79	4	9	16	26	36	28	41	47	31	78	77	30	22	63	79	4	9	16	26	23	17	24	29	19	52	50	19	18	41
ADA10_HUMAN	ADA10_HUMAN	8	8	8	Disintegrin and metalloproteinase domain-containing protein 10 OS=Homo sapiens OX=9606 GN=ADAM10 PE=1 SV=1	1	8	8	8	1	3	3	2	2	3	5	0	1	2	6	2	3	3	4	1	3	3	2	2	3	5	0	1	2	6	2	3	3	4	1	3	3	2	2	3	5	0	1	2
ADA15_HUMAN	ADA15_HUMAN	5	5	5	Disintegrin and metalloproteinase domain-containing protein 15 OS=Homo sapiens OX=9606 GN=ADAM15 PE=1 SV=4	1	5	5	5	2	2	5	2	0	2	2	0	0	2	1	4	2	2	5	2	2	5	2	0	2	2	0	0	2	1	4	2	2	5	2	2	5	2	0	2	2	0	0	2
ADA28_HUMAN	ADA28_HUMAN	25	25	25	Disintegrin and metalloproteinase domain-containing protein 28 OS=Homo sapiens OX=9606 GN=ADAM28 PE=2 SV=3	1	25	25	25	10	5	3	12	15	13	14	5	12	19	20	5	8	8	9	10	5	3	12	15	13	14	5	12	19	20	5	8	8	9	10	5	3	12	15	13	14	5	12	19
ADAM9_HUMAN	ADAM9_HUMAN	17	17	17	Disintegrin and metalloproteinase domain-containing protein 9 OS=Homo sapiens OX=9606 GN=ADAM9 PE=1 SV=1	1	17	17	17	9	6	7	7	8	8	10	6	10	12	10	5	6	6	11	9	6	7	7	8	8	10	6	10	12	10	5	6	6	11	9	6	7	7	8	8	10	6	10	12
ADAS_HUMAN	ADAS_HUMAN	2	2	2	Alkyldihydroxyacetonephosphate synthase, peroxisomal OS=Homo sapiens OX=9606 GN=AGPS PE=1 SV=1	1	2	2	2	0	0	1	0	0	2	1	0	0	1	0	0	0	0	0	0	0	1	0	0	2	1	0	0	1	0	0	0	0	0	0	0	1	0	0	2	1	0	0	1
ADH1B_HUMAN	ADH1B_HUMAN	8	1	1	Alcohol dehydrogenase 1B OS=Homo sapiens OX=9606 GN=ADH1B PE=1 SV=2	1	8	1	1	2	3	5	3	2	6	5	1	3	6	4	2	1	1	3	0	0	0	0	0	0	1	0	0	1	1	0	0	0	0	0	0	0	0	0	0	1	0	0	1
ADH1G_HUMAN;ADH1A_HUMAN	ADH1G_HUMAN;ADH1A_HUMAN	13;9	13;9	6;3	Alcohol dehydrogenase 1C OS=Homo sapiens OX=9606 GN=ADH1C PE=1 SV=2;Alcohol dehydrogenase 1A OS=Homo sapiens OX=9606 GN=ADH1A PE=1 SV=2	2	13	13	6	3	3	6	4	4	11	8	2	5	8	7	2	1	1	4	3	3	6	4	4	11	8	2	5	8	7	2	1	1	4	1	0	1	1	2	5	4	1	2	3
ADHX_HUMAN	ADHX_HUMAN	3	3	3	Alcohol dehydrogenase class-3 OS=Homo sapiens OX=9606 GN=ADH5 PE=1 SV=4	1	3	3	3	0	2	2	1	0	2	3	0	0	2	2	1	1	1	1	0	2	2	1	0	2	3	0	0	2	2	1	1	1	1	0	2	2	1	0	2	3	0	0	2
ADRO_HUMAN	ADRO_HUMAN	2	2	2	NADPH:adrenodoxin oxidoreductase, mitochondrial OS=Homo sapiens OX=9606 GN=FDXR PE=1 SV=3	1	2	2	2	0	0	1	0	0	0	1	0	0	1	0	0	0	0	0	0	0	1	0	0	0	1	0	0	1	0	0	0	0	0	0	0	1	0	0	0	1	0	0	1
ADT1_HUMAN;ADT4_HUMAN	ADT1_HUMAN	15;5	3;0	3;0	ADP/ATP translocase 1 OS=Homo sapiens OX=9606 GN=SLC25A4 PE=1 SV=4	2	15	3	3	4	2	13	7	3	14	11	2	2	9	4	2	3	3	4	0	1	2	1	0	3	2	0	1	1	1	0	1	1	1	0	1	2	1	0	3	2	0	1	1
ADT2_HUMAN	ADT2_HUMAN	22	22	11	ADP/ATP translocase 2 OS=Homo sapiens OX=9606 GN=SLC25A5 PE=1 SV=7	1	22	22	11	10	7	19	12	7	20	18	2	4	15	12	4	7	8	10	10	7	19	12	7	20	18	2	4	15	12	4	7	8	10	4	5	9	4	3	10	10	0	3	6
ADT3_HUMAN	ADT3_HUMAN	21	10	6	ADP/ATP translocase 3 OS=Homo sapiens OX=9606 GN=SLC25A6 PE=1 SV=4	1	21	10	6	8	4	17	10	5	17	16	2	2	14	7	2	4	4	6	2	2	7	2	1	7	8	0	1	5	2	0	1	1	2	2	2	4	2	0	4	5	0	1	3
AFG32_HUMAN	AFG32_HUMAN	7	7	7	AFG3-like protein 2 OS=Homo sapiens OX=9606 GN=AFG3L2 PE=1 SV=2	1	7	7	7	0	0	7	1	0	3	4	0	0	1	1	0	0	0	2	0	0	7	1	0	3	4	0	0	1	1	0	0	0	2	0	0	7	1	0	3	4	0	0	1
AGAL_HUMAN	AGAL_HUMAN	2	2	2	Alpha-galactosidase A OS=Homo sapiens OX=9606 GN=GLA PE=1 SV=1	1	2	2	2	2	0	0	0	0	1	1	1	0	2	1	1	0	0	0	2	0	0	0	0	1	1	1	0	2	1	1	0	0	0	2	0	0	0	0	1	1	1	0	2
AGR2_HUMAN	AGR2_HUMAN	21	21	20	Anterior gradient protein 2 homolog OS=Homo sapiens OX=9606 GN=AGR2 PE=1 SV=1	1	21	21	20	13	19	15	12	9	21	20	7	10	13	15	9	11	15	14	13	19	15	12	9	21	20	7	10	13	15	9	11	15	14	12	18	14	11	8	20	19	6	9	12
AGR3_HUMAN	AGR3_HUMAN	4	3	3	Anterior gradient protein 3 OS=Homo sapiens OX=9606 GN=AGR3 PE=1 SV=1	1	4	3	3	2	2	3	2	2	4	4	1	1	3	2	2	4	2	2	1	1	2	1	1	3	3	0	0	2	1	1	3	1	1	1	1	2	1	1	3	3	0	0	2
AGRG1_HUMAN	AGRG1_HUMAN	2	2	2	Adhesion G-protein coupled receptor G1 OS=Homo sapiens OX=9606 GN=ADGRG1 PE=1 SV=2	1	2	2	2	2	0	1	1	0	2	1	0	0	2	1	1	0	1	1	2	0	1	1	0	2	1	0	0	2	1	1	0	1	1	2	0	1	1	0	2	1	0	0	2
AGRG2_HUMAN	AGRG2_HUMAN	8	8	8	Adhesion G-protein coupled receptor G2 OS=Homo sapiens OX=9606 GN=ADGRG2 PE=1 SV=2	1	8	8	8	8	0	3	5	6	5	4	3	7	7	6	5	4	1	5	8	0	3	5	6	5	4	3	7	7	6	5	4	1	5	8	0	3	5	6	5	4	3	7	7
AGRG6_HUMAN	AGRG6_HUMAN	22	22	22	Adhesion G-protein coupled receptor G6 OS=Homo sapiens OX=9606 GN=ADGRG6 PE=1 SV=3	1	22	22	22	18	3	5	14	12	14	11	8	14	19	16	7	7	9	8	18	3	5	14	12	14	11	8	14	19	16	7	7	9	8	18	3	5	14	12	14	11	8	14	19
AGRIN_HUMAN	AGRIN_HUMAN	100	100	100	Agrin OS=Homo sapiens OX=9606 GN=AGRN PE=1 SV=5	1	100	100	100	33	41	59	66	3	48	59	49	6	48	42	40	86	75	63	33	41	59	66	3	48	59	49	6	48	42	40	86	75	63	33	41	59	66	3	48	59	49	6	48
AHNK_HUMAN	AHNK_HUMAN	1	1	1	Neuroblast differentiation-associated protein AHNAK OS=Homo sapiens OX=9606 GN=AHNAK PE=1 SV=2	1	1	1	1	0	1	0	0	0	1	1	0	0	1	1	0	0	0	1	0	1	0	0	0	1	1	0	0	1	1	0	0	0	1	0	1	0	0	0	1	1	0	0	1
AIDA_HUMAN	AIDA_HUMAN	3	3	3	Axin interactor, dorsalization-associated protein OS=Homo sapiens OX=9606 GN=AIDA PE=1 SV=1	1	3	3	3	1	0	0	1	2	1	0	1	2	2	1	0	0	0	1	1	0	0	1	2	1	0	1	2	2	1	0	0	0	1	1	0	0	1	2	1	0	1	2	2
AIFM1_HUMAN	AIFM1_HUMAN	15	15	15	Apoptosis-inducing factor 1, mitochondrial OS=Homo sapiens OX=9606 GN=AIFM1 PE=1 SV=1	1	15	15	15	2	4	4	8	3	8	12	1	5	10	13	2	3	2	3	2	4	4	8	3	8	12	1	5	10	13	2	3	2	3	2	4	4	8	3	8	12	1	5	10
AIMP1_HUMAN	AIMP1_HUMAN	1	1	1	Aminoacyl tRNA synthase complex-interacting multifunctional protein 1 OS=Homo sapiens OX=9606 GN=AIMP1 PE=1 SV=2	1	1	1	1	0	0	1	0	0	1	1	0	0	0	0	0	0	0	0	0	0	1	0	0	1	1	0	0	0	0	0	0	0	0	0	0	1	0	0	1	1	0	0	0
AIMP2_HUMAN	AIMP2_HUMAN	2	2	2	Aminoacyl tRNA synthase complex-interacting multifunctional protein 2 OS=Homo sapiens OX=9606 GN=AIMP2 PE=1 SV=2	1	2	2	2	0	0	2	1	0	2	2	0	0	1	1	1	1	1	0	0	0	2	1	0	2	2	0	0	1	1	1	1	1	0	0	0	2	1	0	2	2	0	0	1
AK1A1_HUMAN	AK1A1_HUMAN	14	14	14	Alcohol dehydrogenase [NADP(+)] OS=Homo sapiens OX=9606 GN=AKR1A1 PE=1 SV=3	1	14	14	14	10	1	13	9	4	11	10	2	3	12	10	1	0	0	3	10	1	13	9	4	11	10	2	3	12	10	1	0	0	3	10	1	13	9	4	11	10	2	3	12
AK1C1_HUMAN;AK1C2_HUMAN;AK1C4_HUMAN	AK1C1_HUMAN;AK1C2_HUMAN;AK1C4_HUMAN	6;3;3	1;1;0	1;1;0	Aldo-keto reductase family 1 member C1 OS=Homo sapiens OX=9606 GN=AKR1C1 PE=1 SV=1;Aldo-keto reductase family 1 member C2 OS=Homo sapiens OX=9606 GN=AKR1C2 PE=1 SV=3;Aldo-keto reductase family 1 member C4 OS=Homo sapiens OX=9606 GN=AKR1C4 PE=1 SV=3	3	6	1	1	1	2	6	1	2	6	6	1	1	3	2	1	1	2	3	0	0	1	0	0	1	1	0	0	0	0	0	0	0	0	0	0	1	0	0	1	1	0	0	0
AK1C3_HUMAN	AK1C3_HUMAN	11	11	6	Aldo-keto reductase family 1 member C3 OS=Homo sapiens OX=9606 GN=AKR1C3 PE=1 SV=4	1	11	11	6	5	4	10	4	3	9	10	3	2	7	6	1	2	4	5	5	4	10	4	3	9	10	3	2	7	6	1	2	4	5	4	2	5	3	1	4	5	2	1	4
AK1D1_HUMAN	AK1D1_HUMAN	2	2	2	3-oxo-5-beta-steroid 4-dehydrogenase OS=Homo sapiens OX=9606 GN=AKR1D1 PE=1 SV=1	1	2	2	2	0	1	2	1	2	1	1	0	1	1	1	1	1	1	1	0	1	2	1	2	1	1	0	1	1	1	1	1	1	1	0	1	2	1	2	1	1	0	1	1
AL1A1_HUMAN	AL1A1_HUMAN	26	26	23	Retinal dehydrogenase 1 OS=Homo sapiens OX=9606 GN=ALDH1A1 PE=1 SV=2	1	26	26	23	9	10	12	12	5	16	14	7	6	20	19	1	3	4	5	9	10	12	12	5	16	14	7	6	20	19	1	3	4	5	6	7	9	10	3	13	11	5	4	17
AL1L1_HUMAN	AL1L1_HUMAN	2	2	2	Cytosolic 10-formyltetrahydrofolate dehydrogenase OS=Homo sapiens OX=9606 GN=ALDH1L1 PE=1 SV=2	1	2	2	2	0	0	2	0	0	1	1	0	0	1	1	0	0	0	0	0	0	2	0	0	1	1	0	0	1	1	0	0	0	0	0	0	2	0	0	1	1	0	0	1
AL1L2_HUMAN	AL1L2_HUMAN	9	9	9	Mitochondrial 10-formyltetrahydrofolate dehydrogenase OS=Homo sapiens OX=9606 GN=ALDH1L2 PE=1 SV=2	1	9	9	9	0	2	9	2	0	6	5	0	0	2	4	0	0	1	1	0	2	9	2	0	6	5	0	0	2	4	0	0	1	1	0	2	9	2	0	6	5	0	0	2
AL3A1_HUMAN;AL3B2_HUMAN;AL3B1_HUMAN	AL3A1_HUMAN	12;1;1	12;1;1	11;0;0	Aldehyde dehydrogenase, dimeric NADP-preferring OS=Homo sapiens OX=9606 GN=ALDH3A1 PE=1 SV=3	3	12	12	11	4	6	9	5	0	10	10	0	0	10	4	2	4	6	7	4	6	9	5	0	10	10	0	0	10	4	2	4	6	7	3	6	8	4	0	9	9	0	0	9
AL3A2_HUMAN	AL3A2_HUMAN	10	9	9	Fatty aldehyde dehydrogenase OS=Homo sapiens OX=9606 GN=ALDH3A2 PE=1 SV=1	1	10	9	9	2	0	9	2	0	5	4	0	0	5	3	0	0	0	0	1	0	8	1	0	4	3	0	0	4	2	0	0	0	0	1	0	8	1	0	4	3	0	0	4
AL4A1_HUMAN	AL4A1_HUMAN	6	6	6	Delta-1-pyrroline-5-carboxylate dehydrogenase, mitochondrial OS=Homo sapiens OX=9606 GN=ALDH4A1 PE=1 SV=3	1	6	6	6	2	3	6	1	0	3	4	0	0	2	2	0	0	0	1	2	3	6	1	0	3	4	0	0	2	2	0	0	0	1	2	3	6	1	0	3	4	0	0	2
AL7A1_HUMAN	AL7A1_HUMAN	10	10	10	Alpha-aminoadipic semialdehyde dehydrogenase OS=Homo sapiens OX=9606 GN=ALDH7A1 PE=1 SV=5	1	10	10	10	2	0	4	3	3	4	4	1	3	7	9	1	0	0	0	2	0	4	3	3	4	4	1	3	7	9	1	0	0	0	2	0	4	3	3	4	4	1	3	7
AL9A1_HUMAN	AL9A1_HUMAN	11	11	11	4-trimethylaminobutyraldehyde dehydrogenase OS=Homo sapiens OX=9606 GN=ALDH9A1 PE=1 SV=3	1	11	11	11	5	4	7	2	0	9	7	2	1	6	5	0	1	1	2	5	4	7	2	0	9	7	2	1	6	5	0	1	1	2	5	4	7	2	0	9	7	2	1	6
ALBU_BOVIN	ALBU_BOVIN	156	156	148	sp|P02769|ALBU_BOVIN Serum albumin OS=Bos taurus GN=ALB PE=1 SV=4	1	156	156	148	119	155	123	129	97	141	146	103	138	119	141	134	146	147	146	119	155	123	129	97	141	146	103	138	119	141	134	146	147	146	112	147	117	122	89	135	138	96	131	112
972;109973;109974;109975;109976;109977;109978;109979;109980;109981;109982;109983;109984;109985;109986;109987;109988;109989;109990;109991;109992;109993;109994;109995;109996;109997;109998;109999;110000;110001;110002;110003;110004;110005;110006;110007;110008;110009;110010;110011;110012;110013;110014;110015;110016;110017;110018;110019;110020;110021;110022;110023;110024;110025;110026;110027;110028;110…	2065;2066;2067;2068;2069;2070;2071;2072;2073;2074;2075;2076;2077;2078;2079;2080;2081;2082;2083;2084;2085;2204;2205;2206;2207;2208;2209;2210;2211;2212;2213;2214;2215;2216;2217;2218;2219;2220;2221;2222;2223;2660;2661;2662;2663;2664;2665;2666;2667;2668;2669;2670;2671;2672;2673;2674;2675;2676;2677;2678;2679;2680;2681;2682;2683;2684;2685;2686;2687;2688;2689;2690;2691;2692;2693;2694;2695;2696;2697;2698…
179;90180;90181;90182;90183;90184;90185;90186;90187;90188;90189;90190;90191;90192;90193;90194;90195;90196;90197;90198;90199;90200;90201;90202;90203;90204;90205;90206;90207;90208;90209;90210;90211;90212;90213;90214;90215;90216;90217;90218;90219;90220;90221;90222;90223;90224;90225;90226;90227;90228;90229;90230;90231;90232;90233;90234;90235;90236;90237;90238;90239;90240;90241;90242;90243;90244;90245…	2076;2216;2223;2671;2758;2778;3425;3491;7248;7261;10790;10802;12600;13045;13169;13218;13504;13550;13657;13781;18387;18625;18642;18802;18821;18840;19383;19416;19449;19452;21046;21070;21090;23055;23078;23731;24154;24185;24189;24250;24266;28529;28571;28592;29099;29133;29210;30641;30652;31485;31560;32967;32978;34298;34309;34478;34492;34509;39321;39369;43900;44330;44439;44518;44787;44857;44897;44927;4…	72;73;74;75	111;208;469;571
ALBU_HUMAN	ALBU_HUMAN	11	3	3	Serum albumin OS=Homo sapiens OX=9606 GN=ALB PE=1 SV=2	1	11	3	3	8	10	7	9	9	7	9	9	8	8	9	8	10	9	10	1	2	1	2	1	1	1	2	1	1	1	1	2	1	2	1	2	1	2	1	1	1	2	1	1
ALDH2_HUMAN;AL1A3_HUMAN;AL1A2_HUMAN	ALDH2_HUMAN	22;1;1	19;0;0	19;0;0	Aldehyde dehydrogenase, mitochondrial OS=Homo sapiens OX=9606 GN=ALDH2 PE=1 SV=2	3	22	19	19	10	9	18	10	3	18	18	6	3	15	12	0	1	3	5	7	6	15	8	1	15	15	4	1	12	9	0	1	1	4	7	6	15	8	1	15	15	4	1	12
ALDOA_HUMAN;ALDOB_HUMAN	ALDOA_HUMAN	41;1	41;1	35;0	Fructose-bisphosphate aldolase A OS=Homo sapiens OX=9606 GN=ALDOA PE=1 SV=2	2	41	41	35	24	29	25	26	22	37	40	20	21	30	34	11	16	22	25	24	29	25	26	22	37	40	20	21	30	34	11	16	22	25	22	24	22	24	20	32	34	18	19	28
ALDOC_HUMAN	ALDOC_HUMAN	15	9	9	Fructose-bisphosphate aldolase C OS=Homo sapiens OX=9606 GN=ALDOC PE=1 SV=2	1	15	9	9	5	5	6	6	3	13	15	5	4	8	10	1	3	2	7	3	0	3	4	1	8	9	3	2	6	7	0	0	0	2	3	0	3	4	1	8	9	3	2	6
ALG2_HUMAN	ALG2_HUMAN	2	2	2	Alpha-1,3/1,6-mannosyltransferase ALG2 OS=Homo sapiens OX=9606 GN=ALG2 PE=1 SV=1	1	2	2	2	0	0	2	0	0	0	0	0	0	0	0	0	0	0	0	0	0	2	0	0	0	0	0	0	0	0	0	0	0	0	0	0	2	0	0	0	0	0	0	0
AMBP_HUMAN	AMBP_HUMAN	3	3	3	Protein AMBP OS=Homo sapiens OX=9606 GN=AMBP PE=1 SV=1	1	3	3	3	3	0	1	1	0	0	0	1	0	1	0	2	1	1	0	3	0	1	1	0	0	0	1	0	1	0	2	1	1	0	3	0	1	1	0	0	0	1	0	1
AMD_HUMAN	AMD_HUMAN	43	43	43	Peptidyl-glycine alpha-amidating monooxygenase OS=Homo sapiens OX=9606 GN=PAM PE=1 SV=2	1	43	43	43	36	2	24	33	25	24	15	26	23	31	26	10	8	11	13	36	2	24	33	25	24	15	26	23	31	26	10	8	11	13	36	2	24	33	25	24	15	26	23	31
AMPB_HUMAN	AMPB_HUMAN	4	4	4	Aminopeptidase B OS=Homo sapiens OX=9606 GN=RNPEP PE=1 SV=2	1	4	4	4	1	0	3	0	0	1	2	0	0	2	1	1	1	1	1	1	0	3	0	0	1	2	0	0	2	1	1	1	1	1	1	0	3	0	0	1	2	0	0	2
AMPL_HUMAN	AMPL_HUMAN	28	28	28	Cytosol aminopeptidase OS=Homo sapiens OX=9606 GN=LAP3 PE=1 SV=3	1	28	28	28	4	18	18	6	1	21	25	2	0	17	17	2	2	3	8	4	18	18	6	1	21	25	2	0	17	17	2	2	3	8	4	18	18	6	1	21	25	2	0	17
AN32A_HUMAN	AN32A_HUMAN	5	5	4	Acidic leucine-rich nuclear phosphoprotein 32 family member A OS=Homo sapiens OX=9606 GN=ANP32A PE=1 SV=1	1	5	5	4	2	1	2	1	0	4	3	0	0	3	3	0	1	0	0	2	1	2	1	0	4	3	0	0	3	3	0	1	0	0	2	1	2	1	0	4	3	0	0	2
AN32B_HUMAN	AN32B_HUMAN	4	3	3	Acidic leucine-rich nuclear phosphoprotein 32 family member B OS=Homo sapiens OX=9606 GN=ANP32B PE=1 SV=1	1	4	3	3	0	0	0	1	0	2	1	0	0	3	3	0	0	0	0	0	0	0	1	0	2	1	0	0	2	3	0	0	0	0	0	0	0	1	0	2	1	0	0	2
ANAG_HUMAN	ANAG_HUMAN	13	13	13	Alpha-N-acetylglucosaminidase OS=Homo sapiens OX=9606 GN=NAGLU PE=1 SV=2	1	13	13	13	10	0	3	5	11	5	1	7	5	9	5	2	1	1	3	10	0	3	5	11	5	1	7	5	9	5	2	1	1	3	10	0	3	5	11	5	1	7	5	9
ANFY1_HUMAN	ANFY1_HUMAN	2	2	2	Rabankyrin-5 OS=Homo sapiens OX=9606 GN=ANKFY1 PE=1 SV=2	1	2	2	2	0	0	2	0	0	0	0	0	0	0	0	0	0	0	0	0	0	2	0	0	0	0	0	0	0	0	0	0	0	0	0	0	2	0	0	0	0	0	0	0
ANGI_HUMAN	ANGI_HUMAN	5	5	5	Angiogenin OS=Homo sapiens OX=9606 GN=ANG PE=1 SV=1	1	5	5	5	4	1	3	1	0	1	2	1	0	1	3	3	5	5	2	4	1	3	1	0	1	2	1	0	1	3	3	5	5	2	4	1	3	1	0	1	2	1	0	1
ANM5_HUMAN	ANM5_HUMAN	1	1	1	Protein arginine N-methyltransferase 5 OS=Homo sapiens OX=9606 GN=PRMT5 PE=1 SV=4	1	1	1	1	0	0	0	0	0	0	0	0	0	1	1	0	0	0	0	0	0	0	0	0	0	0	0	0	1	1	0	0	0	0	0	0	0	0	0	0	0	0	0	1
ANO6_HUMAN	ANO6_HUMAN	3	3	3	Anoctamin-6 OS=Homo sapiens OX=9606 GN=ANO6 PE=1 SV=2	1	3	3	3	3	0	3	1	2	2	2	1	2	3	2	0	1	1	1	3	0	3	1	2	2	2	1	2	3	2	0	1	1	1	3	0	3	1	2	2	2	1	2	3
ANT3_HUMAN	ANT3_HUMAN	4	4	4	Antithrombin-III OS=Homo sapiens OX=9606 GN=SERPINC1 PE=1 SV=1	1	4	4	4	2	3	2	3	3	3	2	4	2	3	3	0	2	2	1	2	3	2	3	3	3	2	4	2	3	3	0	2	2	1	2	3	2	3	3	3	2	4	2	3
ANX10_HUMAN	ANX10_HUMAN	12	12	12	Annexin A10 OS=Homo sapiens OX=9606 GN=ANXA10 PE=1 SV=3	1	12	12	12	7	2	10	8	9	10	8	8	5	11	8	0	0	1	2	7	2	10	8	9	10	8	8	5	11	8	0	0	1	2	7	2	10	8	9	10	8	8	5	11
ANX11_HUMAN	ANX11_HUMAN	14	14	14	Annexin A11 OS=Homo sapiens OX=9606 GN=ANXA11 PE=1 SV=1	1	14	14	14	7	3	12	7	6	10	8	5	8	9	9	1	3	4	6	7	3	12	7	6	10	8	5	8	9	9	1	3	4	6	7	3	12	7	6	10	8	5	8	9
ANXA1_HUMAN	ANXA1_HUMAN	10	10	10	Annexin A1 OS=Homo sapiens OX=9606 GN=ANXA1 PE=1 SV=2	1	10	10	10	4	2	10	6	3	8	6	1	2	7	6	0	0	4	1	4	2	10	6	3	8	6	1	2	7	6	0	0	4	1	4	2	10	6	3	8	6	1	2	7
ANXA2_HUMAN;AXA2L_HUMAN	ANXA2_HUMAN;AXA2L_HUMAN	55;38	55;38	55;38	Annexin A2 OS=Homo sapiens OX=9606 GN=ANXA2 PE=1 SV=2;Putative annexin A2-like protein OS=Homo sapiens OX=9606 GN=ANXA2P2 PE=5 SV=2	2	55	55	55	37	26	42	35	25	51	45	24	29	44	50	9	12	24	25	37	26	42	35	25	51	45	24	29	44	50	9	12	24	25	37	26	42	35	25	51	45	24	29	44
ANXA3_HUMAN	ANXA3_HUMAN	19	19	19	Annexin A3 OS=Homo sapiens OX=9606 GN=ANXA3 PE=1 SV=3	1	19	19	19	7	4	13	8	5	17	15	6	4	14	15	1	2	2	3	7	4	13	8	5	17	15	6	4	14	15	1	2	2	3	7	4	13	8	5	17	15	6	4	14
ANXA4_HUMAN	ANXA4_HUMAN	30	30	30	Annexin A4 OS=Homo sapiens OX=9606 GN=ANXA4 PE=1 SV=4	1	30	30	30	14	8	29	14	18	21	17	14	18	18	17	1	2	6	9	14	8	29	14	18	21	17	14	18	18	17	1	2	6	9	14	8	29	14	18	21	17	14	18	18
ANXA5_HUMAN	ANXA5_HUMAN	33	33	33	Annexin A5 OS=Homo sapiens OX=9606 GN=ANXA5 PE=1 SV=2	1	33	33	33	19	10	28	20	18	28	21	13	19	21	24	4	7	12	13	19	10	28	20	18	28	21	13	19	21	24	4	7	12	13	19	10	28	20	18	28	21	13	19	21
ANXA6_HUMAN	ANXA6_HUMAN	5	5	5	Annexin A6 OS=Homo sapiens OX=9606 GN=ANXA6 PE=1 SV=3	1	5	5	5	1	0	4	3	2	1	3	0	1	3	4	0	0	0	0	1	0	4	3	2	1	3	0	1	3	4	0	0	0	0	1	0	4	3	2	1	3	0	1	3
ANXA7_HUMAN	ANXA7_HUMAN	8	8	8	Annexin A7 OS=Homo sapiens OX=9606 GN=ANXA7 PE=1 SV=3	1	8	8	8	4	0	5	2	5	3	4	1	5	4	4	0	0	1	0	4	0	5	2	5	3	4	1	5	4	4	0	0	1	0	4	0	5	2	5	3	4	1	5	4
AOC1_HUMAN	AOC1_HUMAN	2	2	2	Amiloride-sensitive amine oxidase [copper-containing] OS=Homo sapiens OX=9606 GN=AOC1 PE=1 SV=4	1	2	2	2	2	0	1	2	0	1	1	0	0	2	1	0	0	2	0	2	0	1	2	0	1	1	0	0	2	1	0	0	2	0	2	0	1	2	0	1	1	0	0	2
AOFB_HUMAN;AOFA_HUMAN	AOFB_HUMAN	32;2	32;2	32;2	Amine oxidase [flavin-containing] B OS=Homo sapiens OX=9606 GN=MAOB PE=1 SV=3	2	32	32	32	17	3	30	17	8	27	25	9	5	25	20	1	2	1	6	17	3	30	17	8	27	25	9	5	25	20	1	2	1	6	17	3	30	17	8	27	25	9	5	25
AP1M2_HUMAN;AP1M1_HUMAN	AP1M2_HUMAN;AP1M1_HUMAN	1;1	1;1	1;1	AP-1 complex subunit mu-2 OS=Homo sapiens OX=9606 GN=AP1M2 PE=1 SV=4;AP-1 complex subunit mu-1 OS=Homo sapiens OX=9606 GN=AP1M1 PE=1 SV=3	2	1	1	1	0	1	1	0	0	0	1	0	0	0	0	0	0	0	0	0	1	1	0	0	0	1	0	0	0	0	0	0	0	0	0	1	1	0	0	0	1	0	0	0
AP2A2_HUMAN;AP2A1_HUMAN	AP2A2_HUMAN	5;2	5;2	5;2	AP-2 complex subunit alpha-2 OS=Homo sapiens OX=9606 GN=AP2A2 PE=1 SV=2	2	5	5	5	1	0	2	0	1	2	3	1	0	3	3	0	0	0	0	1	0	2	0	1	2	3	1	0	3	3	0	0	0	0	1	0	2	0	1	2	3	1	0	3
AP2B1_HUMAN	AP2B1_HUMAN	6	6	4	AP-2 complex subunit beta OS=Homo sapiens OX=9606 GN=AP2B1 PE=1 SV=1	1	6	6	4	0	0	1	1	1	1	3	0	2	3	3	0	0	0	0	0	0	1	1	1	1	3	0	2	3	3	0	0	0	0	0	0	0	1	1	1	2	0	2	3
AP2M1_HUMAN	AP2M1_HUMAN	2	2	2	AP-2 complex subunit mu OS=Homo sapiens OX=9606 GN=AP2M1 PE=1 SV=2	1	2	2	2	1	0	2	1	1	1	1	0	0	1	2	0	0	0	0	1	0	2	1	1	1	1	0	0	1	2	0	0	0	0	1	0	2	1	1	1	1	0	0	1
APLP2_HUMAN	APLP2_HUMAN	21	18	18	Amyloid-like protein 2 OS=Homo sapiens OX=9606 GN=APLP2 PE=1 SV=2	1	21	18	18	7	3	2	14	4	12	7	3	8	9	8	2	14	12	5	5	1	2	12	4	10	6	3	8	8	5	2	11	10	4	5	1	2	12	4	10	6	3	8	8
APMAP_HUMAN	APMAP_HUMAN	7	7	7	Adipocyte plasma membrane-associated protein OS=Homo sapiens OX=9606 GN=APMAP PE=1 SV=2	1	7	7	7	3	0	7	3	0	3	6	1	1	5	3	0	1	0	0	3	0	7	3	0	3	6	1	1	5	3	0	1	0	0	3	0	7	3	0	3	6	1	1	5
APOH_HUMAN	APOH_HUMAN	1	1	1	Beta-2-glycoprotein 1 OS=Homo sapiens OX=9606 GN=APOH PE=1 SV=3	1	1	1	1	0	1	0	0	0	1	0	0	0	0	0	1	1	1	1	0	1	0	0	0	1	0	0	0	0	0	1	1	1	1	0	1	0	0	0	1	0	0	0	0
APOL1_HUMAN	APOL1_HUMAN	6	6	6	Apolipoprotein L1 OS=Homo sapiens OX=9606 GN=APOL1 PE=1 SV=5	1	6	6	6	0	2	0	0	0	2	3	0	0	4	4	0	0	0	2	0	2	0	0	0	2	3	0	0	4	4	0	0	0	2	0	2	0	0	0	2	3	0	0	4
APOL2_HUMAN	APOL2_HUMAN	4	4	4	Apolipoprotein L2 OS=Homo sapiens OX=9606 GN=APOL2 PE=1 SV=1	1	4	4	4	0	2	1	0	0	2	2	0	0	2	3	0	0	0	0	0	2	1	0	0	2	2	0	0	2	3	0	0	0	0	0	2	1	0	0	2	2	0	0	2
APT_HUMAN	APT_HUMAN	10	10	10	Adenine phosphoribosyltransferase OS=Homo sapiens OX=9606 GN=APRT PE=1 SV=2	1	10	10	10	4	2	7	5	2	5	7	3	0	9	3	0	0	1	4	4	2	7	5	2	5	7	3	0	9	3	0	0	1	4	4	2	7	5	2	5	7	3	0	9
AQP5_HUMAN	AQP5_HUMAN	6	6	6	Aquaporin-5 OS=Homo sapiens OX=9606 GN=AQP5 PE=1 SV=1	1	6	6	6	4	3	5	4	5	4	4	4	4	4	4	2	2	4	3	4	3	5	4	5	4	4	4	4	4	4	2	2	4	3	4	3	5	4	5	4	4	4	4	4
AR6P1_HUMAN	AR6P1_HUMAN	1	1	1	ADP-ribosylation factor-like protein 6-interacting protein 1 OS=Homo sapiens OX=9606 GN=ARL6IP1 PE=1 SV=2	1	1	1	1	0	0	1	0	0	1	0	0	0	0	0	0	0	0	0	0	0	1	0	0	1	0	0	0	0	0	0	0	0	0	0	0	1	0	0	1	0	0	0	0
ARC1B_HUMAN;ARC1A_HUMAN	ARC1B_HUMAN	8;1	8;1	8;1	Actin-related protein 2/3 complex subunit 1B OS=Homo sapiens OX=9606 GN=ARPC1B PE=1 SV=3	2	8	8	8	3	2	8	4	5	4	5	3	4	5	3	1	0	2	3	3	2	8	4	5	4	5	3	4	5	3	1	0	2	3	3	2	8	4	5	4	5	3	4	5
ARF3_HUMAN;ARF1_HUMAN	ARF3_HUMAN;ARF1_HUMAN	9;9	9;9	7;7	ADP-ribosylation factor 3 OS=Homo sapiens OX=9606 GN=ARF3 PE=1 SV=2;ADP-ribosylation factor 1 OS=Homo sapiens OX=9606 GN=ARF1 PE=1 SV=2	2	9	9	7	6	4	8	6	7	5	5	4	6	7	5	0	2	2	1	6	4	8	6	7	5	5	4	6	7	5	0	2	2	1	5	4	6	5	5	4	4	3	4	6
ARF4_HUMAN	ARF4_HUMAN	4	3	3	ADP-ribosylation factor 4 OS=Homo sapiens OX=9606 GN=ARF4 PE=1 SV=3	1	4	3	3	0	0	4	1	1	0	1	2	2	1	0	0	0	0	0	0	0	3	1	0	0	1	1	1	1	0	0	0	0	0	0	0	3	1	0	0	1	1	1	1
ARF5_HUMAN	ARF5_HUMAN	3	1	1	ADP-ribosylation factor 5 OS=Homo sapiens OX=9606 GN=ARF5 PE=1 SV=2	1	3	1	1	2	0	3	2	2	2	2	1	2	2	2	0	0	0	0	1	0	1	1	0	1	1	0	0	1	1	0	0	0	0	1	0	1	1	0	1	1	0	0	1
ARF6_HUMAN	ARF6_HUMAN	3	3	3	ADP-ribosylation factor 6 OS=Homo sapiens OX=9606 GN=ARF6 PE=1 SV=2	1	3	3	3	2	0	2	1	1	1	1	1	2	1	2	0	0	0	0	2	0	2	1	1	1	1	1	2	1	2	0	0	0	0	2	0	2	1	1	1	1	1	2	1
ARFG3_HUMAN	ARFG3_HUMAN	1	1	1	ADP-ribosylation factor GTPase-activating protein 3 OS=Homo sapiens OX=9606 GN=ARFGAP3 PE=1 SV=1	1	1	1	1	0	0	1	0	0	1	1	0	0	1	1	1	0	0	1	0	0	1	0	0	1	1	0	0	1	1	1	0	0	1	0	0	1	0	0	1	1	0	0	1
ARHL2_HUMAN	ARHL2_HUMAN	2	2	2	Poly(ADP-ribose) glycohydrolase ARH3 OS=Homo sapiens OX=9606 GN=ADPRHL2 PE=1 SV=1	1	2	2	2	0	1	1	0	0	2	1	0	0	1	2	0	0	0	0	0	1	1	0	0	2	1	0	0	1	2	0	0	0	0	0	1	1	0	0	2	1	0	0	1
ARK72_HUMAN;ARK74_HUMAN	ARK72_HUMAN;ARK74_HUMAN	4;2	4;2	4;2	Aflatoxin B1 aldehyde reductase member 2 OS=Homo sapiens OX=9606 GN=AKR7A2 PE=1 SV=3;Aflatoxin B1 aldehyde reductase member 4 OS=Homo sapiens OX=9606 GN=AKR7L PE=1 SV=6	2	4	4	4	2	1	3	1	2	3	2	0	1	3	2	0	1	2	2	2	1	3	1	2	3	2	0	1	3	2	0	1	2	2	2	1	3	1	2	3	2	0	1	3
ARL1_HUMAN	ARL1_HUMAN	5	5	5	ADP-ribosylation factor-like protein 1 OS=Homo sapiens OX=9606 GN=ARL1 PE=1 SV=1	1	5	5	5	1	1	3	1	0	3	3	1	0	3	2	0	0	0	0	1	1	3	1	0	3	3	1	0	3	2	0	0	0	0	1	1	3	1	0	3	3	1	0	3
ARL3_HUMAN	ARL3_HUMAN	2	2	2	ADP-ribosylation factor-like protein 3 OS=Homo sapiens OX=9606 GN=ARL3 PE=1 SV=2	1	2	2	2	1	0	0	1	1	2	2	1	1	2	2	0	0	0	0	1	0	0	1	1	2	2	1	1	2	2	0	0	0	0	1	0	0	1	1	2	2	1	1	2
ARL8A_HUMAN	ARL8A_HUMAN	3	3	2	ADP-ribosylation factor-like protein 8A OS=Homo sapiens OX=9606 GN=ARL8A PE=1 SV=1	1	3	3	2	0	0	3	0	0	2	0	1	0	1	0	0	0	0	0	0	0	3	0	0	2	0	1	0	1	0	0	0	0	0	0	0	2	0	0	1	0	0	0	0
ARLY_HUMAN	ARLY_HUMAN	1	1	1	Argininosuccinate lyase OS=Homo sapiens OX=9606 GN=ASL PE=1 SV=4	1	1	1	1	0	0	0	0	0	1	0	0	0	0	1	0	0	0	0	0	0	0	0	0	1	0	0	0	0	1	0	0	0	0	0	0	0	0	0	1	0	0	0	0
ARP2_HUMAN	ARP2_HUMAN	9	9	9	Actin-related protein 2 OS=Homo sapiens OX=9606 GN=ACTR2 PE=1 SV=1	1	9	9	9	1	5	5	1	3	6	5	1	1	2	5	1	1	2	3	1	5	5	1	3	6	5	1	1	2	5	1	1	2	3	1	5	5	1	3	6	5	1	1	2
ARP3_HUMAN;ARP3C_HUMAN;ARP3B_HUMAN	ARP3_HUMAN	10;1;1	10;1;1	10;1;1	Actin-related protein 3 OS=Homo sapiens OX=9606 GN=ACTR3 PE=1 SV=3	3	10	10	10	5	3	8	4	3	6	5	3	2	8	5	0	1	1	2	5	3	8	4	3	6	5	3	2	8	5	0	1	1	2	5	3	8	4	3	6	5	3	2	8
ARP5L_HUMAN	ARP5L_HUMAN	1	1	1	Actin-related protein 2/3 complex subunit 5-like protein OS=Homo sapiens OX=9606 GN=ARPC5L PE=1 SV=1	1	1	1	1	0	1	0	0	0	1	1	0	0	0	0	0	1	1	1	0	1	0	0	0	1	1	0	0	0	0	0	1	1	1	0	1	0	0	0	1	1	0	0	0
ARPC2_HUMAN	ARPC2_HUMAN	4	4	4	Actin-related protein 2/3 complex subunit 2 OS=Homo sapiens OX=9606 GN=ARPC2 PE=1 SV=1	1	4	4	4	1	0	1	2	1	2	1	1	0	4	2	0	0	0	0	1	0	1	2	1	2	1	1	0	4	2	0	0	0	0	1	0	1	2	1	2	1	1	0	4
ARPC3_HUMAN	ARPC3_HUMAN	3	3	3	Actin-related protein 2/3 complex subunit 3 OS=Homo sapiens OX=9606 GN=ARPC3 PE=1 SV=3	1	3	3	3	1	0	2	2	2	2	1	2	2	2	1	0	0	0	0	1	0	2	2	2	2	1	2	2	2	1	0	0	0	0	1	0	2	2	2	2	1	2	2	2
ARPC4_HUMAN	ARPC4_HUMAN	7	7	7	Actin-related protein 2/3 complex subunit 4 OS=Homo sapiens OX=9606 GN=ARPC4 PE=1 SV=3	1	7	7	7	2	3	4	2	5	5	4	2	2	4	3	0	0	1	2	2	3	4	2	5	5	4	2	2	4	3	0	0	1	2	2	3	4	2	5	5	4	2	2	4
ARPC5_HUMAN	ARPC5_HUMAN	1	1	1	Actin-related protein 2/3 complex subunit 5 OS=Homo sapiens OX=9606 GN=ARPC5 PE=1 SV=3	1	1	1	1	0	0	0	0	0	1	0	0	0	1	0	0	0	0	0	0	0	0	0	0	1	0	0	0	1	0	0	0	0	0	0	0	0	0	0	1	0	0	0	1
ARRD1_HUMAN	ARRD1_HUMAN	4	4	4	Arrestin domain-containing protein 1 OS=Homo sapiens OX=9606 GN=ARRDC1 PE=1 SV=1	1	4	4	4	4	0	2	3	4	2	2	4	3	3	2	0	0	0	1	4	0	2	3	4	2	2	4	3	3	2	0	0	0	1	4	0	2	3	4	2	2	4	3	3
ARSA_HUMAN	ARSA_HUMAN	9	9	9	Arylsulfatase A OS=Homo sapiens OX=9606 GN=ARSA PE=1 SV=3	1	9	9	9	4	0	3	6	6	7	4	0	3	6	5	0	0	0	0	4	0	3	6	6	7	4	0	3	6	5	0	0	0	0	4	0	3	6	6	7	4	0	3	6
ASAH1_HUMAN	ASAH1_HUMAN	8	8	8	Acid ceramidase OS=Homo sapiens OX=9606 GN=ASAH1 PE=1 SV=5	1	8	8	8	4	1	6	6	6	4	5	3	5	5	6	0	1	1	1	4	1	6	6	6	4	5	3	5	5	6	0	1	1	1	4	1	6	6	6	4	5	3	5	5
ASM3B_HUMAN	ASM3B_HUMAN	13	13	13	Acid sphingomyelinase-like phosphodiesterase 3b OS=Homo sapiens OX=9606 GN=SMPDL3B PE=1 SV=2	1	13	13	13	9	1	7	7	11	9	4	8	8	11	8	1	1	2	2	9	1	7	7	11	9	4	8	8	11	8	1	1	2	2	9	1	7	7	11	9	4	8	8	11
ASNA_HUMAN	ASNA_HUMAN	2	2	2	ATPase ASNA1 OS=Homo sapiens OX=9606 GN=ASNA1 PE=1 SV=2	1	2	2	2	0	0	1	0	0	1	0	0	0	0	0	0	0	0	0	0	0	1	0	0	1	0	0	0	0	0	0	0	0	0	0	0	1	0	0	1	0	0	0	0
ASNS_HUMAN	ASNS_HUMAN	3	3	3	Asparagine synthetase [glutamine-hydrolyzing] OS=Homo sapiens OX=9606 GN=ASNS PE=1 SV=4	1	3	3	3	0	0	1	0	0	3	3	0	0	1	2	0	0	0	0	0	0	1	0	0	3	3	0	0	1	2	0	0	0	0	0	0	1	0	0	3	3	0	0	1
ASPG_HUMAN	ASPG_HUMAN	9	9	9	N(4)-(beta-N-acetylglucosaminyl)-L-asparaginase OS=Homo sapiens OX=9606 GN=AGA PE=1 SV=2	1	9	9	9	5	3	2	3	7	6	6	2	7	6	5	4	1	1	4	5	3	2	3	7	6	6	2	7	6	5	4	1	1	4	5	3	2	3	7	6	6	2	7	6
ASPH_HUMAN	ASPH_HUMAN	6	6	6	Aspartyl/asparaginyl beta-hydroxylase OS=Homo sapiens OX=9606 GN=ASPH PE=1 SV=3	1	6	6	6	1	1	4	1	0	2	4	1	0	3	2	0	1	0	2	1	1	4	1	0	2	4	1	0	3	2	0	1	0	2	1	1	4	1	0	2	4	1	0	3
AT131_HUMAN	AT131_HUMAN	4	4	4	Manganese-transporting ATPase 13A1 OS=Homo sapiens OX=9606 GN=ATP13A1 PE=1 SV=2	1	4	4	4	0	0	4	0	0	1	1	0	0	0	0	0	0	0	0	0	0	4	0	0	1	1	0	0	0	0	0	0	0	0	0	0	4	0	0	1	1	0	0	0
AT1A1_HUMAN;AT1A3_HUMAN;AT1A2_HUMAN;AT1A4_HUMAN;ATP4A_HUMAN;AT12A_HUMAN	AT1A1_HUMAN	31;13;11;6;2;2	31;13;11;6;2;2	31;13;11;6;2;2	Sodium/potassium-transporting ATPase subunit alpha-1 OS=Homo sapiens OX=9606 GN=ATP1A1 PE=1 SV=1	6	31	31	31	13	16	24	11	4	21	25	4	7	17	17	1	2	8	6	13	16	24	11	4	21	25	4	7	17	17	1	2	8	6	13	16	24	11	4	21	25	4	7	17
AT1B1_HUMAN	AT1B1_HUMAN	11	11	11	Sodium/potassium-transporting ATPase subunit beta-1 OS=Homo sapiens OX=9606 GN=ATP1B1 PE=1 SV=1	1	11	11	11	6	4	11	5	4	8	8	6	3	7	7	1	2	4	3	6	4	11	5	4	8	8	6	3	7	7	1	2	4	3	6	4	11	5	4	8	8	6	3	7
AT1B3_HUMAN	AT1B3_HUMAN	3	3	3	Sodium/potassium-transporting ATPase subunit beta-3 OS=Homo sapiens OX=9606 GN=ATP1B3 PE=1 SV=1	1	3	3	3	3	2	2	0	0	3	2	0	0	3	2	2	2	1	3	3	2	2	0	0	3	2	0	0	3	2	2	2	1	3	3	2	2	0	0	3	2	0	0	3
AT2A2_HUMAN;AT2A1_HUMAN;AT2A3_HUMAN	AT2A2_HUMAN	14;5;5	14;5;5	14;5;5	Sarcoplasmic/endoplasmic reticulum calcium ATPase 2 OS=Homo sapiens OX=9606 GN=ATP2A2 PE=1 SV=1	3	14	14	14	1	1	12	0	0	7	4	0	0	5	3	0	0	0	0	1	1	12	0	0	7	4	0	0	5	3	0	0	0	0	1	1	12	0	0	7	4	0	0	5
AT2C1_HUMAN	AT2C1_HUMAN	2	2	2	Calcium-transporting ATPase type 2C member 1 OS=Homo sapiens OX=9606 GN=ATP2C1 PE=1 SV=3	1	2	2	2	0	0	2	0	0	0	0	0	0	0	0	0	0	0	0	0	0	2	0	0	0	0	0	0	0	0	0	0	0	0	0	0	2	0	0	0	0	0	0	0
AT5F1_HUMAN	AT5F1_HUMAN	4	4	4	ATP synthase F(0) complex subunit B1, mitochondrial OS=Homo sapiens OX=9606 GN=ATP5F1 PE=1 SV=2	1	4	4	4	2	1	3	3	0	3	4	1	0	4	2	0	0	0	0	2	1	3	3	0	3	4	1	0	4	2	0	0	0	0	2	1	3	3	0	3	4	1	0	4
ATD3A_HUMAN;ATD3B_HUMAN;ATD3C_HUMAN	ATD3A_HUMAN;ATD3B_HUMAN	5;3;1	5;3;1	5;3;1	ATPase family AAA domain-containing protein 3A OS=Homo sapiens OX=9606 GN=ATAD3A PE=1 SV=2;ATPase family AAA domain-containing protein 3B OS=Homo sapiens OX=9606 GN=ATAD3B PE=1 SV=1	3	5	5	5	1	1	4	1	0	3	3	0	0	2	1	0	0	1	1	1	1	4	1	0	3	3	0	0	2	1	0	0	1	1	1	1	4	1	0	3	3	0	0	2
ATG9B_HUMAN	ATG9B_HUMAN	1	1	1	Autophagy-related protein 9B OS=Homo sapiens OX=9606 GN=ATG9B PE=2 SV=1	1	1	1	1	0	0	0	0	0	0	0	0	0	0	0	1	0	0	0	0	0	0	0	0	0	0	0	0	0	0	1	0	0	0	0	0	0	0	0	0	0	0	0	0
ATIF1_HUMAN	ATIF1_HUMAN	1	1	1	ATPase inhibitor, mitochondrial OS=Homo sapiens OX=9606 GN=ATPIF1 PE=1 SV=1	1	1	1	1	1	1	0	1	1	1	1	0	1	1	1	0	1	1	0	1	1	0	1	1	1	1	0	1	1	1	0	1	1	0	1	1	0	1	1	1	1	0	1	1
ATLA3_HUMAN	ATLA3_HUMAN	2	2	2	Atlastin-3 OS=Homo sapiens OX=9606 GN=ATL3 PE=1 SV=1	1	2	2	2	1	0	2	1	1	1	1	1	0	1	1	0	0	0	0	1	0	2	1	1	1	1	1	0	1	1	0	0	0	0	1	0	2	1	1	1	1	1	0	1
ATP5H_HUMAN	ATP5H_HUMAN	9	9	9	ATP synthase subunit d, mitochondrial OS=Homo sapiens OX=9606 GN=ATP5H PE=1 SV=3	1	9	9	9	0	5	2	1	0	6	7	0	0	5	4	1	1	0	2	0	5	2	1	0	6	7	0	0	5	4	1	1	0	2	0	5	2	1	0	6	7	0	0	5
ATP5L_HUMAN	ATP5L_HUMAN	2	2	2	ATP synthase subunit g, mitochondrial OS=Homo sapiens OX=9606 GN=ATP5L PE=1 SV=3	1	2	2	2	2	1	2	1	0	2	2	0	0	2	1	0	0	0	0	2	1	2	1	0	2	2	0	0	2	1	0	0	0	0	2	1	2	1	0	2	2	0	0	2
ATP9A_HUMAN	ATP9A_HUMAN	2	2	2	Probable phospholipid-transporting ATPase IIA OS=Homo sapiens OX=9606 GN=ATP9A PE=1 SV=3	1	2	2	2	1	1	1	1	1	1	0	1	1	1	0	0	0	0	0	1	1	1	1	1	1	0	1	1	1	0	0	0	0	0	1	1	1	1	1	1	0	1	1	1
ATPA_HUMAN	ATPA_HUMAN	40	40	40	ATP synthase subunit alpha, mitochondrial OS=Homo sapiens OX=9606 GN=ATP5A1 PE=1 SV=1	1	40	40	40	17	20	33	19	9	31	33	6	3	26	19	5	10	15	17	17	20	33	19	9	31	33	6	3	26	19	5	10	15	17	17	20	33	19	9	31	33	6	3	26
ATPB_HUMAN	ATPB_HUMAN	34	34	34	ATP synthase subunit beta, mitochondrial OS=Homo sapiens OX=9606 GN=ATP5B PE=1 SV=3	1	34	34	34	19	14	24	17	6	29	26	4	1	22	22	1	8	11	12	19	14	24	17	6	29	26	4	1	22	22	1	8	11	12	19	14	24	17	6	29	26	4	1	22
ATPD_HUMAN	ATPD_HUMAN	2	2	2	ATP synthase subunit delta, mitochondrial OS=Homo sapiens OX=9606 GN=ATP5D PE=1 SV=2	1	2	2	2	0	1	1	0	0	2	2	0	0	2	1	0	1	1	1	0	1	1	0	0	2	2	0	0	2	1	0	1	1	1	0	1	1	0	0	2	2	0	0	2
ATPG_HUMAN	ATPG_HUMAN	10	10	10	ATP synthase subunit gamma, mitochondrial OS=Homo sapiens OX=9606 GN=ATP5C1 PE=1 SV=1	1	10	10	10	4	2	8	4	0	7	7	1	1	7	4	2	1	2	1	4	2	8	4	0	7	7	1	1	7	4	2	1	2	1	4	2	8	4	0	7	7	1	1	7
ATPK_HUMAN	ATPK_HUMAN	4	4	4	ATP synthase subunit f, mitochondrial OS=Homo sapiens OX=9606 GN=ATP5J2 PE=1 SV=3	1	4	4	4	1	0	4	1	1	2	1	1	0	1	1	0	0	0	0	1	0	4	1	1	2	1	1	0	1	1	0	0	0	0	1	0	4	1	1	2	1	1	0	1
ATPO_HUMAN	ATPO_HUMAN	8	8	8	ATP synthase subunit O, mitochondrial OS=Homo sapiens OX=9606 GN=ATP5O PE=1 SV=1	1	8	8	8	0	4	6	1	1	8	6	0	0	5	5	2	1	2	2	0	4	6	1	1	8	6	0	0	5	5	2	1	2	2	0	4	6	1	1	8	6	0	0	5
ATRN_HUMAN	ATRN_HUMAN	32	32	32	Attractin OS=Homo sapiens OX=9606 GN=ATRN PE=1 SV=2	1	32	32	32	27	2	9	19	24	13	6	14	21	24	14	5	5	6	9	27	2	9	19	24	13	6	14	21	24	14	5	5	6	9	27	2	9	19	24	13	6	14	21	24
B2MG_HUMAN	B2MG_HUMAN	19	19	19	Beta-2-microglobulin OS=Homo sapiens OX=9606 GN=B2M PE=1 SV=1	1	19	19	19	9	15	5	8	2	18	16	5	3	10	12	14	15	14	17	9	15	5	8	2	18	16	5	3	10	12	14	15	14	17	9	15	5	8	2	18	16	5	3	10
B3GN2_HUMAN	B3GN2_HUMAN	2	2	2	N-acetyllactosaminide beta-1,3-N-acetylglucosaminyltransferase 2 OS=Homo sapiens OX=9606 GN=B3GNT2 PE=1 SV=2	1	2	2	2	1	1	0	0	0	0	0	0	0	0	0	0	1	1	1	1	1	0	0	0	0	0	0	0	0	0	0	1	1	1	1	1	0	0	0	0	0	0	0	0
B3GN3_HUMAN	B3GN3_HUMAN	5	5	5	N-acetyllactosaminide beta-1,3-N-acetylglucosaminyltransferase 3 OS=Homo sapiens OX=9606 GN=B3GNT3 PE=1 SV=2	1	5	5	5	4	0	5	1	0	2	2	0	0	2	2	0	0	2	2	4	0	5	1	0	2	2	0	0	2	2	0	0	2	2	4	0	5	1	0	2	2	0	0	2
B4GA1_HUMAN	B4GA1_HUMAN	19	19	19	Beta-1,4-glucuronyltransferase 1 OS=Homo sapiens OX=9606 GN=B4GAT1 PE=1 SV=1	1	19	19	19	13	4	5	10	2	14	13	5	1	13	14	4	7	8	11	13	4	5	10	2	14	13	5	1	13	14	4	7	8	11	13	4	5	10	2	14	13	5	1	13
B4GT1_HUMAN	B4GT1_HUMAN	14	14	14	Beta-1,4-galactosyltransferase 1 OS=Homo sapiens OX=9606 GN=B4GALT1 PE=1 SV=5	1	14	14	14	11	4	5	12	1	10	11	4	1	12	11	2	4	8	8	11	4	5	12	1	10	11	4	1	12	11	2	4	8	8	11	4	5	12	1	10	11	4	1	12
B4GT3_HUMAN	B4GT3_HUMAN	1	1	1	Beta-1,4-galactosyltransferase 3 OS=Homo sapiens OX=9606 GN=B4GALT3 PE=1 SV=2	1	1	1	1	0	0	1	0	0	0	0	0	0	0	0	1	0	0	1	0	0	1	0	0	0	0	0	0	0	0	1	0	0	1	0	0	1	0	0	0	0	0	0	0
B4GT4_HUMAN	B4GT4_HUMAN	3	3	3	Beta-1,4-galactosyltransferase 4 OS=Homo sapiens OX=9606 GN=B4GALT4 PE=1 SV=1	1	3	3	3	2	0	3	0	0	1	1	1	0	2	0	1	1	1	1	2	0	3	0	0	1	1	1	0	2	0	1	1	1	1	2	0	3	0	0	1	1	1	0	2
B4GT5_HUMAN	B4GT5_HUMAN	1	1	1	Beta-1,4-galactosyltransferase 5 OS=Homo sapiens OX=9606 GN=B4GALT5 PE=2 SV=1	1	1	1	1	1	0	1	1	0	1	1	1	0	1	1	0	0	0	0	1	0	1	1	0	1	1	1	0	1	1	0	0	0	0	1	0	1	1	0	1	1	1	0	1
BAF_HUMAN	BAF_HUMAN	3	3	3	Barrier-to-autointegration factor OS=Homo sapiens OX=9606 GN=BANF1 PE=1 SV=1	1	3	3	3	0	1	0	0	0	2	3	0	0	1	2	0	0	0	0	0	1	0	0	0	2	3	0	0	1	2	0	0	0	0	0	1	0	0	0	2	3	0	0	1
BAIP2_HUMAN	BAIP2_HUMAN	49	49	49	Brain-specific angiogenesis inhibitor 1-associated protein 2 OS=Homo sapiens OX=9606 GN=BAIAP2 PE=1 SV=1	1	49	49	49	25	8	18	22	29	26	19	23	26	24	19	26	15	15	27	25	8	18	22	29	26	19	23	26	24	19	26	15	15	27	25	8	18	22	29	26	19	23	26	24
BAP31_HUMAN	BAP31_HUMAN	4	4	4	B-cell receptor-associated protein 31 OS=Homo sapiens OX=9606 GN=BCAP31 PE=1 SV=3	1	4	4	4	1	0	4	0	0	2	1	0	0	1	1	0	0	0	0	1	0	4	0	0	2	1	0	0	1	1	0	0	0	0	1	0	4	0	0	2	1	0	0	1
BASI_HUMAN	BASI_HUMAN	5	5	5	Basigin OS=Homo sapiens OX=9606 GN=BSG PE=1 SV=2	1	5	5	5	1	2	3	1	1	1	2	0	1	2	2	1	1	0	2	1	2	3	1	1	1	2	0	1	2	2	1	1	0	2	1	2	3	1	1	1	2	0	1	2
BASP1_HUMAN	BASP1_HUMAN	4	4	4	Brain acid soluble protein 1 OS=Homo sapiens OX=9606 GN=BASP1 PE=1 SV=2	1	4	4	4	1	0	0	1	3	0	0	2	2	1	0	0	0	0	0	1	0	0	1	3	0	0	2	2	1	0	0	0	0	0	1	0	0	1	3	0	0	2	2	1
BAX_HUMAN	BAX_HUMAN	3	3	3	Apoptosis regulator BAX OS=Homo sapiens OX=9606 GN=BAX PE=1 SV=1	1	3	3	3	0	0	3	0	0	2	1	0	0	0	0	0	0	0	0	0	0	3	0	0	2	1	0	0	0	0	0	0	0	0	0	0	3	0	0	2	1	0	0	0
BCAT2_HUMAN	BCAT2_HUMAN	1	1	1	Branched-chain-amino-acid aminotransferase, mitochondrial OS=Homo sapiens OX=9606 GN=BCAT2 PE=1 SV=2	1	1	1	1	0	0	0	0	0	0	1	0	0	1	1	0	0	0	0	0	0	0	0	0	0	1	0	0	1	1	0	0	0	0	0	0	0	0	0	0	1	0	0	1
BCR_HUMAN;ABR_HUMAN	BCR_HUMAN	3;1	3;1	3;1	Breakpoint cluster region protein OS=Homo sapiens OX=9606 GN=BCR PE=1 SV=2	2	3	3	3	2	0	1	1	1	2	3	0	2	1	1	0	0	0	0	2	0	1	1	1	2	3	0	2	1	1	0	0	0	0	2	0	1	1	1	2	3	0	2	1
BDH_HUMAN	BDH_HUMAN	3	3	3	D-beta-hydroxybutyrate dehydrogenase, mitochondrial OS=Homo sapiens OX=9606 GN=BDH1 PE=1 SV=3	1	3	3	3	0	0	3	0	0	1	2	0	0	1	1	0	0	0	0	0	0	3	0	0	1	2	0	0	1	1	0	0	0	0	0	0	3	0	0	1	2	0	0	1
BDH2_HUMAN	BDH2_HUMAN	1	1	1	3-hydroxybutyrate dehydrogenase type 2 OS=Homo sapiens OX=9606 GN=BDH2 PE=1 SV=2	1	1	1	1	1	1	0	1	1	1	1	0	1	1	1	0	1	1	1	1	1	0	1	1	1	1	0	1	1	1	0	1	1	1	1	1	0	1	1	1	1	0	1	1
BGAL_HUMAN;GLB1L_HUMAN	BGAL_HUMAN	14;1	14;1	14;1	Beta-galactosidase OS=Homo sapiens OX=9606 GN=GLB1 PE=1 SV=2	2	14	14	14	8	0	8	7	14	7	5	3	9	10	9	0	0	0	0	8	0	8	7	14	7	5	3	9	10	9	0	0	0	0	8	0	8	7	14	7	5	3	9	10
BGAT_HUMAN	BGAT_HUMAN	4	4	4	Histo-blood group ABO system transferase OS=Homo sapiens OX=9606 GN=ABO PE=1 SV=2	1	4	4	4	0	2	1	0	0	0	1	0	0	0	0	3	3	3	3	0	2	1	0	0	0	1	0	0	0	0	3	3	3	3	0	2	1	0	0	0	1	0	0	0
BGLR_HUMAN	BGLR_HUMAN	15	15	15	Beta-glucuronidase OS=Homo sapiens OX=9606 GN=GUSB PE=1 SV=2	1	15	15	15	6	2	8	9	12	9	8	6	6	12	11	1	1	2	1	6	2	8	9	12	9	8	6	6	12	11	1	1	2	1	6	2	8	9	12	9	8	6	6	12
BI2L1_HUMAN	BI2L1_HUMAN	38	38	38	Brain-specific angiogenesis inhibitor 1-associated protein 2-like protein 1 OS=Homo sapiens OX=9606 GN=BAIAP2L1 PE=1 SV=2	1	38	38	38	25	3	13	21	24	28	22	14	27	30	20	8	9	18	17	25	3	13	21	24	28	22	14	27	30	20	8	9	18	17	25	3	13	21	24	28	22	14	27	30
BIN1_HUMAN	BIN1_HUMAN	3	3	3	Myc box-dependent-interacting protein 1 OS=Homo sapiens OX=9606 GN=BIN1 PE=1 SV=1	1	3	3	3	0	2	0	0	0	2	2	0	0	1	1	0	0	0	0	0	2	0	0	0	2	2	0	0	1	1	0	0	0	0	0	2	0	0	0	2	2	0	0	1
BIP_HUMAN	BIP_HUMAN	54	54	53	Endoplasmic reticulum chaperone BiP OS=Homo sapiens OX=9606 GN=HSPA5 PE=1 SV=2	1	54	54	53	30	36	32	28	9	49	45	21	11	37	41	14	20	28	29	30	36	32	28	9	49	45	21	11	37	41	14	20	28	29	29	36	31	27	8	48	44	20	10	36
BLVRB_HUMAN	BLVRB_HUMAN	5	5	5	Flavin reductase (NADPH) OS=Homo sapiens OX=9606 GN=BLVRB PE=1 SV=3	1	5	5	5	3	2	4	2	2	4	5	0	2	4	2	1	1	2	4	3	2	4	2	2	4	5	0	2	4	2	1	1	2	4	3	2	4	2	2	4	5	0	2	4
BPHL_HUMAN	BPHL_HUMAN	3	3	3	Valacyclovir hydrolase OS=Homo sapiens OX=9606 GN=BPHL PE=1 SV=1	1	3	3	3	0	0	3	1	0	1	1	0	0	1	1	0	0	0	1	0	0	3	1	0	1	1	0	0	1	1	0	0	0	1	0	0	3	1	0	1	1	0	0	1
BPIB1_HUMAN	BPIB1_HUMAN	39	39	39	BPI fold-containing family B member 1 OS=Homo sapiens OX=9606 GN=BPIFB1 PE=1 SV=1	1	39	39	39	30	25	27	35	23	29	29	26	22	31	35	22	29	35	26	30	25	27	35	23	29	29	26	22	31	35	22	29	35	26	30	25	27	35	23	29	29	26	22	31
BPNT1_HUMAN	BPNT1_HUMAN	3	3	3	3(2),5-bisphosphate nucleotidase 1 OS=Homo sapiens OX=9606 GN=BPNT1 PE=1 SV=1	1	3	3	3	0	1	3	0	0	2	1	0	0	0	0	0	0	0	1	0	1	3	0	0	2	1	0	0	0	0	0	0	0	1	0	1	3	0	0	2	1	0	0	0
BROX_HUMAN	BROX_HUMAN	10	10	10	BRO1 domain-containing protein BROX OS=Homo sapiens OX=9606 GN=BROX PE=1 SV=1	1	10	10	10	4	0	7	5	4	7	1	3	3	5	6	1	0	1	0	4	0	7	5	4	7	1	3	3	5	6	1	0	1	0	4	0	7	5	4	7	1	3	3	5
BSSP4_HUMAN	BSSP4_HUMAN	3	3	3	Brain-specific serine protease 4 OS=Homo sapiens OX=9606 GN=PRSS22 PE=1 SV=1	1	3	3	3	1	1	0	2	0	1	1	1	0	2	1	1	2	2	1	1	1	0	2	0	1	1	1	0	2	1	1	2	2	1	1	1	0	2	0	1	1	1	0	2
BST2_HUMAN	BST2_HUMAN	4	4	4	Bone marrow stromal antigen 2 OS=Homo sapiens OX=9606 GN=BST2 PE=1 SV=1	1	4	4	4	0	1	0	0	0	2	2	0	0	2	1	0	0	0	4	0	1	0	0	0	2	2	0	0	2	1	0	0	0	4	0	1	0	0	0	2	2	0	0	2
BT3A2_HUMAN;BT3A1_HUMAN;BT3A3_HUMAN	BT3A2_HUMAN;BT3A1_HUMAN;BT3A3_HUMAN	3;2;2	3;2;2	3;2;2	Butyrophilin subfamily 3 member A2 OS=Homo sapiens OX=9606 GN=BTN3A2 PE=1 SV=2;Butyrophilin subfamily 3 member A1 OS=Homo sapiens OX=9606 GN=BTN3A1 PE=1 SV=3;Butyrophilin subfamily 3 member A3 OS=Homo sapiens OX=9606 GN=BTN3A3 PE=1 SV=1	3	3	3	3	0	0	0	0	0	1	1	0	0	3	1	0	0	0	1	0	0	0	0	0	1	1	0	0	3	1	0	0	0	1	0	0	0	0	0	1	1	0	0	3
BTD_HUMAN	BTD_HUMAN	10	10	10	Biotinidase OS=Homo sapiens OX=9606 GN=BTD PE=1 SV=2	1	10	10	10	8	2	6	8	7	6	6	6	6	9	8	2	3	4	3	8	2	6	8	7	6	6	6	6	9	8	2	3	4	3	8	2	6	8	7	6	6	6	6	9
BZW1_HUMAN	BZW1_HUMAN	1	1	1	Basic leucine zipper and W2 domain-containing protein 1 OS=Homo sapiens OX=9606 GN=BZW1 PE=1 SV=1	1	1	1	1	1	0	0	1	0	1	1	0	0	1	1	0	0	0	1	1	0	0	1	0	1	1	0	0	1	1	0	0	0	1	1	0	0	1	0	1	1	0	0	1
C102B_HUMAN	C102B_HUMAN	1	1	1	Coiled-coil domain-containing protein 102B OS=Homo sapiens OX=9606 GN=CCDC102B PE=1 SV=4	1	1	1	1	1	0	1	1	0	1	1	1	1	1	1	1	1	1	0	1	0	1	1	0	1	1	1	1	1	1	1	1	1	0	1	0	1	1	0	1	1	1	1	1
C1GLC_HUMAN	C1GLC_HUMAN	1	1	1	C1GALT1-specific chaperone 1 OS=Homo sapiens OX=9606 GN=C1GALT1C1 PE=1 SV=1	1	1	1	1	0	0	1	0	0	0	0	1	0	1	0	0	0	0	0	0	0	1	0	0	0	0	1	0	1	0	0	0	0	0	0	0	1	0	0	0	0	1	0	1
C1GLT_HUMAN	C1GLT_HUMAN	1	1	1	Glycoprotein-N-acetylgalactosamine 3-beta-galactosyltransferase 1 OS=Homo sapiens OX=9606 GN=C1GALT1 PE=1 SV=1	1	1	1	1	1	0	0	0	0	0	1	0	0	1	0	0	0	0	0	1	0	0	0	0	0	1	0	0	1	0	0	0	0	0	1	0	0	0	0	0	1	0	0	1
C1QBP_HUMAN	C1QBP_HUMAN	4	4	4	Complement component 1 Q subcomponent-binding protein, mitochondrial OS=Homo sapiens OX=9606 GN=C1QBP PE=1 SV=1	1	4	4	4	2	0	3	2	1	2	3	1	0	3	2	0	0	0	0	2	0	3	2	1	2	3	1	0	3	2	0	0	0	0	2	0	3	2	1	2	3	1	0	3
C1R_HUMAN	C1R_HUMAN	69	69	68	Complement C1r subcomponent OS=Homo sapiens OX=9606 GN=C1R PE=1 SV=2	1	69	69	68	7	55	3	33	1	33	63	22	3	32	61	7	32	40	37	7	55	3	33	1	33	63	22	3	32	61	7	32	40	37	6	54	3	32	1	33	62	21	3	31
C1RL_HUMAN	C1RL_HUMAN	11	10	10	Complement C1r subcomponent-like protein OS=Homo sapiens OX=9606 GN=C1RL PE=1 SV=2	1	11	10	10	8	6	2	9	0	8	9	5	0	8	10	3	6	6	7	7	5	2	8	0	8	8	4	0	7	9	3	6	6	7	7	5	2	8	0	8	8	4	0	7
C1S_HUMAN	C1S_HUMAN	37	37	37	Complement C1s subcomponent OS=Homo sapiens OX=9606 GN=C1S PE=1 SV=1	1	37	37	37	2	24	1	12	1	3	31	7	2	7	33	0	20	19	15	2	24	1	12	1	3	31	7	2	7	33	0	20	19	15	2	24	1	12	1	3	31	7	2	7
C1TC_HUMAN	C1TC_HUMAN	11	11	11	C-1-tetrahydrofolate synthase, cytoplasmic OS=Homo sapiens OX=9606 GN=MTHFD1 PE=1 SV=3	1	11	11	11	1	3	10	1	1	7	7	0	0	3	5	0	2	1	4	1	3	10	1	1	7	7	0	0	3	5	0	2	1	4	1	3	10	1	1	7	7	0	0	3
C42S2_HUMAN	C42S2_HUMAN	1	1	1	CDC42 small effector protein 2 OS=Homo sapiens OX=9606 GN=CDC42SE2 PE=1 SV=1	1	1	1	1	0	0	0	0	0	1	0	0	1	1	1	0	0	0	1	0	0	0	0	0	1	0	0	1	1	1	0	0	0	1	0	0	0	0	0	1	0	0	1	1
CA2D1_HUMAN	CA2D1_HUMAN	8	8	8	Voltage-dependent calcium channel subunit alpha-2/delta-1 OS=Homo sapiens OX=9606 GN=CACNA2D1 PE=1 SV=3	1	8	8	8	7	0	2	6	0	4	2	2	0	6	6	2	1	0	2	7	0	2	6	0	4	2	2	0	6	6	2	1	0	2	7	0	2	6	0	4	2	2	0	6
CAB39_HUMAN;CB39L_HUMAN	CAB39_HUMAN	13;2	13;2	13;2	Calcium-binding protein 39 OS=Homo sapiens OX=9606 GN=CAB39 PE=1 SV=1	2	13	13	13	4	0	1	4	12	4	2	8	4	7	2	0	1	1	1	4	0	1	4	12	4	2	8	4	7	2	0	1	1	1	4	0	1	4	12	4	2	8	4	7
CAB45_HUMAN	CAB45_HUMAN	6	6	6	45 kDa calcium-binding protein OS=Homo sapiens OX=9606 GN=SDF4 PE=1 SV=1	1	6	6	6	3	0	2	1	0	2	4	1	0	2	3	3	6	4	2	3	0	2	1	0	2	4	1	0	2	3	3	6	4	2	3	0	2	1	0	2	4	1	0	2
CACP_HUMAN	CACP_HUMAN	2	2	2	Carnitine O-acetyltransferase OS=Homo sapiens OX=9606 GN=CRAT PE=1 SV=5	1	2	2	2	0	0	2	1	0	1	1	0	0	1	0	0	1	0	0	0	0	2	1	0	1	1	0	0	1	0	0	1	0	0	0	0	2	1	0	1	1	0	0	1
CADH1_HUMAN;CADH3_HUMAN	CADH1_HUMAN	12;1	12;1	12;1	Cadherin-1 OS=Homo sapiens OX=9606 GN=CDH1 PE=1 SV=3	2	12	12	12	7	2	3	6	9	8	6	3	8	7	7	2	3	4	4	7	2	3	6	9	8	6	3	8	7	7	2	3	4	4	7	2	3	6	9	8	6	3	8	7
CAH2_BOVIN	CAH2_BOVIN	37	37	31	sp|P00921|CAH2_BOVIN Carbonic anhydrase 2 OS=Bos taurus GN=CA2 PE=1 SV=3	1	37	37	31	29	12	24	31	29	32	25	21	36	27	27	14	17	21	17	29	12	24	31	29	32	25	21	36	27	27	14	17	21	17	23	10	21	25	23	26	20	16	30	21
CAH2_HUMAN	CAH2_HUMAN	23	17	17	Carbonic anhydrase 2 OS=Homo sapiens OX=9606 GN=CA2 PE=1 SV=2	1	23	17	17	17	6	13	17	13	21	18	11	14	20	20	3	4	8	6	11	4	10	11	7	15	13	6	8	14	15	0	1	4	3	11	4	10	11	7	15	13	6	8	14
CAH9_HUMAN	CAH9_HUMAN	5	5	5	Carbonic anhydrase 9 OS=Homo sapiens OX=9606 GN=CA9 PE=1 SV=2	1	5	5	5	4	0	1	5	0	4	2	2	0	4	3	1	2	0	0	4	0	1	5	0	4	2	2	0	4	3	1	2	0	0	4	0	1	5	0	4	2	2	0	4
CALM3_HUMAN;CALM2_HUMAN;CALM1_HUMAN;CALL3_HUMAN;TNNC2_HUMAN	CALM3_HUMAN;CALM2_HUMAN;CALM1_HUMAN	12;12;12;1;1	12;12;12;1;1	12;12;12;1;1	Calmodulin-3 OS=Homo sapiens OX=9606 GN=CALM3 PE=1 SV=1;Calmodulin-2 OS=Homo sapiens OX=9606 GN=CALM2 PE=1 SV=1;Calmodulin-1 OS=Homo sapiens OX=9606 GN=CALM1 PE=1 SV=1	5	12	12	12	6	5	1	6	7	9	10	5	9	10	8	2	5	6	5	6	5	1	6	7	9	10	5	9	10	8	2	5	6	5	6	5	1	6	7	9	10	5	9	10
CALR_HUMAN	CALR_HUMAN	18	18	18	Calreticulin OS=Homo sapiens OX=9606 GN=CALR PE=1 SV=1	1	18	18	18	10	9	10	8	3	17	14	5	4	13	13	1	6	4	4	10	9	10	8	3	17	14	5	4	13	13	1	6	4	4	10	9	10	8	3	17	14	5	4	13
CALU_HUMAN	CALU_HUMAN	20	20	20	Calumenin OS=Homo sapiens OX=9606 GN=CALU PE=1 SV=2	1	20	20	20	15	6	8	17	2	16	14	9	0	16	15	9	12	12	8	15	6	8	17	2	16	14	9	0	16	15	9	12	12	8	15	6	8	17	2	16	14	9	0	16
CALX_HUMAN;CLGN_HUMAN	CALX_HUMAN	20;1	20;1	20;1	Calnexin OS=Homo sapiens OX=9606 GN=CANX PE=1 SV=2	2	20	20	20	8	10	15	8	1	15	15	3	2	8	11	2	2	2	4	8	10	15	8	1	15	15	3	2	8	11	2	2	2	4	8	10	15	8	1	15	15	3	2	8
CAN1_HUMAN	CAN1_HUMAN	6	6	6	Calpain-1 catalytic subunit OS=Homo sapiens OX=9606 GN=CAPN1 PE=1 SV=1	1	6	6	6	1	1	2	0	2	4	3	3	0	3	3	0	0	0	0	1	1	2	0	2	4	3	3	0	3	3	0	0	0	0	1	1	2	0	2	4	3	3	0	3
CAN2_HUMAN	CAN2_HUMAN	10	10	10	Calpain-2 catalytic subunit OS=Homo sapiens OX=9606 GN=CAPN2 PE=1 SV=6	1	10	10	10	0	0	8	3	1	6	6	1	0	6	3	0	0	0	0	0	0	8	3	1	6	6	1	0	6	3	0	0	0	0	0	0	8	3	1	6	6	1	0	6
CAN5_HUMAN	CAN5_HUMAN	29	29	29	Calpain-5 OS=Homo sapiens OX=9606 GN=CAPN5 PE=1 SV=2	1	29	29	29	19	5	14	17	23	21	13	17	24	24	22	7	4	7	10	19	5	14	17	23	21	13	17	24	24	22	7	4	7	10	19	5	14	17	23	21	13	17	24	24
CAN6_HUMAN	CAN6_HUMAN	20	20	20	Calpain-6 OS=Homo sapiens OX=9606 GN=CAPN6 PE=1 SV=2	1	20	20	20	14	0	14	11	12	8	5	9	15	11	7	6	4	4	6	14	0	14	11	12	8	5	9	15	11	7	6	4	4	6	14	0	14	11	12	8	5	9	15	11
CAN7_HUMAN	CAN7_HUMAN	4	4	4	Calpain-7 OS=Homo sapiens OX=9606 GN=CAPN7 PE=1 SV=1	1	4	4	4	0	0	0	2	3	0	1	0	1	3	1	0	0	0	0	0	0	0	2	3	0	1	0	1	3	1	0	0	0	0	0	0	0	2	3	0	1	0	1	3
CAND1_HUMAN;CAND2_HUMAN	CAND1_HUMAN	6;1	6;1	6;1	Cullin-associated NEDD8-dissociated protein 1 OS=Homo sapiens OX=9606 GN=CAND1 PE=1 SV=2	2	6	6	6	0	2	2	2	0	4	3	2	0	5	3	0	1	0	0	0	2	2	2	0	4	3	2	0	5	3	0	1	0	0	0	2	2	2	0	4	3	2	0	5
CANT1_HUMAN	CANT1_HUMAN	24	24	24	Soluble calcium-activated nucleotidase 1 OS=Homo sapiens OX=9606 GN=CANT1 PE=1 SV=1	1	24	24	24	23	1	15	15	2	14	6	10	1	21	9	7	5	4	10	23	1	15	15	2	14	6	10	1	21	9	7	5	4	10	23	1	15	15	2	14	6	10	1	21
CAP1_HUMAN	CAP1_HUMAN	21	21	21	Adenylyl cyclase-associated protein 1 OS=Homo sapiens OX=9606 GN=CAP1 PE=1 SV=5	1	21	21	21	3	6	6	5	3	19	17	3	3	14	15	0	0	2	3	3	6	6	5	3	19	17	3	3	14	15	0	0	2	3	3	6	6	5	3	19	17	3	3	14
CAPG_HUMAN	CAPG_HUMAN	8	8	8	Macrophage-capping protein OS=Homo sapiens OX=9606 GN=CAPG PE=1 SV=2	1	8	8	8	2	1	0	2	1	6	6	0	1	7	6	0	0	0	2	2	1	0	2	1	6	6	0	1	7	6	0	0	0	2	2	1	0	2	1	6	6	0	1	7
CAPR1_HUMAN	CAPR1_HUMAN	1	1	1	Caprin-1 OS=Homo sapiens OX=9606 GN=CAPRIN1 PE=1 SV=2	1	1	1	1	0	0	0	0	0	1	0	0	0	1	1	0	0	0	0	0	0	0	0	0	1	0	0	0	1	1	0	0	0	0	0	0	0	0	0	1	0	0	0	1
CAPS2_HUMAN	CAPS2_HUMAN	3	3	3	Calcium-dependent secretion activator 2 OS=Homo sapiens OX=9606 GN=CADPS2 PE=1 SV=2	1	3	3	3	0	0	0	1	2	0	0	1	1	1	0	1	1	1	1	0	0	0	1	2	0	0	1	1	1	0	1	1	1	1	0	0	0	1	2	0	0	1	1	1
CAPZB_HUMAN	CAPZB_HUMAN	11	11	11	F-actin-capping protein subunit beta OS=Homo sapiens OX=9606 GN=CAPZB PE=1 SV=4	1	11	11	11	3	4	3	6	1	10	9	2	1	10	9	0	3	2	4	3	4	3	6	1	10	9	2	1	10	9	0	3	2	4	3	4	3	6	1	10	9	2	1	10
CASC4_HUMAN	CASC4_HUMAN	6	6	6	Protein CASC4 OS=Homo sapiens OX=9606 GN=CASC4 PE=1 SV=1	1	6	6	6	2	2	2	2	0	4	2	1	1	2	3	2	2	2	2	2	2	2	2	0	4	2	1	1	2	3	2	2	2	2	2	2	2	2	0	4	2	1	1	2
CATA_HUMAN	CATA_HUMAN	19	19	19	Catalase OS=Homo sapiens OX=9606 GN=CAT PE=1 SV=3	1	19	19	19	4	9	6	4	1	13	14	2	1	12	12	0	2	3	6	4	9	6	4	1	13	14	2	1	12	12	0	2	3	6	4	9	6	4	1	13	14	2	1	12
CATB_HUMAN	CATB_HUMAN	12	12	12	Cathepsin B OS=Homo sapiens OX=9606 GN=CTSB PE=1 SV=3	1	12	12	12	8	1	6	8	9	7	6	3	10	10	6	0	0	1	0	8	1	6	8	9	7	6	3	10	10	6	0	0	1	0	8	1	6	8	9	7	6	3	10	10
CATC_HUMAN	CATC_HUMAN	18	18	18	Dipeptidyl peptidase 1 OS=Homo sapiens OX=9606 GN=CTSC PE=1 SV=2	1	18	18	18	13	1	4	8	10	11	5	7	7	14	7	1	1	1	3	13	1	4	8	10	11	5	7	7	14	7	1	1	1	3	13	1	4	8	10	11	5	7	7	14
CATD_HUMAN	CATD_HUMAN	27	27	27	Cathepsin D OS=Homo sapiens OX=9606 GN=CTSD PE=1 SV=1	1	27	27	27	19	6	11	17	18	20	16	13	19	21	16	3	4	6	6	19	6	11	17	18	20	16	13	19	21	16	3	4	6	6	19	6	11	17	18	20	16	13	19	21
CATE_HUMAN	CATE_HUMAN	3	3	3	Cathepsin E OS=Homo sapiens OX=9606 GN=CTSE PE=1 SV=2	1	3	3	3	1	0	2	0	1	1	1	1	0	1	1	1	0	0	0	1	0	2	0	1	1	1	1	0	1	1	1	0	0	0	1	0	2	0	1	1	1	1	0	1
CATH_HUMAN	CATH_HUMAN	9	9	9	Pro-cathepsin H OS=Homo sapiens OX=9606 GN=CTSH PE=1 SV=4	1	9	9	9	7	0	3	5	6	3	1	2	2	7	5	2	1	1	2	7	0	3	5	6	3	1	2	2	7	5	2	1	1	2	7	0	3	5	6	3	1	2	2	7
CATS_HUMAN	CATS_HUMAN	9	9	9	Cathepsin S OS=Homo sapiens OX=9606 GN=CTSS PE=1 SV=3	1	9	9	9	0	1	0	3	6	4	5	1	5	8	6	0	0	0	1	0	1	0	3	6	4	5	1	5	8	6	0	0	0	1	0	1	0	3	6	4	5	1	5	8
CATZ_HUMAN	CATZ_HUMAN	9	9	9	Cathepsin Z OS=Homo sapiens OX=9606 GN=CTSZ PE=1 SV=1	1	9	9	9	8	4	6	4	2	6	6	3	3	5	5	6	5	5	6	8	4	6	4	2	6	6	3	3	5	5	6	5	5	6	8	4	6	4	2	6	6	3	3	5
CAYP1_HUMAN	CAYP1_HUMAN	6	6	6	Calcyphosin OS=Homo sapiens OX=9606 GN=CAPS PE=1 SV=1	1	6	6	6	0	3	1	0	0	5	4	0	1	2	3	1	0	0	3	0	3	1	0	0	5	4	0	1	2	3	1	0	0	3	0	3	1	0	0	5	4	0	1	2
CAZA1_HUMAN	CAZA1_HUMAN	11	11	7	F-actin-capping protein subunit alpha-1 OS=Homo sapiens OX=9606 GN=CAPZA1 PE=1 SV=3	1	11	11	7	1	4	2	1	1	10	8	1	2	5	9	1	0	2	4	1	4	2	1	1	10	8	1	2	5	9	1	0	2	4	0	2	1	0	0	6	5	0	1	3
CAZA2_HUMAN	CAZA2_HUMAN	6	2	2	F-actin-capping protein subunit alpha-2 OS=Homo sapiens OX=9606 GN=CAPZA2 PE=1 SV=3	1	6	2	2	1	2	1	2	1	5	4	1	1	2	5	0	0	0	1	0	0	0	1	0	1	1	0	0	0	2	0	0	0	0	0	0	0	1	0	1	1	0	0	0
CBPD_HUMAN	CBPD_HUMAN	31	31	31	Carboxypeptidase D OS=Homo sapiens OX=9606 GN=CPD PE=1 SV=2	1	31	31	31	25	5	16	27	13	25	18	20	12	24	18	2	5	12	7	25	5	16	27	13	25	18	20	12	24	18	2	5	12	7	25	5	16	27	13	25	18	20	12	24
CBPE_HUMAN	CBPE_HUMAN	19	19	19	Carboxypeptidase E OS=Homo sapiens OX=9606 GN=CPE PE=1 SV=1	1	19	19	19	17	1	9	13	0	12	8	13	0	18	13	2	3	4	4	17	1	9	13	0	12	8	13	0	18	13	2	3	4	4	17	1	9	13	0	12	8	13	0	18
CBPM_HUMAN	CBPM_HUMAN	1	1	1	Carboxypeptidase M OS=Homo sapiens OX=9606 GN=CPM PE=1 SV=2	1	1	1	1	0	0	0	0	0	0	0	0	0	1	0	0	0	0	0	0	0	0	0	0	0	0	0	0	1	0	0	0	0	0	0	0	0	0	0	0	0	0	0	1
CBPQ_HUMAN	CBPQ_HUMAN	3	3	3	Carboxypeptidase Q OS=Homo sapiens OX=9606 GN=CPQ PE=1 SV=1	1	3	3	3	3	0	3	2	0	3	2	0	1	3	2	0	0	0	1	3	0	3	2	0	3	2	0	1	3	2	0	0	0	1	3	0	3	2	0	3	2	0	1	3
CBR1_HUMAN	CBR1_HUMAN	9	9	7	Carbonyl reductase [NADPH] 1 OS=Homo sapiens OX=9606 GN=CBR1 PE=1 SV=3	1	9	9	7	3	3	9	3	0	9	9	2	1	5	4	1	1	1	3	3	3	9	3	0	9	9	2	1	5	4	1	1	1	3	2	2	7	2	0	7	7	1	1	3
CBX3_HUMAN	CBX3_HUMAN	5	5	5	Chromobox protein homolog 3 OS=Homo sapiens OX=9606 GN=CBX3 PE=1 SV=4	1	5	5	5	0	3	0	0	0	3	2	0	0	1	1	0	0	0	1	0	3	0	0	0	3	2	0	0	1	1	0	0	0	1	0	3	0	0	0	3	2	0	0	1
CC168_HUMAN	CC168_HUMAN	1	1	1	Coiled-coil domain-containing protein 168 OS=Homo sapiens OX=9606 GN=CCDC168 PE=2 SV=2	1	1	1	1	0	1	0	0	0	0	0	1	0	0	0	0	0	0	0	0	1	0	0	0	0	0	1	0	0	0	0	0	0	0	0	1	0	0	0	0	0	1	0	0
CC50A_HUMAN;CC50B_HUMAN	CC50A_HUMAN	3;1	3;1	3;1	Cell cycle control protein 50A OS=Homo sapiens OX=9606 GN=TMEM30A PE=1 SV=1	2	3	3	3	0	0	3	2	2	1	1	1	3	1	2	0	0	1	0	0	0	3	2	2	1	1	1	3	1	2	0	0	1	0	0	0	3	2	2	1	1	1	3	1
CCD47_HUMAN	CCD47_HUMAN	3	3	3	Coiled-coil domain-containing protein 47 OS=Homo sapiens OX=9606 GN=CCDC47 PE=1 SV=1	1	3	3	3	0	1	2	0	0	2	1	0	0	2	0	0	0	0	0	0	1	2	0	0	2	1	0	0	2	0	0	0	0	0	0	1	2	0	0	2	1	0	0	2
CCD58_HUMAN	CCD58_HUMAN	2	2	2	Coiled-coil domain-containing protein 58 OS=Homo sapiens OX=9606 GN=CCDC58 PE=1 SV=1	1	2	2	2	0	0	0	0	0	1	2	0	0	1	2	0	0	0	0	0	0	0	0	0	1	2	0	0	1	2	0	0	0	0	0	0	0	0	0	1	2	0	0	1
CCDC7_HUMAN	CCDC7_HUMAN	2	2	2	Coiled-coil domain-containing protein 7 OS=Homo sapiens OX=9606 GN=CCDC7 PE=2 SV=3	1	2	2	2	1	1	0	2	1	0	0	1	0	1	1	0	0	0	0	1	1	0	2	1	0	0	1	0	1	1	0	0	0	0	1	1	0	2	1	0	0	1	0	1
CCL20_HUMAN	CCL20_HUMAN	5	5	5	C-C motif chemokine 20 OS=Homo sapiens OX=9606 GN=CCL20 PE=1 SV=1	1	5	5	5	0	3	1	1	1	0	2	1	1	0	1	0	5	5	0	0	3	1	1	1	0	2	1	1	0	1	0	5	5	0	0	3	1	1	1	0	2	1	1	0
CCM2_HUMAN	CCM2_HUMAN	2	2	2	Cerebral cavernous malformations 2 protein OS=Homo sapiens OX=9606 GN=CCM2 PE=1 SV=1	1	2	2	2	0	0	0	0	2	0	0	0	1	1	0	0	0	0	0	0	0	0	0	2	0	0	0	1	1	0	0	0	0	0	0	0	0	0	2	0	0	0	1	1
CCNY_HUMAN	CCNY_HUMAN	2	2	2	Cyclin-Y OS=Homo sapiens OX=9606 GN=CCNY PE=1 SV=2	1	2	2	2	1	0	2	1	0	1	1	0	1	2	2	0	0	0	1	1	0	2	1	0	1	1	0	1	2	2	0	0	0	1	1	0	2	1	0	1	1	0	1	2
CD166_HUMAN	CD166_HUMAN	7	7	7	CD166 antigen OS=Homo sapiens OX=9606 GN=ALCAM PE=1 SV=2	1	7	7	7	4	3	0	6	0	4	6	0	1	6	7	1	1	3	3	4	3	0	6	0	4	6	0	1	6	7	1	1	3	3	4	3	0	6	0	4	6	0	1	6
CD276_HUMAN	CD276_HUMAN	1	1	1	CD276 antigen OS=Homo sapiens OX=9606 GN=CD276 PE=1 SV=1	1	1	1	1	1	0	0	1	1	1	0	0	1	1	0	0	0	0	0	1	0	0	1	1	1	0	0	1	1	0	0	0	0	0	1	0	0	1	1	1	0	0	1	1
CD2AP_HUMAN	CD2AP_HUMAN	6	6	6	CD2-associated protein OS=Homo sapiens OX=9606 GN=CD2AP PE=1 SV=1	1	6	6	6	2	0	2	3	5	4	2	2	3	4	4	1	0	0	1	2	0	2	3	5	4	2	2	3	4	4	1	0	0	1	2	0	2	3	5	4	2	2	3	4
CD38_HUMAN	CD38_HUMAN	6	6	6	ADP-ribosyl cyclase/cyclic ADP-ribose hydrolase 1 OS=Homo sapiens OX=9606 GN=CD38 PE=1 SV=2	1	6	6	6	0	4	0	0	0	0	5	0	0	0	6	0	0	0	0	0	4	0	0	0	0	5	0	0	0	6	0	0	0	0	0	4	0	0	0	0	5	0	0	0
CD44_HUMAN	CD44_HUMAN	3	3	3	CD44 antigen OS=Homo sapiens OX=9606 GN=CD44 PE=1 SV=3	1	3	3	3	3	1	3	3	2	3	3	2	3	3	3	1	2	2	2	3	1	3	3	2	3	3	2	3	3	3	1	2	2	2	3	1	3	3	2	3	3	2	3	3
CD47_HUMAN	CD47_HUMAN	3	3	3	Leukocyte surface antigen CD47 OS=Homo sapiens OX=9606 GN=CD47 PE=1 SV=1	1	3	3	3	1	1	3	1	1	2	3	1	1	2	3	0	0	0	0	1	1	3	1	1	2	3	1	1	2	3	0	0	0	0	1	1	3	1	1	2	3	1	1	2
CD59_HUMAN	CD59_HUMAN	9	9	9	CD59 glycoprotein OS=Homo sapiens OX=9606 GN=CD59 PE=1 SV=1	1	9	9	9	7	7	9	7	6	8	8	6	8	6	6	9	9	9	9	7	7	9	7	6	8	8	6	8	6	6	9	9	9	9	7	7	9	7	6	8	8	6	8	6
CD63_HUMAN	CD63_HUMAN	4	4	4	CD63 antigen OS=Homo sapiens OX=9606 GN=CD63 PE=1 SV=2	1	4	4	4	3	0	3	2	3	1	1	1	3	3	1	0	1	1	0	3	0	3	2	3	1	1	1	3	3	1	0	1	1	0	3	0	3	2	3	1	1	1	3	3
CD81_HUMAN	CD81_HUMAN	1	1	1	CD81 antigen OS=Homo sapiens OX=9606 GN=CD81 PE=1 SV=1	1	1	1	1	1	0	0	0	0	0	0	0	0	1	0	0	0	0	0	1	0	0	0	0	0	0	0	0	1	0	0	0	0	0	1	0	0	0	0	0	0	0	0	1
CD82_HUMAN	CD82_HUMAN	3	3	3	CD82 antigen OS=Homo sapiens OX=9606 GN=CD82 PE=1 SV=1	1	3	3	3	1	0	1	1	3	1	1	2	2	2	0	0	0	0	0	1	0	1	1	3	1	1	2	2	2	0	0	0	0	0	1	0	1	1	3	1	1	2	2	2
CD9_HUMAN	CD9_HUMAN	6	6	6	CD9 antigen OS=Homo sapiens OX=9606 GN=CD9 PE=1 SV=4	1	6	6	6	3	2	4	3	5	4	4	3	4	3	4	2	2	2	3	3	2	4	3	5	4	4	3	4	3	4	2	2	2	3	3	2	4	3	5	4	4	3	4	3
CDC37_HUMAN	CDC37_HUMAN	3	3	3	Hsp90 co-chaperone Cdc37 OS=Homo sapiens OX=9606 GN=CDC37 PE=1 SV=1	1	3	3	3	0	0	0	0	0	0	2	0	0	0	2	0	0	0	0	0	0	0	0	0	0	2	0	0	0	2	0	0	0	0	0	0	0	0	0	0	2	0	0	0
CDC42_HUMAN	CDC42_HUMAN	10	10	10	Cell division control protein 42 homolog OS=Homo sapiens OX=9606 GN=CDC42 PE=1 SV=2	1	10	10	10	8	2	6	8	7	9	9	4	8	8	8	4	6	6	5	8	2	6	8	7	9	9	4	8	8	8	4	6	6	5	8	2	6	8	7	9	9	4	8	8
CDK5_HUMAN;CDK1_HUMAN;CDK2_HUMAN;CDK4_HUMAN;CDK3_HUMAN;CDK6_HUMAN;CDK9_HUMAN;CDK15_HUMAN;CDK14_HUMAN;CDK18_HUMAN;CDK16_HUMAN;CDK17_HUMAN;CDK12_HUMAN;CDK13_HUMAN	CDK5_HUMAN;CDK1_HUMAN;CDK2_HUMAN;CDK4_HUMAN;CDK3_HUMAN;CDK6_HUMAN;CDK9_HUMAN;CDK15_HUMAN;CDK14_HUMAN;CDK18_HUMAN;CDK16_HUMAN;CDK17_HUMAN;CDK12_HUMAN;CDK13_HUMAN	1;1;1;1;1;1;1;1;1;1;1;1;1;1	1;1;1;1;1;1;1;1;1;1;1;1;1;1	1;1;1;1;1;1;1;1;1;1;1;1;1;1	Cyclin-dependent-like kinase 5 OS=Homo sapiens OX=9606 GN=CDK5 PE=1 SV=3;Cyclin-dependent kinase 1 OS=Homo sapiens OX=9606 GN=CDK1 PE=1 SV=3;Cyclin-dependent kinase 2 OS=Homo sapiens OX=9606 GN=CDK2 PE=1 SV=2;Cyclin-dependent kinase 4 OS=Homo sapiens OX=96	14	1	1	1	1	0	0	1	1	1	1	0	1	1	0	1	0	0	1	1	0	0	1	1	1	1	0	1	1	0	1	0	0	1	1	0	0	1	1	1	1	0	1	1
CE295_HUMAN	CE295_HUMAN	1	1	1	Centrosomal protein of 295 kDa OS=Homo sapiens OX=9606 GN=CEP295 PE=1 SV=4	1	1	1	1	1	1	1	1	0	1	1	1	1	1	1	1	1	1	1	1	1	1	1	0	1	1	1	1	1	1	1	1	1	1	1	1	1	1	0	1	1	1	1	1
CEAM1_HUMAN	CEAM1_HUMAN	7	6	6	Carcinoembryonic antigen-related cell adhesion molecule 1 OS=Homo sapiens OX=9606 GN=CEACAM1 PE=1 SV=2	1	7	6	6	4	1	2	4	5	4	4	4	6	6	5	1	1	2	4	3	1	1	3	4	3	3	3	5	5	4	1	1	2	3	3	1	1	3	4	3	3	3	5	5
CEAM5_HUMAN;CEAM8_HUMAN	CEAM5_HUMAN	11;1	11;1	10;0	Carcinoembryonic antigen-related cell adhesion molecule 5 OS=Homo sapiens OX=9606 GN=CEACAM5 PE=1 SV=3	2	11	11	10	4	0	8	4	7	8	5	5	7	9	4	0	0	0	1	4	0	8	4	7	8	5	5	7	9	4	0	0	0	1	3	0	7	3	6	7	4	4	6	8
CERU_HUMAN	CERU_HUMAN	76	76	76	Ceruloplasmin OS=Homo sapiens OX=9606 GN=CP PE=1 SV=1	1	76	76	76	6	40	4	40	46	27	56	20	53	29	60	14	42	62	27	6	40	4	40	46	27	56	20	53	29	60	14	42	62	27	6	40	4	40	46	27	56	20	53	29
CF222_HUMAN	CF222_HUMAN	1	1	1	Uncharacterized protein C6orf222 OS=Homo sapiens OX=9606 GN=C6orf222 PE=1 SV=1	1	1	1	1	1	0	0	1	1	1	1	0	1	1	1	0	0	0	0	1	0	0	1	1	1	1	0	1	1	1	0	0	0	0	1	0	0	1	1	1	1	0	1	1
CFA65_HUMAN	CFA65_HUMAN	1	1	1	Cilia- and flagella-associated protein 65 OS=Homo sapiens OX=9606 GN=CFAP65 PE=1 SV=2	1	1	1	1	1	0	0	0	1	0	0	0	1	1	1	0	0	0	0	1	0	0	0	1	0	0	0	1	1	1	0	0	0	0	1	0	0	0	1	0	0	0	1	1
CFA77_HUMAN	CFA77_HUMAN	1	1	1	Cilia- and flagella-associated protein 77 OS=Homo sapiens OX=9606 GN=CFAP77 PE=1 SV=1	1	1	1	1	1	0	0	1	1	1	0	1	1	0	0	0	0	0	0	1	0	0	1	1	1	0	1	1	0	0	0	0	0	0	1	0	0	1	1	1	0	1	1	0
CFAB_HUMAN	CFAB_HUMAN	91	91	91	Complement factor B OS=Homo sapiens OX=9606 GN=CFB PE=1 SV=2	1	91	91	91	51	77	49	64	7	66	80	44	9	63	85	57	72	74	69	51	77	49	64	7	66	80	44	9	63	85	57	72	74	69	51	77	49	64	7	66	80	44	9	63
CFAH_HUMAN;FHR1_HUMAN;FHR3_HUMAN	CFAH_HUMAN	87;8;2	87;8;2	87;8;2	Complement factor H OS=Homo sapiens OX=9606 GN=CFH PE=1 SV=4	3	87	87	87	3	45	1	4	1	59	59	3	1	53	61	28	33	39	75	3	45	1	4	1	59	59	3	1	53	61	28	33	39	75	3	45	1	4	1	59	59	3	1	53
CFAI_HUMAN	CFAI_HUMAN	34	34	34	Complement factor I OS=Homo sapiens OX=9606 GN=CFI PE=1 SV=2	1	34	34	34	18	19	8	19	0	21	17	11	0	15	16	29	26	26	28	18	19	8	19	0	21	17	11	0	15	16	29	26	26	28	18	19	8	19	0	21	17	11	0	15
CH10_HUMAN	CH10_HUMAN	12	12	12	10 kDa heat shock protein, mitochondrial OS=Homo sapiens OX=9606 GN=HSPE1 PE=1 SV=2	1	12	12	12	4	11	0	5	1	12	11	1	1	8	10	1	4	5	4	4	11	0	5	1	12	11	1	1	8	10	1	4	5	4	4	11	0	5	1	12	11	1	1	8
CH60_HUMAN	CH60_HUMAN	63	63	63	60 kDa heat shock protein, mitochondrial OS=Homo sapiens OX=9606 GN=HSPD1 PE=1 SV=2	1	63	63	63	31	40	50	33	12	57	58	14	17	44	50	21	23	27	35	31	40	50	33	12	57	58	14	17	44	50	21	23	27	35	31	40	50	33	12	57	58	14	17	44
CHDH_HUMAN	CHDH_HUMAN	4	4	4	Choline dehydrogenase, mitochondrial OS=Homo sapiens OX=9606 GN=CHDH PE=1 SV=2	1	4	4	4	0	0	3	0	0	1	2	1	0	2	0	0	0	0	1	0	0	3	0	0	1	2	1	0	2	0	0	0	0	1	0	0	3	0	0	1	2	1	0	2
CHID1_HUMAN	CHID1_HUMAN	1	1	1	Chitinase domain-containing protein 1 OS=Homo sapiens OX=9606 GN=CHID1 PE=1 SV=1	1	1	1	1	0	0	1	0	0	0	0	0	0	0	0	0	0	0	0	0	0	1	0	0	0	0	0	0	0	0	0	0	0	0	0	0	1	0	0	0	0	0	0	0
CHM1A_HUMAN	CHM1A_HUMAN	3	3	3	Charged multivesicular body protein 1a OS=Homo sapiens OX=9606 GN=CHMP1A PE=1 SV=1	1	3	3	3	1	0	1	1	1	2	2	0	2	1	3	1	1	0	2	1	0	1	1	1	2	2	0	2	1	3	1	1	0	2	1	0	1	1	1	2	2	0	2	1
CHM1B_HUMAN	CHM1B_HUMAN	10	10	10	Charged multivesicular body protein 1b OS=Homo sapiens OX=9606 GN=CHMP1B PE=1 SV=1	1	10	10	10	4	8	2	3	3	7	6	2	7	4	7	8	8	7	9	4	8	2	3	3	7	6	2	7	4	7	8	8	7	9	4	8	2	3	3	7	6	2	7	4
CHM2A_HUMAN	CHM2A_HUMAN	10	10	10	Charged multivesicular body protein 2a OS=Homo sapiens OX=9606 GN=CHMP2A PE=1 SV=1	1	10	10	10	4	4	3	5	5	10	10	1	7	5	8	2	3	5	6	4	4	3	5	5	10	10	1	7	5	8	2	3	5	6	4	4	3	5	5	10	10	1	7	5
CHM2B_HUMAN	CHM2B_HUMAN	7	7	7	Charged multivesicular body protein 2b OS=Homo sapiens OX=9606 GN=CHMP2B PE=1 SV=1	1	7	7	7	1	0	2	1	0	4	5	1	2	2	5	1	2	1	2	1	0	2	1	0	4	5	1	2	2	5	1	2	1	2	1	0	2	1	0	4	5	1	2	2
CHM4A_HUMAN	CHM4A_HUMAN	2	2	2	Charged multivesicular body protein 4a OS=Homo sapiens OX=9606 GN=CHMP4A PE=1 SV=3	1	2	2	2	0	0	0	0	0	2	1	0	0	2	2	0	0	0	0	0	0	0	0	0	2	1	0	0	2	2	0	0	0	0	0	0	0	0	0	2	1	0	0	2
CHM4B_HUMAN;CHM4P_HUMAN	CHM4B_HUMAN	12;2	12;2	10;2	Charged multivesicular body protein 4b OS=Homo sapiens OX=9606 GN=CHMP4B PE=1 SV=1	2	12	12	10	8	4	3	7	8	10	10	8	8	9	9	1	5	4	6	8	4	3	7	8	10	10	8	8	9	9	1	5	4	6	7	4	3	7	8	8	8	7	8	8
CHM4C_HUMAN	CHM4C_HUMAN	6	4	4	Charged multivesicular body protein 4c OS=Homo sapiens OX=9606 GN=CHMP4C PE=1 SV=1	1	6	4	4	2	0	0	1	2	5	5	1	3	4	5	0	1	0	0	1	0	0	1	2	3	3	0	3	3	4	0	1	0	0	1	0	0	1	2	3	3	0	3	3
CHMP3_HUMAN	CHMP3_HUMAN	1	1	1	Charged multivesicular body protein 3 OS=Homo sapiens OX=9606 GN=CHMP3 PE=1 SV=3	1	1	1	1	1	0	0	0	1	1	1	0	1	1	0	0	0	0	0	1	0	0	0	1	1	1	0	1	1	0	0	0	0	0	1	0	0	0	1	1	1	0	1	1
CHMP5_HUMAN	CHMP5_HUMAN	10	10	10	Charged multivesicular body protein 5 OS=Homo sapiens OX=9606 GN=CHMP5 PE=1 SV=1	1	10	10	10	3	5	1	5	5	7	7	1	8	6	6	1	4	3	4	3	5	1	5	5	7	7	1	8	6	6	1	4	3	4	3	5	1	5	5	7	7	1	8	6
CHMP6_HUMAN	CHMP6_HUMAN	2	2	2	Charged multivesicular body protein 6 OS=Homo sapiens OX=9606 GN=CHMP6 PE=1 SV=3	1	2	2	2	1	0	1	1	1	2	2	1	1	1	1	0	0	0	2	1	0	1	1	1	2	2	1	1	1	1	0	0	0	2	1	0	1	1	1	2	2	1	1	1
CHP1_HUMAN	CHP1_HUMAN	13	13	13	Calcineurin B homologous protein 1 OS=Homo sapiens OX=9606 GN=CHP1 PE=1 SV=3	1	13	13	13	11	0	10	11	12	12	8	11	11	11	8	1	1	4	5	11	0	10	11	12	12	8	11	11	11	8	1	1	4	5	11	0	10	11	12	12	8	11	11	11
CHP3_HUMAN	CHP3_HUMAN	2	2	2	Calcineurin B homologous protein 3 OS=Homo sapiens OX=9606 GN=TESC PE=1 SV=3	1	2	2	2	1	0	2	1	0	0	0	0	1	2	0	0	0	0	0	1	0	2	1	0	0	0	0	1	2	0	0	0	0	0	1	0	2	1	0	0	0	0	1	2
CHSP1_HUMAN	CHSP1_HUMAN	3	3	3	Calcium-regulated heat-stable protein 1 OS=Homo sapiens OX=9606 GN=CARHSP1 PE=1 SV=2	1	3	3	3	0	1	1	0	0	3	2	0	0	1	1	0	0	0	0	0	1	1	0	0	3	2	0	0	1	1	0	0	0	0	0	1	1	0	0	3	2	0	0	1
CIB1_HUMAN	CIB1_HUMAN	25	25	25	Calcium and integrin-binding protein 1 OS=Homo sapiens OX=9606 GN=CIB1 PE=1 SV=4	1	25	25	25	18	8	16	19	16	21	18	13	19	20	16	9	6	13	9	18	8	16	19	16	21	18	13	19	20	16	9	6	13	9	18	8	16	19	16	21	18	13	19	20
CIP4_HUMAN	CIP4_HUMAN	1	1	1	Cdc42-interacting protein 4 OS=Homo sapiens OX=9606 GN=TRIP10 PE=1 SV=3	1	1	1	1	0	0	0	0	0	1	1	0	0	1	1	0	0	0	0	0	0	0	0	0	1	1	0	0	1	1	0	0	0	0	0	0	0	0	0	1	1	0	0	1
CISD1_HUMAN	CISD1_HUMAN	1	1	1	CDGSH iron-sulfur domain-containing protein 1 OS=Homo sapiens OX=9606 GN=CISD1 PE=1 SV=1	1	1	1	1	0	0	1	0	0	1	1	0	0	0	1	0	0	0	0	0	0	1	0	0	1	1	0	0	0	1	0	0	0	0	0	0	1	0	0	1	1	0	0	0
CISD2_HUMAN	CISD2_HUMAN	2	2	2	CDGSH iron-sulfur domain-containing protein 2 OS=Homo sapiens OX=9606 GN=CISD2 PE=1 SV=1	1	2	2	2	0	1	2	0	0	0	0	0	0	1	0	0	0	0	0	0	1	2	0	0	0	0	0	0	1	0	0	0	0	0	0	1	2	0	0	0	0	0	0	1
CISY_HUMAN	CISY_HUMAN	11	11	11	Citrate synthase, mitochondrial OS=Homo sapiens OX=9606 GN=CS PE=1 SV=2	1	11	11	11	1	2	1	3	0	10	9	4	0	9	9	1	1	1	2	1	2	1	3	0	10	9	4	0	9	9	1	1	1	2	1	2	1	3	0	10	9	4	0	9
CK052_HUMAN	CK052_HUMAN	2	2	2	Uncharacterized protein C11orf52 OS=Homo sapiens OX=9606 GN=C11orf52 PE=1 SV=2	1	2	2	2	2	0	0	1	2	0	1	2	2	1	0	0	0	0	0	2	0	0	1	2	0	1	2	2	1	0	0	0	0	0	2	0	0	1	2	0	1	2	2	1
CK054_HUMAN	CK054_HUMAN	5	5	5	Ester hydrolase C11orf54 OS=Homo sapiens OX=9606 GN=C11orf54 PE=1 SV=1	1	5	5	5	1	1	1	0	3	4	4	1	1	4	4	0	0	0	0	1	1	1	0	3	4	4	1	1	4	4	0	0	0	0	1	1	1	0	3	4	4	1	1	4
CK5P2_HUMAN;MYOME_HUMAN	CK5P2_HUMAN;MYOME_HUMAN	1;1	1;1	1;1	CDK5 regulatory subunit-associated protein 2 OS=Homo sapiens OX=9606 GN=CDK5RAP2 PE=1 SV=5;Myomegalin OS=Homo sapiens OX=9606 GN=PDE4DIP PE=1 SV=2	2	1	1	1	1	0	1	1	1	1	1	1	1	1	1	1	1	1	1	1	0	1	1	1	1	1	1	1	1	1	1	1	1	1	1	0	1	1	1	1	1	1	1	1
CKAP4_HUMAN	CKAP4_HUMAN	24	24	24	Cytoskeleton-associated protein 4 OS=Homo sapiens OX=9606 GN=CKAP4 PE=1 SV=2	1	24	24	24	3	10	17	2	1	18	21	2	1	5	9	2	3	3	2	3	10	17	2	1	18	21	2	1	5	9	2	3	3	2	3	10	17	2	1	18	21	2	1	5
CL049_HUMAN	CL049_HUMAN	1	1	1	UPF0454 protein C12orf49 OS=Homo sapiens OX=9606 GN=C12orf49 PE=1 SV=1	1	1	1	1	1	0	0	1	1	1	1	1	1	1	1	1	1	1	1	1	0	0	1	1	1	1	1	1	1	1	1	1	1	1	1	0	0	1	1	1	1	1	1	1
CLCA_HUMAN	CLCA_HUMAN	4	4	4	Clathrin light chain A OS=Homo sapiens OX=9606 GN=CLTA PE=1 SV=1	1	4	4	4	0	3	0	0	0	0	3	0	0	1	2	0	0	0	0	0	3	0	0	0	0	3	0	0	1	2	0	0	0	0	0	3	0	0	0	0	3	0	0	1
CLD18_HUMAN	CLD18_HUMAN	5	5	5	Claudin-18 OS=Homo sapiens OX=9606 GN=CLDN18 PE=2 SV=1	1	5	5	5	3	2	4	3	4	4	3	4	4	3	4	2	2	2	2	3	2	4	3	4	4	3	4	4	3	4	2	2	2	2	3	2	4	3	4	4	3	4	4	3
CLD2_HUMAN	CLD2_HUMAN	3	3	3	Claudin-2 OS=Homo sapiens OX=9606 GN=CLDN2 PE=1 SV=1	1	3	3	3	3	1	3	3	2	2	2	3	2	2	2	1	1	1	1	3	1	3	3	2	2	2	3	2	2	2	1	1	1	1	3	1	3	3	2	2	2	3	2	2
CLD23_HUMAN	CLD23_HUMAN	2	2	2	Claudin-23 OS=Homo sapiens OX=9606 GN=CLDN23 PE=2 SV=2	1	2	2	2	2	0	0	2	2	1	0	1	1	2	1	0	0	0	0	2	0	0	2	2	1	0	1	1	2	1	0	0	0	0	2	0	0	2	2	1	0	1	1	2
CLH1_HUMAN;CLH2_HUMAN	CLH1_HUMAN	42;9	42;9	42;9	Clathrin heavy chain 1 OS=Homo sapiens OX=9606 GN=CLTC PE=1 SV=5	2	42	42	42	14	9	38	14	4	29	23	9	0	27	19	1	3	3	6	14	9	38	14	4	29	23	9	0	27	19	1	3	3	6	14	9	38	14	4	29	23	9	0	27
CLIC1_HUMAN	CLIC1_HUMAN	18	18	18	Chloride intracellular channel protein 1 OS=Homo sapiens OX=9606 GN=CLIC1 PE=1 SV=4	1	18	18	18	13	6	16	10	11	13	15	11	14	13	14	5	6	7	8	13	6	16	10	11	13	15	11	14	13	14	5	6	7	8	13	6	16	10	11	13	15	11	14	13
CLIC4_HUMAN	CLIC4_HUMAN	14	14	14	Chloride intracellular channel protein 4 OS=Homo sapiens OX=9606 GN=CLIC4 PE=1 SV=4	1	14	14	14	6	6	6	7	9	9	8	7	7	9	7	2	4	7	2	6	6	6	7	9	9	8	7	7	9	7	2	4	7	2	6	6	6	7	9	9	8	7	7	9
CLIC6_HUMAN;CLIC5_HUMAN	CLIC6_HUMAN	12;2	12;2	12;2	Chloride intracellular channel protein 6 OS=Homo sapiens OX=9606 GN=CLIC6 PE=2 SV=3	2	12	12	12	5	3	5	6	6	7	8	2	5	5	4	0	0	2	1	5	3	5	6	6	7	8	2	5	5	4	0	0	2	1	5	3	5	6	6	7	8	2	5	5
CLN5_HUMAN	CLN5_HUMAN	5	5	5	Ceroid-lipofuscinosis neuronal protein 5 OS=Homo sapiens OX=9606 GN=CLN5 PE=1 SV=2	1	5	5	5	5	0	1	4	5	4	1	4	2	5	2	2	1	1	2	5	0	1	4	5	4	1	4	2	5	2	2	1	1	2	5	0	1	4	5	4	1	4	2	5
CLP1L_HUMAN	CLP1L_HUMAN	1	1	1	Cleft lip and palate transmembrane protein 1-like protein OS=Homo sapiens OX=9606 GN=CLPTM1L PE=1 SV=1	1	1	1	1	0	0	1	0	0	0	0	0	0	0	0	0	0	0	0	0	0	1	0	0	0	0	0	0	0	0	0	0	0	0	0	0	1	0	0	0	0	0	0	0
CLPP_HUMAN	CLPP_HUMAN	2	2	2	ATP-dependent Clp protease proteolytic subunit, mitochondrial OS=Homo sapiens OX=9606 GN=CLPP PE=1 SV=1	1	2	2	2	0	0	0	0	0	1	2	0	0	1	1	0	0	0	0	0	0	0	0	0	1	2	0	0	1	1	0	0	0	0	0	0	0	0	0	1	2	0	0	1
CLUA1_HUMAN	CLUA1_HUMAN	1	1	1	Clusterin-associated protein 1 OS=Homo sapiens OX=9606 GN=CLUAP1 PE=1 SV=4	1	1	1	1	1	0	0	1	1	0	0	0	1	0	1	0	0	0	0	1	0	0	1	1	0	0	0	1	0	1	0	0	0	0	1	0	0	1	1	0	0	0	1	0
CLUS_HUMAN	CLUS_HUMAN	57	57	57	Clusterin OS=Homo sapiens OX=9606 GN=CLU PE=1 SV=1	1	57	57	57	35	43	48	31	1	49	47	21	4	32	35	53	50	50	53	35	43	48	31	1	49	47	21	4	32	35	53	50	50	53	35	43	48	31	1	49	47	21	4	32
CMC1_HUMAN	CMC1_HUMAN	5	2	2	Calcium-binding mitochondrial carrier protein Aralar1 OS=Homo sapiens OX=9606 GN=SLC25A12 PE=1 SV=2	1	5	2	2	0	0	5	2	0	2	0	0	0	1	0	0	0	0	0	0	0	2	0	0	0	0	0	0	1	0	0	0	0	0	0	0	2	0	0	0	0	0	0	1
CMC2_HUMAN	CMC2_HUMAN	10	10	7	Calcium-binding mitochondrial carrier protein Aralar2 OS=Homo sapiens OX=9606 GN=SLC25A13 PE=1 SV=2	1	10	10	7	0	1	9	3	0	4	3	0	0	4	1	0	0	0	1	0	1	9	3	0	4	3	0	0	4	1	0	0	0	1	0	1	6	1	0	2	3	0	0	4
CN37_HUMAN	CN37_HUMAN	20	20	20	2,3-cyclic-nucleotide 3-phosphodiesterase OS=Homo sapiens OX=9606 GN=CNP PE=1 SV=2	1	20	20	20	12	6	15	12	8	16	15	5	14	15	16	5	7	5	11	12	6	15	12	8	16	15	5	14	15	16	5	7	5	11	12	6	15	12	8	16	15	5	14	15
CNBP_HUMAN	CNBP_HUMAN	2	2	2	Cellular nucleic acid-binding protein OS=Homo sapiens OX=9606 GN=CNBP PE=1 SV=1	1	2	2	2	0	1	0	0	0	1	2	0	0	0	2	0	0	0	1	0	1	0	0	0	1	2	0	0	0	2	0	0	0	1	0	1	0	0	0	1	2	0	0	0
CNDP2_HUMAN	CNDP2_HUMAN	14	14	14	Cytosolic non-specific dipeptidase OS=Homo sapiens OX=9606 GN=CNDP2 PE=1 SV=2	1	14	14	14	8	5	6	9	5	11	12	5	5	12	12	1	3	4	3	8	5	6	9	5	11	12	5	5	12	12	1	3	4	3	8	5	6	9	5	11	12	5	5	12
CNN3_HUMAN	CNN3_HUMAN	2	2	2	Calponin-3 OS=Homo sapiens OX=9606 GN=CNN3 PE=1 SV=1	1	2	2	2	0	0	0	1	0	1	1	0	0	0	1	0	0	0	0	0	0	0	1	0	1	1	0	0	0	1	0	0	0	0	0	0	0	1	0	1	1	0	0	0
CNPY2_HUMAN	CNPY2_HUMAN	9	9	9	Protein canopy homolog 2 OS=Homo sapiens OX=9606 GN=CNPY2 PE=1 SV=1	1	9	9	9	0	4	2	1	0	8	8	0	1	4	8	0	2	4	2	0	4	2	1	0	8	8	0	1	4	8	0	2	4	2	0	4	2	1	0	8	8	0	1	4
CNPY3_HUMAN	CNPY3_HUMAN	1	1	1	Protein canopy homolog 3 OS=Homo sapiens OX=9606 GN=CNPY3 PE=1 SV=1	1	1	1	1	0	0	0	0	0	1	1	0	0	0	1	1	0	0	1	0	0	0	0	0	1	1	0	0	0	1	1	0	0	1	0	0	0	0	0	1	1	0	0	0
CO1A1_HUMAN	CO1A1_HUMAN	2	2	2	Collagen alpha-1(I) chain OS=Homo sapiens OX=9606 GN=COL1A1 PE=1 SV=5	1	2	2	2	1	1	0	1	0	0	1	2	0	1	1	0	0	0	0	1	1	0	1	0	0	1	2	0	1	1	0	0	0	0	1	1	0	1	0	0	1	2	0	1
CO1A2_HUMAN	CO1A2_HUMAN	1	1	1	Collagen alpha-2(I) chain OS=Homo sapiens OX=9606 GN=COL1A2 PE=1 SV=7	1	1	1	1	0	1	0	0	0	0	1	0	0	0	0	0	1	0	0	0	1	0	0	0	0	1	0	0	0	0	0	1	0	0	0	1	0	0	0	0	1	0	0	0
CO2_HUMAN	CO2_HUMAN	37	37	37	Complement C2 OS=Homo sapiens OX=9606 GN=C2 PE=1 SV=2	1	37	37	37	2	9	0	6	0	23	17	2	1	25	20	5	7	11	25	2	9	0	6	0	23	17	2	1	25	20	5	7	11	25	2	9	0	6	0	23	17	2	1	25
CO3_HUMAN;MET18_HUMAN	CO3_HUMAN	112;1	112;1	112;1	Complement C3 OS=Homo sapiens OX=9606 GN=C3 PE=1 SV=2	2	112	112	112	3	87	4	37	35	7	96	31	28	7	105	3	67	81	44	3	87	4	37	35	7	96	31	28	7	105	3	67	81	44	3	87	4	37	35	7	96	31	28	7
CO4A_HUMAN	CO4A_HUMAN	83	83	1	Complement C4-A OS=Homo sapiens OX=9606 GN=C4A PE=1 SV=2	1	83	83	1	2	18	4	4	2	65	39	7	2	59	54	2	5	4	71	2	18	4	4	2	65	39	7	2	59	54	2	5	4	71	1	0	1	1	1	1	1	1	0	1
CO4B_HUMAN	CO4B_HUMAN	83	1	1	Complement C4-B OS=Homo sapiens OX=9606 GN=C4B PE=1 SV=2	1	83	1	1	1	18	3	3	1	65	38	6	2	59	53	2	5	4	71	0	0	0	0	0	1	0	0	0	1	0	0	0	0	1	0	0	0	0	0	1	0	0	0	1
CO6A1_HUMAN	CO6A1_HUMAN	17	17	17	Collagen alpha-1(VI) chain OS=Homo sapiens OX=9606 GN=COL6A1 PE=1 SV=3	1	17	17	17	12	1	6	16	1	7	5	8	1	12	6	0	2	2	3	12	1	6	16	1	7	5	8	1	12	6	0	2	2	3	12	1	6	16	1	7	5	8	1	12
CO7_HUMAN	CO7_HUMAN	6	6	6	Complement component C7 OS=Homo sapiens OX=9606 GN=C7 PE=1 SV=2	1	6	6	6	1	1	0	1	0	0	0	0	0	0	0	4	4	4	2	1	1	0	1	0	0	0	0	0	0	0	4	4	4	2	1	1	0	1	0	0	0	0	0	0
COASY_HUMAN	COASY_HUMAN	2	2	2	Bifunctional coenzyme A synthase OS=Homo sapiens OX=9606 GN=COASY PE=1 SV=4	1	2	2	2	0	0	2	0	0	1	0	0	0	0	1	0	0	0	0	0	0	2	0	0	1	0	0	0	0	1	0	0	0	0	0	0	2	0	0	1	0	0	0	0
COBA2_HUMAN	COBA2_HUMAN	6	6	6	Collagen alpha-2(XI) chain OS=Homo sapiens OX=9606 GN=COL11A2 PE=1 SV=5	1	6	6	6	6	0	2	5	0	2	1	4	0	3	1	0	0	0	0	6	0	2	5	0	2	1	4	0	3	1	0	0	0	0	6	0	2	5	0	2	1	4	0	3
COF1_HUMAN;COF2_HUMAN	COF1_HUMAN	17;7	17;7	15;5	Cofilin-1 OS=Homo sapiens OX=9606 GN=CFL1 PE=1 SV=3	2	17	17	15	10	13	13	10	10	17	16	8	12	12	15	5	10	9	14	10	13	13	10	10	17	16	8	12	12	15	5	10	9	14	9	11	12	10	10	15	14	8	11	11
COG3_HUMAN	COG3_HUMAN	1	1	1	Conserved oligomeric Golgi complex subunit 3 OS=Homo sapiens OX=9606 GN=COG3 PE=1 SV=3	1	1	1	1	0	1	0	0	0	0	0	0	0	0	0	0	0	0	0	0	1	0	0	0	0	0	0	0	0	0	0	0	0	0	0	1	0	0	0	0	0	0	0	0
COIA1_HUMAN	COIA1_HUMAN	18	18	18	Collagen alpha-1(XVIII) chain OS=Homo sapiens OX=9606 GN=COL18A1 PE=1 SV=5	1	18	18	18	9	8	5	14	0	10	12	10	0	13	13	4	13	14	12	9	8	5	14	0	10	12	10	0	13	13	4	13	14	12	9	8	5	14	0	10	12	10	0	13
COMP_HUMAN	COMP_HUMAN	1	1	1	Cartilage oligomeric matrix protein OS=Homo sapiens OX=9606 GN=COMP PE=1 SV=2	1	1	1	1	0	1	0	0	0	0	0	0	0	0	0	0	0	0	0	0	1	0	0	0	0	0	0	0	0	0	0	0	0	0	0	1	0	0	0	0	0	0	0	0
COMT_HUMAN	COMT_HUMAN	7	7	7	Catechol O-methyltransferase OS=Homo sapiens OX=9606 GN=COMT PE=1 SV=2	1	7	7	7	1	0	7	2	0	5	2	1	0	4	0	0	0	0	1	1	0	7	2	0	5	2	1	0	4	0	0	0	0	1	1	0	7	2	0	5	2	1	0	4
COPA_HUMAN	COPA_HUMAN	24	24	24	Coatomer subunit alpha OS=Homo sapiens OX=9606 GN=COPA PE=1 SV=2	1	24	24	24	4	5	24	6	1	16	14	1	0	13	6	0	1	1	4	4	5	24	6	1	16	14	1	0	13	6	0	1	1	4	4	5	24	6	1	16	14	1	0	13
COPB_HUMAN	COPB_HUMAN	12	12	12	Coatomer subunit beta OS=Homo sapiens OX=9606 GN=COPB1 PE=1 SV=3	1	12	12	12	2	3	12	4	1	6	6	2	0	7	2	0	0	0	1	2	3	12	4	1	6	6	2	0	7	2	0	0	0	1	2	3	12	4	1	6	6	2	0	7
COPB2_HUMAN	COPB2_HUMAN	7	7	7	Coatomer subunit beta OS=Homo sapiens OX=9606 GN=COPB2 PE=1 SV=2	1	7	7	7	1	1	6	0	0	3	2	0	0	4	2	0	0	0	0	1	1	6	0	0	3	2	0	0	4	2	0	0	0	0	1	1	6	0	0	3	2	0	0	4
COPD_HUMAN	COPD_HUMAN	6	6	6	Coatomer subunit delta OS=Homo sapiens OX=9606 GN=ARCN1 PE=1 SV=1	1	6	6	6	2	2	4	3	2	2	4	1	1	6	3	0	1	1	1	2	2	4	3	2	2	4	1	1	6	3	0	1	1	1	2	2	4	3	2	2	4	1	1	6
COPE_HUMAN	COPE_HUMAN	3	3	3	Coatomer subunit epsilon OS=Homo sapiens OX=9606 GN=COPE PE=1 SV=3	1	3	3	3	0	0	1	1	0	3	1	0	0	3	2	0	0	1	0	0	0	1	1	0	3	1	0	0	3	2	0	0	1	0	0	0	1	1	0	3	1	0	0	3
COPG1_HUMAN	COPG1_HUMAN	18	18	16	Coatomer subunit gamma-1 OS=Homo sapiens OX=9606 GN=COPG1 PE=1 SV=1	1	18	18	16	3	1	17	7	0	10	4	1	0	12	5	0	0	0	2	3	1	17	7	0	10	4	1	0	12	5	0	0	0	2	2	1	15	6	0	8	3	1	0	10
COPG2_HUMAN	COPG2_HUMAN	3	1	1	Coatomer subunit gamma-2 OS=Homo sapiens OX=9606 GN=COPG2 PE=1 SV=1	1	3	1	1	1	0	3	1	0	2	1	0	0	2	1	0	0	0	0	0	0	1	0	0	0	0	0	0	0	0	0	0	0	0	0	0	1	0	0	0	0	0	0	0
COPZ1_HUMAN	COPZ1_HUMAN	2	2	2	Coatomer subunit zeta-1 OS=Homo sapiens OX=9606 GN=COPZ1 PE=1 SV=1	1	2	2	2	1	2	2	1	0	2	2	1	0	1	2	0	0	0	0	1	2	2	1	0	2	2	1	0	1	2	0	0	0	0	1	2	2	1	0	2	2	1	0	1
COQ8A_HUMAN	COQ8A_HUMAN	1	1	1	Atypical kinase COQ8A, mitochondrial OS=Homo sapiens OX=9606 GN=COQ8A PE=1 SV=1	1	1	1	1	0	0	1	0	0	0	0	0	0	0	0	0	0	0	0	0	0	1	0	0	0	0	0	0	0	0	0	0	0	0	0	0	1	0	0	0	0	0	0	0
COR1B_HUMAN	COR1B_HUMAN	5	5	5	Coronin-1B OS=Homo sapiens OX=9606 GN=CORO1B PE=1 SV=1	1	5	5	5	0	0	4	1	1	4	2	0	0	2	2	0	1	1	1	0	0	4	1	1	4	2	0	0	2	2	0	1	1	1	0	0	4	1	1	4	2	0	0	2
COR1C_HUMAN	COR1C_HUMAN	4	4	4	Coronin-1C OS=Homo sapiens OX=9606 GN=CORO1C PE=1 SV=1	1	4	4	4	1	1	2	2	1	3	4	1	1	2	3	0	1	1	2	1	1	2	2	1	3	4	1	1	2	3	0	1	1	2	1	1	2	2	1	3	4	1	1	2
COTL1_HUMAN	COTL1_HUMAN	4	4	4	Coactosin-like protein OS=Homo sapiens OX=9606 GN=COTL1 PE=1 SV=3	1	4	4	4	2	1	2	3	2	3	4	2	1	4	4	0	0	1	2	2	1	2	3	2	3	4	2	1	4	4	0	0	1	2	2	1	2	3	2	3	4	2	1	4
COX17_HUMAN	COX17_HUMAN	1	1	1	Cytochrome c oxidase copper chaperone OS=Homo sapiens OX=9606 GN=COX17 PE=1 SV=2	1	1	1	1	0	1	1	0	0	1	1	0	0	0	0	0	0	0	0	0	1	1	0	0	1	1	0	0	0	0	0	0	0	0	0	1	1	0	0	1	1	0	0	0
COX2_HUMAN	COX2_HUMAN	5	5	5	Cytochrome c oxidase subunit 2 OS=Homo sapiens OX=9606 GN=MT-CO2 PE=1 SV=1	1	5	5	5	2	2	4	2	1	3	3	2	1	4	1	0	0	0	0	2	2	4	2	1	3	3	2	1	4	1	0	0	0	0	2	2	4	2	1	3	3	2	1	4
COX3_HUMAN	COX3_HUMAN	1	1	1	Cytochrome c oxidase subunit 3 OS=Homo sapiens OX=9606 GN=MT-CO3 PE=1 SV=2	1	1	1	1	1	0	1	1	1	1	1	1	1	1	1	0	0	0	0	1	0	1	1	1	1	1	1	1	1	1	0	0	0	0	1	0	1	1	1	1	1	1	1	1
COX41_HUMAN	COX41_HUMAN	11	11	11	Cytochrome c oxidase subunit 4 isoform 1, mitochondrial OS=Homo sapiens OX=9606 GN=COX4I1 PE=1 SV=1	1	11	11	11	5	4	11	5	1	10	8	4	1	7	6	3	0	2	4	5	4	11	5	1	10	8	4	1	7	6	3	0	2	4	5	4	11	5	1	10	8	4	1	7
COX5A_HUMAN	COX5A_HUMAN	7	7	7	Cytochrome c oxidase subunit 5A, mitochondrial OS=Homo sapiens OX=9606 GN=COX5A PE=1 SV=2	1	7	7	7	4	6	4	6	1	3	6	0	0	6	5	3	3	2	4	4	6	4	6	1	3	6	0	0	6	5	3	3	2	4	4	6	4	6	1	3	6	0	0	6
COX5B_HUMAN	COX5B_HUMAN	4	4	4	Cytochrome c oxidase subunit 5B, mitochondrial OS=Homo sapiens OX=9606 GN=COX5B PE=1 SV=2	1	4	4	4	1	4	1	0	0	3	3	0	1	1	2	2	2	2	1	1	4	1	0	0	3	3	0	1	1	2	2	2	2	1	1	4	1	0	0	3	3	0	1	1
COX6C_HUMAN	COX6C_HUMAN	4	4	4	Cytochrome c oxidase subunit 6C OS=Homo sapiens OX=9606 GN=COX6C PE=1 SV=2	1	4	4	4	3	1	3	2	0	4	4	0	0	4	1	1	0	0	0	3	1	3	2	0	4	4	0	0	4	1	1	0	0	0	3	1	3	2	0	4	4	0	0	4
CP089_HUMAN	CP089_HUMAN	3	3	3	UPF0764 protein C16orf89 OS=Homo sapiens OX=9606 GN=C16orf89 PE=1 SV=2	1	3	3	3	3	0	1	2	1	1	0	1	0	2	0	0	0	0	0	3	0	1	2	1	1	0	1	0	2	0	0	0	0	0	3	0	1	2	1	1	0	1	0	2
CP51A_HUMAN	CP51A_HUMAN	3	3	3	Lanosterol 14-alpha demethylase OS=Homo sapiens OX=9606 GN=CYP51A1 PE=1 SV=3	1	3	3	3	0	0	3	0	0	1	1	0	0	1	0	0	0	0	0	0	0	3	0	0	1	1	0	0	1	0	0	0	0	0	0	0	3	0	0	1	1	0	0	1
CP8B1_HUMAN	CP8B1_HUMAN	1	1	1	7-alpha-hydroxycholest-4-en-3-one 12-alpha-hydroxylase OS=Homo sapiens OX=9606 GN=CYP8B1 PE=1 SV=2	1	1	1	1	0	1	0	1	1	0	1	1	1	0	1	0	1	1	1	0	1	0	1	1	0	1	1	1	0	1	0	1	1	1	0	1	0	1	1	0	1	1	1	0
CPNE1_HUMAN	CPNE1_HUMAN	3	3	3	Copine-1 OS=Homo sapiens OX=9606 GN=CPNE1 PE=1 SV=1	1	3	3	3	1	1	2	0	0	1	1	0	0	2	2	0	0	1	0	1	1	2	0	0	1	1	0	0	2	2	0	0	1	0	1	1	2	0	0	1	1	0	0	2
CPNE3_HUMAN	CPNE3_HUMAN	7	7	7	Copine-3 OS=Homo sapiens OX=9606 GN=CPNE3 PE=1 SV=1	1	7	7	7	3	0	4	4	5	5	4	1	2	7	4	0	0	0	0	3	0	4	4	5	5	4	1	2	7	4	0	0	0	0	3	0	4	4	5	5	4	1	2	7
CPNS1_HUMAN	CPNS1_HUMAN	9	9	9	Calpain small subunit 1 OS=Homo sapiens OX=9606 GN=CAPNS1 PE=1 SV=1	1	9	9	9	3	1	5	5	5	6	5	2	3	7	6	0	1	3	1	3	1	5	5	5	6	5	2	3	7	6	0	1	3	1	3	1	5	5	5	6	5	2	3	7
CPSF6_HUMAN	CPSF6_HUMAN	2	2	2	Cleavage and polyadenylation specificity factor subunit 6 OS=Homo sapiens OX=9606 GN=CPSF6 PE=1 SV=2	1	2	2	2	0	2	0	0	0	1	1	0	0	1	2	0	1	0	0	0	2	0	0	0	1	1	0	0	1	2	0	1	0	0	0	2	0	0	0	1	1	0	0	1
CPT1A_HUMAN	CPT1A_HUMAN	4	4	4	Carnitine O-palmitoyltransferase 1, liver isoform OS=Homo sapiens OX=9606 GN=CPT1A PE=1 SV=2	1	4	4	4	0	0	4	0	0	1	1	0	0	0	1	0	0	0	1	0	0	4	0	0	1	1	0	0	0	1	0	0	0	1	0	0	4	0	0	1	1	0	0	0
CPT1C_HUMAN	CPT1C_HUMAN	1	1	1	Carnitine O-palmitoyltransferase 1, brain isoform OS=Homo sapiens OX=9606 GN=CPT1C PE=1 SV=1	1	1	1	1	0	0	0	1	0	0	0	0	0	0	0	0	0	0	1	0	0	0	1	0	0	0	0	0	0	0	0	0	0	1	0	0	0	1	0	0	0	0	0	0
CPT2_HUMAN	CPT2_HUMAN	13	13	13	Carnitine O-palmitoyltransferase 2, mitochondrial OS=Homo sapiens OX=9606 GN=CPT2 PE=1 SV=2	1	13	13	13	0	1	11	2	0	5	3	2	0	8	0	1	0	0	2	0	1	11	2	0	5	3	2	0	8	0	1	0	0	2	0	1	11	2	0	5	3	2	0	8
CREG1_HUMAN	CREG1_HUMAN	1	1	1	Protein CREG1 OS=Homo sapiens OX=9606 GN=CREG1 PE=1 SV=1	1	1	1	1	1	0	0	1	1	1	1	0	1	0	1	0	0	0	0	1	0	0	1	1	1	1	0	1	0	1	0	0	0	0	1	0	0	1	1	1	1	0	1	0
CREL1_HUMAN	CREL1_HUMAN	5	5	5	Cysteine-rich with EGF-like domain protein 1 OS=Homo sapiens OX=9606 GN=CRELD1 PE=1 SV=3	1	5	5	5	1	3	2	0	2	3	3	2	2	2	2	2	2	2	3	1	3	2	0	2	3	3	2	2	2	2	2	2	2	3	1	3	2	0	2	3	3	2	2	2
CRIM1_HUMAN	CRIM1_HUMAN	8	8	8	Cysteine-rich motor neuron 1 protein OS=Homo sapiens OX=9606 GN=CRIM1 PE=1 SV=1	1	8	8	8	0	6	0	1	0	2	8	0	0	1	4	1	6	5	4	0	6	0	1	0	2	8	0	0	1	4	1	6	5	4	0	6	0	1	0	2	8	0	0	1
CRK_HUMAN	CRK_HUMAN	3	3	3	Adapter molecule crk OS=Homo sapiens OX=9606 GN=CRK PE=1 SV=2	1	3	3	3	2	0	0	1	1	2	3	0	2	2	1	0	0	0	0	2	0	0	1	1	2	3	0	2	2	1	0	0	0	0	2	0	0	1	1	2	3	0	2	2
CROCC_HUMAN	CROCC_HUMAN	1	1	1	Rootletin OS=Homo sapiens OX=9606 GN=CROCC PE=1 SV=1	1	1	1	1	1	1	1	1	1	1	1	1	1	1	1	0	1	1	1	1	1	1	1	1	1	1	1	1	1	1	0	1	1	1	1	1	1	1	1	1	1	1	1	1
CSCL1_HUMAN	CSCL1_HUMAN	3	3	3	CSC1-like protein 1 OS=Homo sapiens OX=9606 GN=TMEM63A PE=1 SV=3	1	3	3	3	1	0	1	0	3	1	1	3	1	3	0	0	0	0	0	1	0	1	0	3	1	1	3	1	3	0	0	0	0	0	1	0	1	0	3	1	1	3	1	3
CSDE1_HUMAN	CSDE1_HUMAN	2	2	2	Cold shock domain-containing protein E1 OS=Homo sapiens OX=9606 GN=CSDE1 PE=1 SV=2	1	2	2	2	1	2	2	1	1	2	2	1	1	1	1	0	0	1	1	1	2	2	1	1	2	2	1	1	1	1	0	0	1	1	1	2	2	1	1	2	2	1	1	1
CSF1_HUMAN	CSF1_HUMAN	6	6	6	Macrophage colony-stimulating factor 1 OS=Homo sapiens OX=9606 GN=CSF1 PE=1 SV=2	1	6	6	6	1	4	0	5	3	3	4	3	2	4	4	0	4	5	4	1	4	0	5	3	3	4	3	2	4	4	0	4	5	4	1	4	0	5	3	3	4	3	2	4
CSF3_HUMAN	CSF3_HUMAN	2	2	2	Granulocyte colony-stimulating factor OS=Homo sapiens OX=9606 GN=CSF3 PE=1 SV=1	1	2	2	2	0	1	0	1	0	0	1	1	0	0	2	0	1	2	0	0	1	0	1	0	0	1	1	0	0	2	0	1	2	0	0	1	0	1	0	0	1	1	0	0
CSK23_HUMAN;CSK21_HUMAN	CSK23_HUMAN;CSK21_HUMAN	1;1	1;1	1;1	Casein kinase II subunit alpha 3 OS=Homo sapiens OX=9606 GN=CSNK2A3 PE=1 SV=2;Casein kinase II subunit alpha OS=Homo sapiens OX=9606 GN=CSNK2A1 PE=1 SV=1	2	1	1	1	0	0	1	0	0	1	0	0	0	0	0	0	0	0	0	0	0	1	0	0	1	0	0	0	0	0	0	0	0	0	0	0	1	0	0	1	0	0	0	0
CSKP_HUMAN	CSKP_HUMAN	1	1	1	Peripheral plasma membrane protein CASK OS=Homo sapiens OX=9606 GN=CASK PE=1 SV=3	1	1	1	1	0	1	0	0	0	0	1	0	0	0	0	0	0	0	0	0	1	0	0	0	0	1	0	0	0	0	0	0	0	0	0	1	0	0	0	0	1	0	0	0
CSN3_HUMAN	CSN3_HUMAN	1	1	1	COP9 signalosome complex subunit 3 OS=Homo sapiens OX=9606 GN=COPS3 PE=1 SV=3	1	1	1	1	0	0	0	0	0	0	0	0	0	1	0	0	0	0	0	0	0	0	0	0	0	0	0	0	1	0	0	0	0	0	0	0	0	0	0	0	0	0	0	1
CSRP1_HUMAN	CSRP1_HUMAN	2	2	2	Cysteine and glycine-rich protein 1 OS=Homo sapiens OX=9606 GN=CSRP1 PE=1 SV=3	1	2	2	2	1	0	0	1	2	1	0	1	1	1	1	0	1	1	0	1	0	0	1	2	1	0	1	1	1	1	0	1	1	0	1	0	0	1	2	1	0	1	1	1
CSRP2_HUMAN	CSRP2_HUMAN	1	1	1	Cysteine and glycine-rich protein 2 OS=Homo sapiens OX=9606 GN=CSRP2 PE=1 SV=3	1	1	1	1	0	0	1	0	0	0	0	0	0	1	0	0	0	0	0	0	0	1	0	0	0	0	0	0	1	0	0	0	0	0	0	0	1	0	0	0	0	0	0	1
CSTF2_HUMAN	CSTF2_HUMAN	1	1	1	Cleavage stimulation factor subunit 2 OS=Homo sapiens OX=9606 GN=CSTF2 PE=1 SV=1	1	1	1	1	0	1	0	0	0	0	0	0	0	0	0	0	0	0	0	0	1	0	0	0	0	0	0	0	0	0	0	0	0	0	0	1	0	0	0	0	0	0	0	0
CTL1_HUMAN	CTL1_HUMAN	3	3	3	Choline transporter-like protein 1 OS=Homo sapiens OX=9606 GN=SLC44A1 PE=1 SV=1	1	3	3	3	1	1	3	2	2	1	3	1	0	1	2	0	0	0	0	1	1	3	2	2	1	3	1	0	1	2	0	0	0	0	1	1	3	2	2	1	3	1	0	1
CTL2_HUMAN	CTL2_HUMAN	3	3	3	Choline transporter-like protein 2 OS=Homo sapiens OX=9606 GN=SLC44A2 PE=1 SV=3	1	3	3	3	1	0	1	0	2	1	0	1	1	2	0	0	0	0	0	1	0	1	0	2	1	0	1	1	2	0	0	0	0	0	1	0	1	0	2	1	0	1	1	2
CTL4_HUMAN	CTL4_HUMAN	5	5	5	Choline transporter-like protein 4 OS=Homo sapiens OX=9606 GN=SLC44A4 PE=1 SV=2	1	5	5	5	2	0	2	3	5	2	2	4	2	4	3	1	0	0	0	2	0	2	3	5	2	2	4	2	4	3	1	0	0	0	2	0	2	3	5	2	2	4	2	4
CTNA1_HUMAN;CTNA2_HUMAN	CTNA1_HUMAN	13;3	13;3	13;3	Catenin alpha-1 OS=Homo sapiens OX=9606 GN=CTNNA1 PE=1 SV=1	2	13	13	13	2	3	3	4	0	8	12	0	0	10	12	0	1	1	3	2	3	3	4	0	8	12	0	0	10	12	0	1	1	3	2	3	3	4	0	8	12	0	0	10
CTNB1_HUMAN	CTNB1_HUMAN	17	17	14	Catenin beta-1 OS=Homo sapiens OX=9606 GN=CTNNB1 PE=1 SV=1	1	17	17	14	1	3	10	1	2	13	10	0	0	13	11	1	0	1	1	1	3	10	1	2	13	10	0	0	13	11	1	0	1	1	1	3	8	1	2	11	9	0	0	10
CTND1_HUMAN	CTND1_HUMAN	7	7	7	Catenin delta-1 OS=Homo sapiens OX=9606 GN=CTNND1 PE=1 SV=1	1	7	7	7	2	4	3	2	0	5	5	0	1	3	4	1	2	2	2	2	4	3	2	0	5	5	0	1	3	4	1	2	2	2	2	4	3	2	0	5	5	0	1	3
CTRO_HUMAN	CTRO_HUMAN	7	7	7	Citron Rho-interacting kinase OS=Homo sapiens OX=9606 GN=CIT PE=1 SV=2	1	7	7	7	2	1	6	1	1	1	2	0	1	2	2	0	0	0	0	2	1	6	1	1	1	2	0	1	2	2	0	0	0	0	2	1	6	1	1	1	2	0	1	2
CUTA_HUMAN	CUTA_HUMAN	4	4	4	Protein CutA OS=Homo sapiens OX=9606 GN=CUTA PE=1 SV=2	1	4	4	4	4	3	1	4	0	4	4	1	0	4	4	4	3	3	4	4	3	1	4	0	4	4	1	0	4	4	4	3	3	4	4	3	1	4	0	4	4	1	0	4
CUX1_HUMAN	CUX1_HUMAN	1	1	1	Homeobox protein cut-like 1 OS=Homo sapiens OX=9606 GN=CUX1 PE=1 SV=3	1	1	1	1	1	0	1	0	0	1	1	1	0	1	0	0	0	0	0	1	0	1	0	0	1	1	1	0	1	0	0	0	0	0	1	0	1	0	0	1	1	1	0	1
CX6B1_HUMAN	CX6B1_HUMAN	4	4	4	Cytochrome c oxidase subunit 6B1 OS=Homo sapiens OX=9606 GN=COX6B1 PE=1 SV=2	1	4	4	4	1	3	2	2	0	3	4	0	0	3	3	0	0	0	0	1	3	2	2	0	3	4	0	0	3	3	0	0	0	0	1	3	2	2	0	3	4	0	0	3
CXAR_HUMAN	CXAR_HUMAN	8	8	8	Coxsackievirus and adenovirus receptor OS=Homo sapiens OX=9606 GN=CXADR PE=1 SV=1	1	8	8	8	3	1	0	5	4	4	4	1	7	3	7	1	1	0	1	3	1	0	5	4	4	4	1	7	3	7	1	1	0	1	3	1	0	5	4	4	4	1	7	3
CXCL2_HUMAN	CXCL2_HUMAN	8	6	6	C-X-C motif chemokine 2 OS=Homo sapiens OX=9606 GN=CXCL2 PE=1 SV=1	1	8	6	6	2	8	0	3	0	2	6	3	0	2	5	0	8	7	2	0	6	0	1	0	0	4	1	0	1	3	0	6	5	0	0	6	0	1	0	0	4	1	0	1
CXCL3_HUMAN	CXCL3_HUMAN	9	8	7	C-X-C motif chemokine 3 OS=Homo sapiens OX=9606 GN=CXCL3 PE=1 SV=1	1	9	8	7	2	9	0	5	0	4	7	5	0	4	5	4	9	9	6	1	8	0	4	0	3	6	4	0	3	4	4	8	8	5	0	7	0	3	0	2	5	3	0	3
CXCL5_HUMAN	CXCL5_HUMAN	13	13	12	C-X-C motif chemokine 5 OS=Homo sapiens OX=9606 GN=CXCL5 PE=1 SV=1	1	13	13	12	0	13	2	2	1	1	11	1	1	0	10	3	12	13	3	0	13	2	2	1	1	11	1	1	0	10	3	12	13	3	0	12	2	2	1	1	10	1	1	0
CXCL6_HUMAN	CXCL6_HUMAN	4	3	3	C-X-C motif chemokine 6 OS=Homo sapiens OX=9606 GN=CXCL6 PE=1 SV=4	1	4	3	3	0	3	0	1	0	0	1	0	0	0	2	0	4	4	0	0	2	0	1	0	0	0	0	0	0	1	0	3	3	0	0	2	0	1	0	0	0	0	0	0
CXCL9_HUMAN	CXCL9_HUMAN	16	16	16	C-X-C motif chemokine 9 OS=Homo sapiens OX=9606 GN=CXCL9 PE=1 SV=1	1	16	16	16	0	11	0	0	0	10	16	0	0	8	13	0	0	0	5	0	11	0	0	0	10	16	0	0	8	13	0	0	0	5	0	11	0	0	0	10	16	0	0	8
CXL10_HUMAN	CXL10_HUMAN	8	8	8	C-X-C motif chemokine 10 OS=Homo sapiens OX=9606 GN=CXCL10 PE=1 SV=2	1	8	8	8	0	7	1	0	0	5	7	0	0	4	6	0	0	1	4	0	7	1	0	0	5	7	0	0	4	6	0	0	1	4	0	7	1	0	0	5	7	0	0	4
CXL11_HUMAN	CXL11_HUMAN	2	2	2	C-X-C motif chemokine 11 OS=Homo sapiens OX=9606 GN=CXCL11 PE=1 SV=1	1	2	2	2	0	1	0	0	0	0	2	0	0	0	2	0	0	0	1	0	1	0	0	0	0	2	0	0	0	2	0	0	0	1	0	1	0	0	0	0	2	0	0	0
CXL13_HUMAN	CXL13_HUMAN	1	1	1	C-X-C motif chemokine 13 OS=Homo sapiens OX=9606 GN=CXCL13 PE=1 SV=1	1	1	1	1	0	0	0	0	0	0	0	0	0	0	0	1	0	0	0	0	0	0	0	0	0	0	0	0	0	0	1	0	0	0	0	0	0	0	0	0	0	0	0	0
CY1_HUMAN	CY1_HUMAN	10	10	10	Cytochrome c1, heme protein, mitochondrial OS=Homo sapiens OX=9606 GN=CYC1 PE=1 SV=3	1	10	10	10	4	2	9	7	2	7	6	2	1	7	5	0	1	1	2	4	2	9	7	2	7	6	2	1	7	5	0	1	1	2	4	2	9	7	2	7	6	2	1	7
CYB5_HUMAN	CYB5_HUMAN	4	4	4	Cytochrome b5 OS=Homo sapiens OX=9606 GN=CYB5A PE=1 SV=2	1	4	4	4	0	0	3	3	0	4	3	0	0	3	0	0	0	0	0	0	0	3	3	0	4	3	0	0	3	0	0	0	0	0	0	0	3	3	0	4	3	0	0	3
CYB5B_HUMAN	CYB5B_HUMAN	2	2	2	Cytochrome b5 type B OS=Homo sapiens OX=9606 GN=CYB5B PE=1 SV=2	1	2	2	2	0	0	2	0	0	1	1	0	0	0	0	0	0	0	0	0	0	2	0	0	1	1	0	0	0	0	0	0	0	0	0	0	2	0	0	1	1	0	0	0
CYBP_HUMAN	CYBP_HUMAN	2	2	2	Calcyclin-binding protein OS=Homo sapiens OX=9606 GN=CACYBP PE=1 SV=2	1	2	2	2	0	1	0	0	0	2	2	0	0	0	2	0	0	0	1	0	1	0	0	0	2	2	0	0	0	2	0	0	0	1	0	1	0	0	0	2	2	0	0	0
CYC_HORSE	CYC_HORSE	23	23	17	sp|P00004|CYC_HORSE Cytochrome c OS=Equus caballus GN=CYCS PE=1 SV=2	1	23	23	17	17	13	9	18	19	19	19	16	20	18	20	15	16	16	16	17	13	9	18	19	19	19	16	20	18	20	15	16	16	16	12	8	5	13	14	14	13	12	15	13
CYC_HUMAN	CYC_HUMAN	11	5	5	Cytochrome c OS=Homo sapiens OX=9606 GN=CYCS PE=1 SV=2	1	11	5	5	7	9	4	7	8	10	11	6	8	10	11	5	7	6	8	2	4	0	2	3	5	5	2	3	5	5	0	2	1	3	2	4	0	2	3	5	5	2	3	5
CYFP2_HUMAN	CYFP2_HUMAN	4	4	1	Cytoplasmic FMR1-interacting protein 2 OS=Homo sapiens OX=9606 GN=CYFIP2 PE=1 SV=2	1	4	4	1	1	1	2	0	3	2	1	2	3	4	3	0	0	0	0	1	1	2	0	3	2	1	2	3	4	3	0	0	0	0	1	0	0	0	0	0	0	1	0	1
CYTB_HUMAN	CYTB_HUMAN	4	4	4	Cystatin-B OS=Homo sapiens OX=9606 GN=CSTB PE=1 SV=2	1	4	4	4	1	2	2	1	3	3	3	0	1	2	4	0	1	1	1	1	2	2	1	3	3	3	0	1	2	4	0	1	1	1	1	2	2	1	3	3	3	0	1	2
CYTC_HUMAN	CYTC_HUMAN	23	23	23	Cystatin-C OS=Homo sapiens OX=9606 GN=CST3 PE=1 SV=1	1	23	23	23	11	16	10	15	4	19	18	7	4	13	11	23	20	20	22	11	16	10	15	4	19	18	7	4	13	11	23	20	20	22	11	16	10	15	4	19	18	7	4	13
CYTM1_HUMAN	CYTM1_HUMAN	2	2	2	Cysteine-rich and transmembrane domain-containing protein 1 OS=Homo sapiens OX=9606 GN=CYSTM1 PE=1 SV=1	1	2	2	2	1	0	2	1	2	1	0	2	2	2	1	0	0	0	0	1	0	2	1	2	1	0	2	2	2	1	0	0	0	0	1	0	2	1	2	1	0	2	2	2
DAD1_HUMAN	DAD1_HUMAN	2	2	2	Dolichyl-diphosphooligosaccharide--protein glycosyltransferase subunit DAD1 OS=Homo sapiens OX=9606 GN=DAD1 PE=1 SV=3	1	2	2	2	1	0	2	1	1	1	1	2	1	1	1	1	1	1	0	1	0	2	1	1	1	1	2	1	1	1	1	1	1	0	1	0	2	1	1	1	1	2	1	1
DAF_HUMAN	DAF_HUMAN	13	13	13	Complement decay-accelerating factor OS=Homo sapiens OX=9606 GN=CD55 PE=1 SV=4	1	13	13	13	11	2	11	8	5	9	9	9	5	12	10	2	3	6	2	11	2	11	8	5	9	9	9	5	12	10	2	3	6	2	11	2	11	8	5	9	9	9	5	12
DAG1_HUMAN	DAG1_HUMAN	24	24	24	Dystroglycan OS=Homo sapiens OX=9606 GN=DAG1 PE=1 SV=2	1	24	24	24	15	15	3	9	0	15	15	5	0	13	15	21	20	17	22	15	15	3	9	0	15	15	5	0	13	15	21	20	17	22	15	15	3	9	0	15	15	5	0	13
DBNL_HUMAN	DBNL_HUMAN	2	2	2	Drebrin-like protein OS=Homo sapiens OX=9606 GN=DBNL PE=1 SV=1	1	2	2	2	0	2	2	1	0	2	2	1	0	1	1	1	2	0	2	0	2	2	1	0	2	2	1	0	1	1	1	2	0	2	0	2	2	1	0	2	2	1	0	1
DCDC1_HUMAN	DCDC1_HUMAN	1	1	1	Doublecortin domain-containing protein 1 OS=Homo sapiens OX=9606 GN=DCDC1 PE=2 SV=2	1	1	1	1	0	0	0	0	0	0	0	0	0	0	0	0	1	0	0	0	0	0	0	0	0	0	0	0	0	0	0	1	0	0	0	0	0	0	0	0	0	0	0	0
DCXR_HUMAN	DCXR_HUMAN	13	13	13	L-xylulose reductase OS=Homo sapiens OX=9606 GN=DCXR PE=1 SV=2	1	13	13	13	2	2	10	4	2	11	9	1	1	8	9	0	1	1	1	2	2	10	4	2	11	9	1	1	8	9	0	1	1	1	2	2	10	4	2	11	9	1	1	8
DDAH1_HUMAN	DDAH1_HUMAN	9	9	9	N(G),N(G)-dimethylarginine dimethylaminohydrolase 1 OS=Homo sapiens OX=9606 GN=DDAH1 PE=1 SV=3	1	9	9	9	2	4	1	1	3	5	7	1	2	7	7	2	2	2	3	2	4	1	1	3	5	7	1	2	7	7	2	2	2	3	2	4	1	1	3	5	7	1	2	7
DDB1_HUMAN	DDB1_HUMAN	2	2	2	DNA damage-binding protein 1 OS=Homo sapiens OX=9606 GN=DDB1 PE=1 SV=1	1	2	2	2	0	1	0	0	0	2	2	0	0	0	2	0	0	1	0	0	1	0	0	0	2	2	0	0	0	2	0	0	1	0	0	1	0	0	0	2	2	0	0	0
DDR1_HUMAN	DDR1_HUMAN	6	6	6	Epithelial discoidin domain-containing receptor 1 OS=Homo sapiens OX=9606 GN=DDR1 PE=1 SV=1	1	6	6	6	2	5	3	2	0	2	4	1	0	2	4	5	5	5	3	2	5	3	2	0	2	4	1	0	2	4	5	5	5	3	2	5	3	2	0	2	4	1	0	2
DDX1_HUMAN	DDX1_HUMAN	5	5	5	ATP-dependent RNA helicase DDX1 OS=Homo sapiens OX=9606 GN=DDX1 PE=1 SV=2	1	5	5	5	2	2	2	3	0	3	4	0	1	3	2	1	1	1	1	2	2	2	3	0	3	4	0	1	3	2	1	1	1	1	2	2	2	3	0	3	4	0	1	3
DDX17_HUMAN	DDX17_HUMAN	8	8	4	Probable ATP-dependent RNA helicase DDX17 OS=Homo sapiens OX=9606 GN=DDX17 PE=1 SV=2	1	8	8	4	2	2	8	0	0	4	3	0	0	5	2	0	0	0	0	2	2	8	0	0	4	3	0	0	5	2	0	0	0	0	0	1	4	0	0	2	1	0	0	2
DDX3X_HUMAN;DDX3Y_HUMAN	DDX3X_HUMAN;DDX3Y_HUMAN	8;5	7;4	7;4	ATP-dependent RNA helicase DDX3X OS=Homo sapiens OX=9606 GN=DDX3X PE=1 SV=3;ATP-dependent RNA helicase DDX3Y OS=Homo sapiens OX=9606 GN=DDX3Y PE=1 SV=2	2	8	7	7	2	0	6	4	2	4	3	0	2	3	3	0	0	0	0	2	0	5	4	2	4	3	0	2	3	3	0	0	0	0	2	0	5	4	2	4	3	0	2	3
DDX46_HUMAN	DDX46_HUMAN	2	2	2	Probable ATP-dependent RNA helicase DDX46 OS=Homo sapiens OX=9606 GN=DDX46 PE=1 SV=2	1	2	2	2	0	0	2	0	0	1	1	0	0	1	0	0	0	0	0	0	0	2	0	0	1	1	0	0	1	0	0	0	0	0	0	0	2	0	0	1	1	0	0	1
DDX5_HUMAN	DDX5_HUMAN	6	2	2	Probable ATP-dependent RNA helicase DDX5 OS=Homo sapiens OX=9606 GN=DDX5 PE=1 SV=1	1	6	2	2	2	1	6	0	0	2	2	0	1	3	1	0	0	0	0	0	0	2	0	0	0	0	0	1	0	0	0	0	0	0	0	0	2	0	0	0	0	0	1	0
DECR_HUMAN	DECR_HUMAN	10	10	10	2,4-dienoyl-CoA reductase, mitochondrial OS=Homo sapiens OX=9606 GN=DECR1 PE=1 SV=1	1	10	10	10	3	3	3	4	0	9	8	3	1	7	10	0	0	2	2	3	3	3	4	0	9	8	3	1	7	10	0	0	2	2	3	3	3	4	0	9	8	3	1	7
DEPD7_HUMAN	DEPD7_HUMAN	1	1	1	DEP domain-containing protein 7 OS=Homo sapiens OX=9606 GN=DEPDC7 PE=2 SV=1	1	1	1	1	1	0	0	1	1	0	0	0	0	0	0	0	0	0	0	1	0	0	1	1	0	0	0	0	0	0	0	0	0	0	1	0	0	1	1	0	0	0	0	0
DESM_HUMAN	DESM_HUMAN	2	1	1	Desmin OS=Homo sapiens OX=9606 GN=DES PE=1 SV=3	1	2	1	1	1	2	1	2	1	2	2	1	0	1	1	1	2	1	2	0	1	0	1	0	1	1	0	0	0	0	1	1	0	1	0	1	0	1	0	1	1	0	0	0
DESP_HUMAN	DESP_HUMAN	17	17	17	Desmoplakin OS=Homo sapiens OX=9606 GN=DSP PE=1 SV=3	1	17	17	17	2	2	10	2	1	12	13	1	0	8	5	0	1	0	2	2	2	10	2	1	12	13	1	0	8	5	0	1	0	2	2	2	10	2	1	12	13	1	0	8
DEST_HUMAN	DEST_HUMAN	16	14	14	Destrin OS=Homo sapiens OX=9606 GN=DSTN PE=1 SV=3	1	16	14	14	7	9	10	7	6	15	11	4	8	8	11	5	5	6	10	6	7	9	7	6	13	9	4	7	7	9	5	4	5	8	6	7	9	7	6	13	9	4	7	7
DHB12_HUMAN	DHB12_HUMAN	6	6	6	Very-long-chain 3-oxoacyl-CoA reductase OS=Homo sapiens OX=9606 GN=HSD17B12 PE=1 SV=2	1	6	6	6	1	1	6	1	0	1	1	0	0	1	1	0	0	0	0	1	1	6	1	0	1	1	0	0	1	1	0	0	0	0	1	1	6	1	0	1	1	0	0	1
DHB4_HUMAN	DHB4_HUMAN	8	8	8	Peroxisomal multifunctional enzyme type 2 OS=Homo sapiens OX=9606 GN=HSD17B4 PE=1 SV=3	1	8	8	8	0	1	5	2	0	3	4	0	0	3	3	0	0	0	1	0	1	5	2	0	3	4	0	0	3	3	0	0	0	1	0	1	5	2	0	3	4	0	0	3
DHB8_HUMAN	DHB8_HUMAN	3	3	3	Estradiol 17-beta-dehydrogenase 8 OS=Homo sapiens OX=9606 GN=HSD17B8 PE=1 SV=2	1	3	3	3	0	0	3	0	0	2	3	0	0	0	0	0	0	0	0	0	0	3	0	0	2	3	0	0	0	0	0	0	0	0	0	0	3	0	0	2	3	0	0	0
DHC24_HUMAN	DHC24_HUMAN	6	6	6	Delta(24)-sterol reductase OS=Homo sapiens OX=9606 GN=DHCR24 PE=1 SV=2	1	6	6	6	0	0	6	0	0	1	2	0	0	1	0	0	0	0	0	0	0	6	0	0	1	2	0	0	1	0	0	0	0	0	0	0	6	0	0	1	2	0	0	1
DHCR7_HUMAN	DHCR7_HUMAN	4	4	4	7-dehydrocholesterol reductase OS=Homo sapiens OX=9606 GN=DHCR7 PE=1 SV=1	1	4	4	4	0	0	4	0	0	0	0	1	0	0	0	0	0	0	0	0	0	4	0	0	0	0	1	0	0	0	0	0	0	0	0	0	4	0	0	0	0	1	0	0
DHE3_HUMAN;DHE4_HUMAN	DHE3_HUMAN;DHE4_HUMAN	23;13	23;13	23;13	Glutamate dehydrogenase 1, mitochondrial OS=Homo sapiens OX=9606 GN=GLUD1 PE=1 SV=2;Glutamate dehydrogenase 2, mitochondrial OS=Homo sapiens OX=9606 GN=GLUD2 PE=1 SV=2	2	23	23	23	7	9	20	11	1	14	16	3	1	15	12	3	2	3	7	7	9	20	11	1	14	16	3	1	15	12	3	2	3	7	7	9	20	11	1	14	16	3	1	15
DHPR_HUMAN	DHPR_HUMAN	1	1	1	Dihydropteridine reductase OS=Homo sapiens OX=9606 GN=QDPR PE=1 SV=2	1	1	1	1	0	0	0	0	0	1	1	0	0	0	0	0	0	0	0	0	0	0	0	0	1	1	0	0	0	0	0	0	0	0	0	0	0	0	0	1	1	0	0	0
DHRS4_HUMAN	DHRS4_HUMAN	2	2	2	Dehydrogenase/reductase SDR family member 4 OS=Homo sapiens OX=9606 GN=DHRS4 PE=1 SV=3	1	2	2	2	0	1	2	0	0	2	2	0	0	1	0	0	0	0	1	0	1	2	0	0	2	2	0	0	1	0	0	0	0	1	0	1	2	0	0	2	2	0	0	1
DHRS7_HUMAN	DHRS7_HUMAN	2	2	2	Dehydrogenase/reductase SDR family member 7 OS=Homo sapiens OX=9606 GN=DHRS7 PE=1 SV=1	1	2	2	2	0	0	2	0	0	0	0	0	0	0	0	0	0	0	0	0	0	2	0	0	0	0	0	0	0	0	0	0	0	0	0	0	2	0	0	0	0	0	0	0
DHSO_HUMAN	DHSO_HUMAN	8	8	8	Sorbitol dehydrogenase OS=Homo sapiens OX=9606 GN=SORD PE=1 SV=4	1	8	8	8	0	3	3	3	3	5	6	1	1	6	7	0	0	2	1	0	3	3	3	3	5	6	1	1	6	7	0	0	2	1	0	3	3	3	3	5	6	1	1	6
DHTK1_HUMAN	DHTK1_HUMAN	2	2	2	Probable 2-oxoglutarate dehydrogenase E1 component DHKTD1, mitochondrial OS=Homo sapiens OX=9606 GN=DHTKD1 PE=1 SV=2	1	2	2	2	0	0	2	0	0	1	1	0	0	0	0	1	0	0	0	0	0	2	0	0	1	1	0	0	0	0	1	0	0	0	0	0	2	0	0	1	1	0	0	0
DHX15_HUMAN	DHX15_HUMAN	5	5	5	Pre-mRNA-splicing factor ATP-dependent RNA helicase DHX15 OS=Homo sapiens OX=9606 GN=DHX15 PE=1 SV=2	1	5	5	5	1	1	3	1	0	4	2	0	0	3	2	1	0	0	1	1	1	3	1	0	4	2	0	0	3	2	1	0	0	1	1	1	3	1	0	4	2	0	0	3
DHX9_HUMAN	DHX9_HUMAN	14	14	14	ATP-dependent RNA helicase A OS=Homo sapiens OX=9606 GN=DHX9 PE=1 SV=4	1	14	14	14	2	4	13	1	0	9	8	0	0	5	2	0	0	1	1	2	4	13	1	0	9	8	0	0	5	2	0	0	1	1	2	4	13	1	0	9	8	0	0	5
DIA1_HUMAN	DIA1_HUMAN	3	3	3	Deleted in autism protein 1 OS=Homo sapiens OX=9606 GN=C3orf58 PE=1 SV=1	1	3	3	3	0	0	3	0	0	0	0	0	1	0	0	1	0	0	0	0	0	3	0	0	0	0	0	1	0	0	1	0	0	0	0	0	3	0	0	0	0	0	1	0
DIAC_HUMAN	DIAC_HUMAN	10	10	10	Di-N-acetylchitobiase OS=Homo sapiens OX=9606 GN=CTBS PE=1 SV=1	1	10	10	10	5	0	0	4	5	6	3	1	6	6	2	0	0	0	1	5	0	0	4	5	6	3	1	6	6	2	0	0	0	1	5	0	0	4	5	6	3	1	6	6
DIC_HUMAN	DIC_HUMAN	4	4	4	Mitochondrial dicarboxylate carrier OS=Homo sapiens OX=9606 GN=SLC25A10 PE=1 SV=2	1	4	4	4	2	2	4	2	0	3	3	0	0	2	2	1	1	2	1	2	2	4	2	0	3	3	0	0	2	2	1	1	2	1	2	2	4	2	0	3	3	0	0	2
DJC11_HUMAN	DJC11_HUMAN	1	1	1	DnaJ homolog subfamily C member 11 OS=Homo sapiens OX=9606 GN=DNAJC11 PE=1 SV=2	1	1	1	1	0	0	1	0	0	1	1	0	0	0	0	0	0	0	0	0	0	1	0	0	1	1	0	0	0	0	0	0	0	0	0	0	1	0	0	1	1	0	0	0
DKC1_HUMAN	DKC1_HUMAN	1	1	1	H/ACA ribonucleoprotein complex subunit 4 OS=Homo sapiens OX=9606 GN=DKC1 PE=1 SV=3	1	1	1	1	0	0	1	0	0	1	0	0	0	0	0	0	0	0	0	0	0	1	0	0	1	0	0	0	0	0	0	0	0	0	0	0	1	0	0	1	0	0	0	0
DKK3_HUMAN	DKK3_HUMAN	14	14	14	Dickkopf-related protein 3 OS=Homo sapiens OX=9606 GN=DKK3 PE=1 SV=2	1	14	14	14	10	5	8	9	3	9	9	7	3	9	10	12	10	11	10	10	5	8	9	3	9	9	7	3	9	10	12	10	11	10	10	5	8	9	3	9	9	7	3	9
DLDH_HUMAN	DLDH_HUMAN	22	22	22	Dihydrolipoyl dehydrogenase, mitochondrial OS=Homo sapiens OX=9606 GN=DLD PE=1 SV=2	1	22	22	22	3	9	4	7	11	16	16	4	14	12	18	0	2	4	5	3	9	4	7	11	16	16	4	14	12	18	0	2	4	5	3	9	4	7	11	16	16	4	14	12
DLGP5_HUMAN	DLGP5_HUMAN	1	1	1	Disks large-associated protein 5 OS=Homo sapiens OX=9606 GN=DLGAP5 PE=1 SV=2	1	1	1	1	1	1	0	0	1	1	1	0	1	1	1	1	1	1	1	1	1	0	0	1	1	1	0	1	1	1	1	1	1	1	1	1	0	0	1	1	1	0	1	1
DMA_HUMAN	DMA_HUMAN	2	2	2	HLA class II histocompatibility antigen, DM alpha chain OS=Homo sapiens OX=9606 GN=HLA-DMA PE=1 SV=1	1	2	2	2	0	0	0	2	0	2	2	0	1	2	2	0	0	1	0	0	0	0	2	0	2	2	0	1	2	2	0	0	1	0	0	0	0	2	0	2	2	0	1	2
DMB_HUMAN	DMB_HUMAN	6	6	6	HLA class II histocompatibility antigen, DM beta chain OS=Homo sapiens OX=9606 GN=HLA-DMB PE=1 SV=1	1	6	6	6	0	2	1	2	3	4	3	2	2	6	5	1	1	2	2	0	2	1	2	3	4	3	2	2	6	5	1	1	2	2	0	2	1	2	3	4	3	2	2	6
DMBT1_HUMAN	DMBT1_HUMAN	5	5	5	Deleted in malignant brain tumors 1 protein OS=Homo sapiens OX=9606 GN=DMBT1 PE=1 SV=2	1	5	5	5	1	0	2	2	2	1	2	1	5	2	1	0	0	0	0	1	0	2	2	2	1	2	1	5	2	1	0	0	0	0	1	0	2	2	2	1	2	1	5	2
DNJA1_HUMAN	DNJA1_HUMAN	4	4	4	DnaJ homolog subfamily A member 1 OS=Homo sapiens OX=9606 GN=DNAJA1 PE=1 SV=2	1	4	4	4	1	3	2	2	2	3	4	2	3	3	4	0	0	0	2	1	3	2	2	2	3	4	2	3	3	4	0	0	0	2	1	3	2	2	2	3	4	2	3	3
DNJA2_HUMAN	DNJA2_HUMAN	4	4	4	DnaJ homolog subfamily A member 2 OS=Homo sapiens OX=9606 GN=DNAJA2 PE=1 SV=1	1	4	4	4	1	0	2	2	2	1	2	2	3	2	2	0	0	0	1	1	0	2	2	2	1	2	2	3	2	2	0	0	0	1	1	0	2	2	2	1	2	2	3	2
DNJA3_HUMAN	DNJA3_HUMAN	1	1	1	DnaJ homolog subfamily A member 3, mitochondrial OS=Homo sapiens OX=9606 GN=DNAJA3 PE=1 SV=2	1	1	1	1	0	1	0	0	0	1	1	0	0	0	0	0	0	0	0	0	1	0	0	0	1	1	0	0	0	0	0	0	0	0	0	1	0	0	0	1	1	0	0	0
DNJB1_HUMAN	DNJB1_HUMAN	5	5	5	DnaJ homolog subfamily B member 1 OS=Homo sapiens OX=9606 GN=DNAJB1 PE=1 SV=4	1	5	5	5	2	3	3	2	2	5	5	1	2	4	4	2	2	2	3	2	3	3	2	2	5	5	1	2	4	4	2	2	2	3	2	3	3	2	2	5	5	1	2	4
DNJC3_HUMAN	DNJC3_HUMAN	21	21	21	DnaJ homolog subfamily C member 3 OS=Homo sapiens OX=9606 GN=DNAJC3 PE=1 SV=1	1	21	21	21	8	4	10	5	0	11	13	3	0	7	7	9	16	17	10	8	4	10	5	0	11	13	3	0	7	7	9	16	17	10	8	4	10	5	0	11	13	3	0	7
DNJC5_HUMAN	DNJC5_HUMAN	1	1	1	DnaJ homolog subfamily C member 5 OS=Homo sapiens OX=9606 GN=DNAJC5 PE=1 SV=1	1	1	1	1	0	0	0	0	1	0	0	0	0	0	0	0	0	0	0	0	0	0	0	1	0	0	0	0	0	0	0	0	0	0	0	0	0	0	1	0	0	0	0	0
DNMT1_HUMAN	DNMT1_HUMAN	2	2	2	DNA (cytosine-5)-methyltransferase 1 OS=Homo sapiens OX=9606 GN=DNMT1 PE=1 SV=2	1	2	2	2	1	0	0	1	0	0	0	2	0	0	1	0	0	0	0	1	0	0	1	0	0	0	2	0	0	1	0	0	0	0	1	0	0	1	0	0	0	2	0	0
DNPH1_HUMAN	DNPH1_HUMAN	2	2	2	2-deoxynucleoside 5-phosphate N-hydrolase 1 OS=Homo sapiens OX=9606 GN=DNPH1 PE=1 SV=1	1	2	2	2	1	0	1	1	0	2	1	0	1	1	1	0	0	0	1	1	0	1	1	0	2	1	0	1	1	1	0	0	0	1	1	0	1	1	0	2	1	0	1	1
DNS2A_HUMAN	DNS2A_HUMAN	7	7	7	Deoxyribonuclease-2-alpha OS=Homo sapiens OX=9606 GN=DNASE2 PE=1 SV=2	1	7	7	7	5	1	1	5	6	5	4	2	7	6	3	1	2	3	3	5	1	1	5	6	5	4	2	7	6	3	1	2	3	3	5	1	1	5	6	5	4	2	7	6
DPCD_HUMAN	DPCD_HUMAN	1	1	1	Protein DPCD OS=Homo sapiens OX=9606 GN=DPCD PE=1 SV=2	1	1	1	1	0	1	0	0	0	1	1	0	0	1	1	0	0	0	0	0	1	0	0	0	1	1	0	0	1	1	0	0	0	0	0	1	0	0	0	1	1	0	0	1
DPP2_HUMAN	DPP2_HUMAN	11	11	11	Dipeptidyl peptidase 2 OS=Homo sapiens OX=9606 GN=DPP7 PE=1 SV=3	1	11	11	11	4	0	5	6	9	5	3	4	4	8	3	0	0	0	1	4	0	5	6	9	5	3	4	4	8	3	0	0	0	1	4	0	5	6	9	5	3	4	4	8
DPP3_HUMAN	DPP3_HUMAN	8	8	8	Dipeptidyl peptidase 3 OS=Homo sapiens OX=9606 GN=DPP3 PE=1 SV=2	1	8	8	8	1	0	2	4	1	6	6	1	1	8	7	0	0	1	0	1	0	2	4	1	6	6	1	1	8	7	0	0	1	0	1	0	2	4	1	6	6	1	1	8
DPRX_HUMAN	DPRX_HUMAN	1	1	1	Divergent paired-related homeobox OS=Homo sapiens OX=9606 GN=DPRX PE=3 SV=1	1	1	1	1	0	0	0	0	0	0	0	0	0	0	1	0	0	0	0	0	0	0	0	0	0	0	0	0	0	1	0	0	0	0	0	0	0	0	0	0	0	0	0	0
DPY30_HUMAN	DPY30_HUMAN	2	2	2	Protein dpy-30 homolog OS=Homo sapiens OX=9606 GN=DPY30 PE=1 SV=1	1	2	2	2	0	2	0	0	0	1	2	0	0	0	0	0	0	0	0	0	2	0	0	0	1	2	0	0	0	0	0	0	0	0	0	2	0	0	0	1	2	0	0	0
DPYL2_HUMAN;DPYL3_HUMAN;DPYL1_HUMAN	DPYL2_HUMAN	20;3;1	20;3;1	20;3;1	Dihydropyrimidinase-related protein 2 OS=Homo sapiens OX=9606 GN=DPYSL2 PE=1 SV=1	3	20	20	20	7	11	14	6	6	14	16	4	5	13	12	2	6	5	9	7	11	14	6	6	14	16	4	5	13	12	2	6	5	9	7	11	14	6	6	14	16	4	5	13
DRA_HUMAN;DQA2_HUMAN	DRA_HUMAN	6;1	6;1	6;1	HLA class II histocompatibility antigen, DR alpha chain OS=Homo sapiens OX=9606 GN=HLA-DRA PE=1 SV=1	2	6	6	6	0	1	0	1	2	3	3	2	0	4	6	0	0	0	0	0	1	0	1	2	3	3	2	0	4	6	0	0	0	0	0	1	0	1	2	3	3	2	0	4
DSC2_HUMAN	DSC2_HUMAN	2	2	2	Desmocollin-2 OS=Homo sapiens OX=9606 GN=DSC2 PE=1 SV=1	1	2	2	2	1	0	0	2	0	0	0	0	0	1	1	0	1	0	1	1	0	0	2	0	0	0	0	0	1	1	0	1	0	1	1	0	0	2	0	0	0	0	0	1
DTX3L_HUMAN	DTX3L_HUMAN	3	3	3	E3 ubiquitin-protein ligase DTX3L OS=Homo sapiens OX=9606 GN=DTX3L PE=1 SV=1	1	3	3	3	0	0	0	0	0	2	1	0	0	2	1	0	0	0	0	0	0	0	0	0	2	1	0	0	2	1	0	0	0	0	0	0	0	0	0	2	1	0	0	2
DUOX2_HUMAN;DUOX1_HUMAN	DUOX2_HUMAN	24;8	24;8	24;8	Dual oxidase 2 OS=Homo sapiens OX=9606 GN=DUOX2 PE=1 SV=2	2	24	24	24	0	5	2	1	16	0	17	1	10	0	19	0	1	7	0	0	5	2	1	16	0	17	1	10	0	19	0	1	7	0	0	5	2	1	16	0	17	1	10	0
DUS3_HUMAN	DUS3_HUMAN	1	1	1	Dual specificity protein phosphatase 3 OS=Homo sapiens OX=9606 GN=DUSP3 PE=1 SV=1	1	1	1	1	0	0	1	0	1	1	1	0	1	1	0	0	0	0	0	0	0	1	0	1	1	1	0	1	1	0	0	0	0	0	0	0	1	0	1	1	1	0	1	1
DUT_HUMAN	DUT_HUMAN	2	2	2	Deoxyuridine 5-triphosphate nucleotidohydrolase, mitochondrial OS=Homo sapiens OX=9606 GN=DUT PE=1 SV=4	1	2	2	2	0	0	0	0	0	0	2	0	0	0	1	0	0	0	0	0	0	0	0	0	0	2	0	0	0	1	0	0	0	0	0	0	0	0	0	0	2	0	0	0
DX39B_HUMAN;DX39A_HUMAN	DX39B_HUMAN;DX39A_HUMAN	9;6	9;6	9;6	Spliceosome RNA helicase DDX39B OS=Homo sapiens OX=9606 GN=DDX39B PE=1 SV=1;ATP-dependent RNA helicase DDX39A OS=Homo sapiens OX=9606 GN=DDX39A PE=1 SV=2	2	9	9	9	0	2	8	2	0	6	3	0	0	4	2	0	0	0	2	0	2	8	2	0	6	3	0	0	4	2	0	0	0	2	0	2	8	2	0	6	3	0	0	4
DYHC1_HUMAN	DYHC1_HUMAN	24	24	24	Cytoplasmic dynein 1 heavy chain 1 OS=Homo sapiens OX=9606 GN=DYNC1H1 PE=1 SV=5	1	24	24	24	4	2	19	6	0	15	10	1	0	12	4	0	1	0	1	4	2	19	6	0	15	10	1	0	12	4	0	1	0	1	4	2	19	6	0	15	10	1	0	12
DYL2_HUMAN;DYL1_HUMAN	DYL2_HUMAN	3;1	3;1	3;1	Dynein light chain 2, cytoplasmic OS=Homo sapiens OX=9606 GN=DYNLL2 PE=1 SV=1	2	3	3	3	1	0	2	2	1	2	2	1	0	2	2	0	0	0	0	1	0	2	2	1	2	2	1	0	2	2	0	0	0	0	1	0	2	2	1	2	2	1	0	2
DYN2_HUMAN;DYN3_HUMAN;DYN1_HUMAN	DYN2_HUMAN	8;3;2	8;3;2	8;3;2	Dynamin-2 OS=Homo sapiens OX=9606 GN=DNM2 PE=1 SV=2	3	8	8	8	2	0	7	3	3	5	4	1	0	6	3	1	2	0	2	2	0	7	3	3	5	4	1	0	6	3	1	2	0	2	2	0	7	3	3	5	4	1	0	6
E2AK2_HUMAN	E2AK2_HUMAN	2	2	2	Interferon-induced, double-stranded RNA-activated protein kinase OS=Homo sapiens OX=9606 GN=EIF2AK2 PE=1 SV=2	1	2	2	2	0	0	2	0	0	1	1	1	0	1	0	0	0	0	0	0	0	2	0	0	1	1	1	0	1	0	0	0	0	0	0	0	2	0	0	1	1	1	0	1
EAA3_HUMAN	EAA3_HUMAN	1	1	1	Excitatory amino acid transporter 3 OS=Homo sapiens OX=9606 GN=SLC1A1 PE=1 SV=2	1	1	1	1	1	0	0	1	1	1	0	0	1	1	1	0	0	0	0	1	0	0	1	1	1	0	0	1	1	1	0	0	0	0	1	0	0	1	1	1	0	0	1	1
EBP_HUMAN	EBP_HUMAN	2	2	2	3-beta-hydroxysteroid-Delta(8),Delta(7)-isomerase OS=Homo sapiens OX=9606 GN=EBP PE=1 SV=3	1	2	2	2	1	0	2	1	0	1	1	2	0	0	1	0	0	0	0	1	0	2	1	0	1	1	2	0	0	1	0	0	0	0	1	0	2	1	0	1	1	2	0	0
ECH1_HUMAN	ECH1_HUMAN	12	12	12	Delta(3,5)-Delta(2,4)-dienoyl-CoA isomerase, mitochondrial OS=Homo sapiens OX=9606 GN=ECH1 PE=1 SV=2	1	12	12	12	1	4	4	5	0	11	9	3	0	10	10	0	0	0	0	1	4	4	5	0	11	9	3	0	10	10	0	0	0	0	1	4	4	5	0	11	9	3	0	10
ECHA_HUMAN	ECHA_HUMAN	45	45	45	Trifunctional enzyme subunit alpha, mitochondrial OS=Homo sapiens OX=9606 GN=HADHA PE=1 SV=2	1	45	45	45	14	11	39	16	1	32	33	6	0	26	16	5	5	4	10	14	11	39	16	1	32	33	6	0	26	16	5	5	4	10	14	11	39	16	1	32	33	6	0	26
ECHB_HUMAN	ECHB_HUMAN	17	17	17	Trifunctional enzyme subunit beta, mitochondrial OS=Homo sapiens OX=9606 GN=HADHB PE=1 SV=3	1	17	17	17	7	7	12	6	1	14	16	0	0	10	11	1	2	5	5	7	7	12	6	1	14	16	0	0	10	11	1	2	5	5	7	7	12	6	1	14	16	0	0	10
ECHD3_HUMAN	ECHD3_HUMAN	1	1	1	Enoyl-CoA hydratase domain-containing protein 3, mitochondrial OS=Homo sapiens OX=9606 GN=ECHDC3 PE=1 SV=2	1	1	1	1	0	0	0	0	0	1	1	0	0	0	1	0	0	0	0	0	0	0	0	0	1	1	0	0	0	1	0	0	0	0	0	0	0	0	0	1	1	0	0	0
ECHM_HUMAN	ECHM_HUMAN	9	9	9	Enoyl-CoA hydratase, mitochondrial OS=Homo sapiens OX=9606 GN=ECHS1 PE=1 SV=4	1	9	9	9	2	6	5	4	0	8	7	1	1	6	5	0	5	4	6	2	6	5	4	0	8	7	1	1	6	5	0	5	4	6	2	6	5	4	0	8	7	1	1	6
ECI1_HUMAN	ECI1_HUMAN	7	7	7	Enoyl-CoA delta isomerase 1, mitochondrial OS=Homo sapiens OX=9606 GN=ECI1 PE=1 SV=1	1	7	7	7	1	0	1	6	0	3	4	2	0	6	7	0	0	1	0	1	0	1	6	0	3	4	2	0	6	7	0	0	1	0	1	0	1	6	0	3	4	2	0	6
ECM1_HUMAN	ECM1_HUMAN	2	2	2	Extracellular matrix protein 1 OS=Homo sapiens OX=9606 GN=ECM1 PE=1 SV=2	1	2	2	2	1	0	0	1	0	1	0	0	0	0	0	0	0	0	0	1	0	0	1	0	1	0	0	0	0	0	0	0	0	0	1	0	0	1	0	1	0	0	0	0
EDF1_HUMAN	EDF1_HUMAN	1	1	1	Endothelial differentiation-related factor 1 OS=Homo sapiens OX=9606 GN=EDF1 PE=1 SV=1	1	1	1	1	0	0	0	0	0	1	1	0	1	1	1	0	0	0	0	0	0	0	0	0	1	1	0	1	1	1	0	0	0	0	0	0	0	0	0	1	1	0	1	1
EF1A3_HUMAN;EF1A1_HUMAN;EF1A2_HUMAN	EF1A3_HUMAN;EF1A1_HUMAN;EF1A2_HUMAN	25;25;13	25;25;13	25;25;13	Putative elongation factor 1-alpha-like 3 OS=Homo sapiens OX=9606 GN=EEF1A1P5 PE=5 SV=1;Elongation factor 1-alpha 1 OS=Homo sapiens OX=9606 GN=EEF1A1 PE=1 SV=1;Elongation factor 1-alpha 2 OS=Homo sapiens OX=9606 GN=EEF1A2 PE=1 SV=1	3	25	25	25	17	17	20	17	15	24	22	13	11	20	18	6	9	8	13	17	17	20	17	15	24	22	13	11	20	18	6	9	8	13	17	17	20	17	15	24	22	13	11	20
EF1B_HUMAN	EF1B_HUMAN	4	3	3	Elongation factor 1-beta OS=Homo sapiens OX=9606 GN=EEF1B2 PE=1 SV=3	1	4	3	3	1	3	1	1	0	1	3	0	0	1	2	1	1	1	1	0	2	0	0	0	0	2	0	0	0	1	1	0	0	0	0	2	0	0	0	0	2	0	0	0
EF1D_HUMAN	EF1D_HUMAN	9	9	8	Elongation factor 1-delta OS=Homo sapiens OX=9606 GN=EEF1D PE=1 SV=5	1	9	9	8	2	7	1	1	0	9	8	0	0	6	7	0	2	1	4	2	7	1	1	0	9	8	0	0	6	7	0	2	1	4	1	6	0	0	0	8	7	0	0	5
EF1G_HUMAN	EF1G_HUMAN	7	7	7	Elongation factor 1-gamma OS=Homo sapiens OX=9606 GN=EEF1G PE=1 SV=3	1	7	7	7	1	3	6	2	0	5	4	0	0	5	3	0	0	0	2	1	3	6	2	0	5	4	0	0	5	3	0	0	0	2	1	3	6	2	0	5	4	0	0	5
EF2_HUMAN	EF2_HUMAN	52	52	50	Elongation factor 2 OS=Homo sapiens OX=9606 GN=EEF2 PE=1 SV=4	1	52	52	50	19	27	30	22	10	40	42	11	13	35	35	8	12	14	26	19	27	30	22	10	40	42	11	13	35	35	8	12	14	26	17	25	28	20	8	38	40	9	12	33
EF2K_HUMAN	EF2K_HUMAN	1	1	1	Eukaryotic elongation factor 2 kinase OS=Homo sapiens OX=9606 GN=EEF2K PE=1 SV=2	1	1	1	1	0	1	0	0	1	1	0	0	0	0	0	0	0	0	1	0	1	0	0	1	1	0	0	0	0	0	0	0	0	1	0	1	0	0	1	1	0	0	0	0
EFNA1_HUMAN	EFNA1_HUMAN	6	6	6	Ephrin-A1 OS=Homo sapiens OX=9606 GN=EFNA1 PE=1 SV=2	1	6	6	6	3	4	2	3	0	5	6	2	0	5	6	4	6	6	5	3	4	2	3	0	5	6	2	0	5	6	4	6	6	5	3	4	2	3	0	5	6	2	0	5
EFNB1_HUMAN	EFNB1_HUMAN	1	1	1	Ephrin-B1 OS=Homo sapiens OX=9606 GN=EFNB1 PE=1 SV=1	1	1	1	1	0	0	0	1	0	0	0	0	0	0	0	0	1	0	0	0	0	0	1	0	0	0	0	0	0	0	0	1	0	0	0	0	0	1	0	0	0	0	0	0
EFTS_HUMAN	EFTS_HUMAN	2	2	2	Elongation factor Ts, mitochondrial OS=Homo sapiens OX=9606 GN=TSFM PE=1 SV=2	1	2	2	2	0	0	1	1	0	1	1	0	0	0	0	0	0	0	0	0	0	1	1	0	1	1	0	0	0	0	0	0	0	0	0	0	1	1	0	1	1	0	0	0
EFTU_HUMAN	EFTU_HUMAN	27	27	27	Elongation factor Tu, mitochondrial OS=Homo sapiens OX=9606 GN=TUFM PE=1 SV=2	1	27	27	27	12	12	27	15	1	24	25	9	0	17	14	2	4	7	11	12	12	27	15	1	24	25	9	0	17	14	2	4	7	11	12	12	27	15	1	24	25	9	0	17
EHD1_HUMAN	EHD1_HUMAN	31	29	22	EH domain-containing protein 1 OS=Homo sapiens OX=9606 GN=EHD1 PE=1 SV=2	1	31	29	22	17	5	13	18	26	12	12	18	23	16	17	4	9	14	8	17	5	13	17	24	12	12	16	22	16	16	4	9	13	8	13	4	9	13	17	9	9	12	18	12
EHD4_HUMAN	EHD4_HUMAN	31	31	26	EH domain-containing protein 4 OS=Homo sapiens OX=9606 GN=EHD4 PE=1 SV=1	1	31	31	26	17	1	11	21	28	13	9	23	20	18	15	4	9	13	5	17	1	11	21	28	13	9	23	20	18	15	4	9	13	5	16	1	10	17	23	12	9	18	17	15
EIF3A_HUMAN	EIF3A_HUMAN	3	3	3	Eukaryotic translation initiation factor 3 subunit A OS=Homo sapiens OX=9606 GN=EIF3A PE=1 SV=1	1	3	3	3	0	2	1	0	0	1	1	0	0	0	1	0	0	1	1	0	2	1	0	0	1	1	0	0	0	1	0	0	1	1	0	2	1	0	0	1	1	0	0	0
EIF3B_HUMAN	EIF3B_HUMAN	2	2	2	Eukaryotic translation initiation factor 3 subunit B OS=Homo sapiens OX=9606 GN=EIF3B PE=1 SV=3	1	2	2	2	0	0	2	0	0	0	0	0	0	1	0	0	0	0	0	0	0	2	0	0	0	0	0	0	1	0	0	0	0	0	0	0	2	0	0	0	0	0	0	1
EIF3D_HUMAN	EIF3D_HUMAN	1	1	1	Eukaryotic translation initiation factor 3 subunit D OS=Homo sapiens OX=9606 GN=EIF3D PE=1 SV=1	1	1	1	1	0	0	1	0	0	1	1	0	0	0	0	0	0	0	0	0	0	1	0	0	1	1	0	0	0	0	0	0	0	0	0	0	1	0	0	1	1	0	0	0
ELAF_HUMAN	ELAF_HUMAN	8	8	8	Elafin OS=Homo sapiens OX=9606 GN=PI3 PE=1 SV=3	1	8	8	8	0	6	0	2	2	0	3	1	2	0	4	1	3	6	0	0	6	0	2	2	0	3	1	2	0	4	1	3	6	0	0	6	0	2	2	0	3	1	2	0
ELAV1_HUMAN	ELAV1_HUMAN	2	2	2	ELAV-like protein 1 OS=Homo sapiens OX=9606 GN=ELAVL1 PE=1 SV=2	1	2	2	2	0	1	1	0	0	2	2	0	0	0	1	0	0	0	0	0	1	1	0	0	2	2	0	0	0	1	0	0	0	0	0	1	1	0	0	2	2	0	0	0
ELOC_HUMAN	ELOC_HUMAN	2	2	2	Elongin-C OS=Homo sapiens OX=9606 GN=ELOC PE=1 SV=1	1	2	2	2	0	1	2	0	0	1	1	0	0	0	1	0	0	1	1	0	1	2	0	0	1	1	0	0	0	1	0	0	1	1	0	1	2	0	0	1	1	0	0	0
EMAL4_HUMAN	EMAL4_HUMAN	3	3	3	Echinoderm microtubule-associated protein-like 4 OS=Homo sapiens OX=9606 GN=EML4 PE=1 SV=3	1	3	3	3	0	0	2	1	1	2	3	0	0	1	1	0	0	0	0	0	0	2	1	1	2	3	0	0	1	1	0	0	0	0	0	0	2	1	1	2	3	0	0	1
EMC1_HUMAN	EMC1_HUMAN	3	3	3	ER membrane protein complex subunit 1 OS=Homo sapiens OX=9606 GN=EMC1 PE=1 SV=1	1	3	3	3	0	0	3	1	0	1	2	0	0	1	0	0	0	0	0	0	0	3	1	0	1	2	0	0	1	0	0	0	0	0	0	0	3	1	0	1	2	0	0	1
EMC6_HUMAN	EMC6_HUMAN	2	2	2	ER membrane protein complex subunit 6 OS=Homo sapiens OX=9606 GN=EMC6 PE=1 SV=1	1	2	2	2	0	0	2	0	0	0	0	0	0	0	0	0	0	0	0	0	0	2	0	0	0	0	0	0	0	0	0	0	0	0	0	0	2	0	0	0	0	0	0	0
EMD_HUMAN	EMD_HUMAN	1	1	1	Emerin OS=Homo sapiens OX=9606 GN=EMD PE=1 SV=1	1	1	1	1	0	0	1	0	0	1	0	0	0	0	0	0	0	0	0	0	0	1	0	0	1	0	0	0	0	0	0	0	0	0	0	0	1	0	0	1	0	0	0	0
ENDD1_HUMAN	ENDD1_HUMAN	10	10	10	Endonuclease domain-containing 1 protein OS=Homo sapiens OX=9606 GN=ENDOD1 PE=1 SV=2	1	10	10	10	3	1	8	4	0	7	8	2	0	6	8	1	0	2	3	3	1	8	4	0	7	8	2	0	6	8	1	0	2	3	3	1	8	4	0	7	8	2	0	6
ENOA_HUMAN	ENOA_HUMAN	52	52	47	Alpha-enolase OS=Homo sapiens OX=9606 GN=ENO1 PE=1 SV=2	1	52	52	47	24	32	31	22	22	49	43	18	34	33	39	20	22	24	30	24	32	31	22	22	49	43	18	34	33	39	20	22	24	30	21	29	29	19	20	44	39	16	31	29
ENOG_HUMAN;ENOB_HUMAN	ENOG_HUMAN;ENOB_HUMAN	9;7	4;2	4;2	Gamma-enolase OS=Homo sapiens OX=9606 GN=ENO2 PE=1 SV=3;Beta-enolase OS=Homo sapiens OX=9606 GN=ENO3 PE=1 SV=5	2	9	4	4	4	5	4	3	2	8	7	2	4	6	7	1	3	3	4	1	2	2	0	0	3	3	0	1	2	3	0	1	1	2	1	2	2	0	0	3	3	0	1	2
ENPL_HUMAN;ENPLL_HUMAN	ENPL_HUMAN	54;5	54;5	52;5	Endoplasmin OS=Homo sapiens OX=9606 GN=HSP90B1 PE=1 SV=1	2	54	54	52	29	20	42	28	11	50	49	6	12	43	39	12	16	21	25	29	20	42	28	11	50	49	6	12	43	39	12	16	21	25	27	19	40	27	10	48	47	5	11	41
ENPP5_HUMAN	ENPP5_HUMAN	2	2	2	Ectonucleotide pyrophosphatase/phosphodiesterase family member 5 OS=Homo sapiens OX=9606 GN=ENPP5 PE=1 SV=1	1	2	2	2	0	0	0	0	2	0	0	0	0	0	0	0	0	0	0	0	0	0	0	2	0	0	0	0	0	0	0	0	0	0	0	0	0	0	2	0	0	0	0	0
ENTP2_HUMAN	ENTP2_HUMAN	1	1	1	Ectonucleoside triphosphate diphosphohydrolase 2 OS=Homo sapiens OX=9606 GN=ENTPD2 PE=1 SV=1	1	1	1	1	0	0	0	0	1	0	0	0	0	1	0	0	1	0	0	0	0	0	0	1	0	0	0	0	1	0	0	1	0	0	0	0	0	0	1	0	0	0	0	1
EPCAM_HUMAN	EPCAM_HUMAN	8	8	8	Epithelial cell adhesion molecule OS=Homo sapiens OX=9606 GN=EPCAM PE=1 SV=2	1	8	8	8	5	1	6	2	1	5	6	2	1	5	6	1	3	2	3	5	1	6	2	1	5	6	2	1	5	6	1	3	2	3	5	1	6	2	1	5	6	2	1	5
EPCR_HUMAN	EPCR_HUMAN	1	1	1	Endothelial protein C receptor OS=Homo sapiens OX=9606 GN=PROCR PE=1 SV=1	1	1	1	1	0	0	0	0	0	1	0	0	0	0	0	0	0	0	0	0	0	0	0	0	1	0	0	0	0	0	0	0	0	0	0	0	0	0	0	1	0	0	0	0
EPHB4_HUMAN	EPHB4_HUMAN	3	3	3	Ephrin type-B receptor 4 OS=Homo sapiens OX=9606 GN=EPHB4 PE=1 SV=2	1	3	3	3	2	0	0	0	0	1	1	1	0	3	1	0	1	1	1	2	0	0	0	0	1	1	1	0	3	1	0	1	1	1	2	0	0	0	0	1	1	1	0	3
EPIPL_HUMAN	EPIPL_HUMAN	16	13	13	Epiplakin OS=Homo sapiens OX=9606 GN=EPPK1 PE=1 SV=2	1	16	13	13	1	1	11	2	1	10	3	0	0	7	1	0	1	1	0	0	1	9	1	1	7	3	0	0	5	0	0	1	1	0	0	1	9	1	1	7	3	0	0	5
EPS8_HUMAN	EPS8_HUMAN	62	62	62	Epidermal growth factor receptor kinase substrate 8 OS=Homo sapiens OX=9606 GN=EPS8 PE=1 SV=1	1	62	62	62	42	17	35	43	38	41	34	29	41	43	41	33	27	31	42	42	17	35	43	38	41	34	29	41	43	41	33	27	31	42	42	17	35	43	38	41	34	29	41	43
ERAP1_HUMAN	ERAP1_HUMAN	3	3	3	Endoplasmic reticulum aminopeptidase 1 OS=Homo sapiens OX=9606 GN=ERAP1 PE=1 SV=3	1	3	3	3	1	0	2	2	1	2	1	1	0	1	2	0	0	1	2	1	0	2	2	1	2	1	1	0	1	2	0	0	1	2	1	0	2	2	1	2	1	1	0	1
ERAP2_HUMAN	ERAP2_HUMAN	1	1	1	Endoplasmic reticulum aminopeptidase 2 OS=Homo sapiens OX=9606 GN=ERAP2 PE=1 SV=2	1	1	1	1	0	0	0	0	0	0	0	0	0	1	0	0	0	0	0	0	0	0	0	0	0	0	0	0	1	0	0	0	0	0	0	0	0	0	0	0	0	0	0	1
ERF3A_HUMAN;ERF3B_HUMAN	ERF3A_HUMAN;ERF3B_HUMAN	2;2	2;2	2;2	Eukaryotic peptide chain release factor GTP-binding subunit ERF3A OS=Homo sapiens OX=9606 GN=GSPT1 PE=1 SV=1;Eukaryotic peptide chain release factor GTP-binding subunit ERF3B OS=Homo sapiens OX=9606 GN=GSPT2 PE=1 SV=2	2	2	2	2	0	0	2	2	0	2	2	0	0	1	2	0	1	1	1	0	0	2	2	0	2	2	0	0	1	2	0	1	1	1	0	0	2	2	0	2	2	0	0	1
ERG24_HUMAN	ERG24_HUMAN	1	1	1	Delta(14)-sterol reductase OS=Homo sapiens OX=9606 GN=TM7SF2 PE=2 SV=3	1	1	1	1	0	0	1	0	0	0	0	0	0	0	0	0	0	0	0	0	0	1	0	0	0	0	0	0	0	0	0	0	0	0	0	0	1	0	0	0	0	0	0	0
ERGI1_HUMAN	ERGI1_HUMAN	10	10	10	Endoplasmic reticulum-Golgi intermediate compartment protein 1 OS=Homo sapiens OX=9606 GN=ERGIC1 PE=1 SV=1	1	10	10	10	2	0	10	2	1	4	2	5	1	4	1	0	0	0	0	2	0	10	2	1	4	2	5	1	4	1	0	0	0	0	2	0	10	2	1	4	2	5	1	4
ERH_HUMAN	ERH_HUMAN	1	1	1	Enhancer of rudimentary homolog OS=Homo sapiens OX=9606 GN=ERH PE=1 SV=1	1	1	1	1	0	1	1	0	0	1	1	0	0	1	1	1	0	0	0	0	1	1	0	0	1	1	0	0	1	1	1	0	0	0	0	1	1	0	0	1	1	0	0	1
ERLN2_HUMAN	ERLN2_HUMAN	6	6	5	Erlin-2 OS=Homo sapiens OX=9606 GN=ERLIN2 PE=1 SV=1	1	6	6	5	2	1	6	3	0	3	5	0	1	2	5	1	1	2	2	2	1	6	3	0	3	5	0	1	2	5	1	1	2	2	1	1	5	2	0	2	4	0	0	1
ERMP1_HUMAN	ERMP1_HUMAN	6	6	6	Endoplasmic reticulum metallopeptidase 1 OS=Homo sapiens OX=9606 GN=ERMP1 PE=1 SV=2	1	6	6	6	0	0	6	0	1	2	1	1	1	1	1	0	0	0	0	0	0	6	0	1	2	1	1	1	1	1	0	0	0	0	0	0	6	0	1	2	1	1	1	1
ERO1A_HUMAN	ERO1A_HUMAN	5	5	5	ERO1-like protein alpha OS=Homo sapiens OX=9606 GN=ERO1A PE=1 SV=2	1	5	5	5	3	0	5	1	1	5	5	1	0	4	3	0	0	0	0	3	0	5	1	1	5	5	1	0	4	3	0	0	0	0	3	0	5	1	1	5	5	1	0	4
ERP29_HUMAN	ERP29_HUMAN	15	15	15	Endoplasmic reticulum resident protein 29 OS=Homo sapiens OX=9606 GN=ERP29 PE=1 SV=4	1	15	15	15	2	11	3	1	1	11	10	0	0	8	9	1	5	7	7	2	11	3	1	1	11	10	0	0	8	9	1	5	7	7	2	11	3	1	1	11	10	0	0	8
ERP44_HUMAN	ERP44_HUMAN	9	9	9	Endoplasmic reticulum resident protein 44 OS=Homo sapiens OX=9606 GN=ERP44 PE=1 SV=1	1	9	9	9	4	4	5	3	1	6	8	2	1	6	8	0	2	1	5	4	4	5	3	1	6	8	2	1	6	8	0	2	1	5	4	4	5	3	1	6	8	2	1	6
ES1_HUMAN	ES1_HUMAN	6	6	6	ES1 protein homolog, mitochondrial OS=Homo sapiens OX=9606 GN=C21orf33 PE=1 SV=3	1	6	6	6	0	2	2	1	0	5	5	1	0	4	5	0	1	1	1	0	2	2	1	0	5	5	1	0	4	5	0	1	1	1	0	2	2	1	0	5	5	1	0	4
ES8L1_HUMAN	ES8L1_HUMAN	21	21	21	Epidermal growth factor receptor kinase substrate 8-like protein 1 OS=Homo sapiens OX=9606 GN=EPS8L1 PE=1 SV=3	1	21	21	21	13	1	11	13	16	14	12	7	15	14	13	7	2	4	9	13	1	11	13	16	14	12	7	15	14	13	7	2	4	9	13	1	11	13	16	14	12	7	15	14
ES8L2_HUMAN	ES8L2_HUMAN	45	45	45	Epidermal growth factor receptor kinase substrate 8-like protein 2 OS=Homo sapiens OX=9606 GN=EPS8L2 PE=1 SV=2	1	45	45	45	32	11	20	29	27	34	31	19	37	39	35	12	13	21	29	32	11	20	29	27	34	31	19	37	39	35	12	13	21	29	32	11	20	29	27	34	31	19	37	39
ES8L3_HUMAN	ES8L3_HUMAN	6	6	6	Epidermal growth factor receptor kinase substrate 8-like protein 3 OS=Homo sapiens OX=9606 GN=EPS8L3 PE=1 SV=2	1	6	6	6	3	0	0	2	6	1	1	0	5	3	3	0	0	0	0	3	0	0	2	6	1	1	0	5	3	3	0	0	0	0	3	0	0	2	6	1	1	0	5	3
ESTD_HUMAN	ESTD_HUMAN	1	1	1	S-formylglutathione hydrolase OS=Homo sapiens OX=9606 GN=ESD PE=1 SV=2	1	1	1	1	0	0	0	0	0	1	1	0	0	1	1	0	0	0	0	0	0	0	0	0	1	1	0	0	1	1	0	0	0	0	0	0	0	0	0	1	1	0	0	1
ESYT1_HUMAN	ESYT1_HUMAN	4	4	4	Extended synaptotagmin-1 OS=Homo sapiens OX=9606 GN=ESYT1 PE=1 SV=1	1	4	4	4	0	0	4	0	0	0	1	0	0	0	0	0	1	0	0	0	0	4	0	0	0	1	0	0	0	0	0	1	0	0	0	0	4	0	0	0	1	0	0	0
ESYT2_HUMAN	ESYT2_HUMAN	1	1	1	Extended synaptotagmin-2 OS=Homo sapiens OX=9606 GN=ESYT2 PE=1 SV=1	1	1	1	1	0	0	1	0	0	0	0	0	0	0	0	0	0	0	0	0	0	1	0	0	0	0	0	0	0	0	0	0	0	0	0	0	1	0	0	0	0	0	0	0
ETFA_HUMAN	ETFA_HUMAN	19	19	19	Electron transfer flavoprotein subunit alpha, mitochondrial OS=Homo sapiens OX=9606 GN=ETFA PE=1 SV=1	1	19	19	19	6	3	15	10	0	16	16	5	0	9	9	0	0	3	5	6	3	15	10	0	16	16	5	0	9	9	0	0	3	5	6	3	15	10	0	16	16	5	0	9
ETFB_HUMAN	ETFB_HUMAN	16	16	16	Electron transfer flavoprotein subunit beta OS=Homo sapiens OX=9606 GN=ETFB PE=1 SV=3	1	16	16	16	5	7	15	8	1	11	13	2	1	8	7	3	2	1	7	5	7	15	8	1	11	13	2	1	8	7	3	2	1	7	5	7	15	8	1	11	13	2	1	8
ETHE1_HUMAN	ETHE1_HUMAN	8	8	8	Persulfide dioxygenase ETHE1, mitochondrial OS=Homo sapiens OX=9606 GN=ETHE1 PE=1 SV=2	1	8	8	8	1	0	8	2	0	7	7	1	0	5	2	0	0	1	0	1	0	8	2	0	7	7	1	0	5	2	0	0	1	0	1	0	8	2	0	7	7	1	0	5
EVPL_HUMAN	EVPL_HUMAN	6	6	6	Envoplakin OS=Homo sapiens OX=9606 GN=EVPL PE=1 SV=3	1	6	6	6	2	0	0	1	2	0	0	2	4	1	0	0	0	0	0	2	0	0	1	2	0	0	2	4	1	0	0	0	0	0	2	0	0	1	2	0	0	2	4	1
EWS_HUMAN	EWS_HUMAN	1	1	1	RNA-binding protein EWS OS=Homo sapiens OX=9606 GN=EWSR1 PE=1 SV=1	1	1	1	1	0	0	0	0	0	1	1	0	0	1	1	0	0	0	0	0	0	0	0	0	1	1	0	0	1	1	0	0	0	0	0	0	0	0	0	1	1	0	0	1
EZRI_HUMAN	EZRI_HUMAN	61	61	45	Ezrin OS=Homo sapiens OX=9606 GN=EZR PE=1 SV=4	1	61	61	45	42	37	45	45	40	55	51	34	55	43	55	26	39	38	44	42	37	45	45	40	55	51	34	55	43	55	26	39	38	44	31	30	34	31	26	41	38	23	42	30
ST134_HUMAN;F10A1_HUMAN;F10A5_HUMAN	ST134_HUMAN;F10A1_HUMAN;F10A5_HUMAN	5;5;3	5;5;3	5;5;3	Putative protein FAM10A4 OS=Homo sapiens OX=9606 GN=ST13P4 PE=5 SV=1;Hsc70-interacting protein OS=Homo sapiens OX=9606 GN=ST13 PE=1 SV=2;Putative protein FAM10A5 OS=Homo sapiens OX=9606 GN=ST13P5 PE=5 SV=1	3	5	5	5	2	5	4	3	2	4	5	1	3	3	4	2	3	3	3	2	5	4	3	2	4	5	1	3	3	4	2	3	3	3	2	5	4	3	2	4	5	1	3	3
F16P1_HUMAN;F16P2_HUMAN	F16P1_HUMAN	11;1	11;1	11;1	Fructose-1,6-bisphosphatase 1 OS=Homo sapiens OX=9606 GN=FBP1 PE=1 SV=5	2	11	11	11	2	5	1	4	2	10	10	2	1	6	9	0	3	2	4	2	5	1	4	2	10	10	2	1	6	9	0	3	2	4	2	5	1	4	2	10	10	2	1	6
F19A5_HUMAN	F19A5_HUMAN	1	1	1	Protein FAM19A5 OS=Homo sapiens OX=9606 GN=FAM19A5 PE=2 SV=2	1	1	1	1	0	0	0	0	0	0	0	0	0	0	0	1	0	0	1	0	0	0	0	0	0	0	0	0	0	0	1	0	0	1	0	0	0	0	0	0	0	0	0	0
F234A_HUMAN	F234A_HUMAN	2	2	2	Protein FAM234A OS=Homo sapiens OX=9606 GN=FAM234A PE=1 SV=1	1	2	2	2	0	0	0	0	0	0	1	0	0	0	0	1	0	0	1	0	0	0	0	0	0	1	0	0	0	0	1	0	0	1	0	0	0	0	0	0	1	0	0	0
FA5_HUMAN	FA5_HUMAN	8	8	8	Coagulation factor V OS=Homo sapiens OX=9606 GN=F5 PE=1 SV=4	1	8	8	8	5	1	2	4	0	6	1	1	0	4	0	0	0	0	1	5	1	2	4	0	6	1	1	0	4	0	0	0	0	1	5	1	2	4	0	6	1	1	0	4
FAAA_HUMAN	FAAA_HUMAN	3	3	3	Fumarylacetoacetase OS=Homo sapiens OX=9606 GN=FAH PE=1 SV=2	1	3	3	3	1	0	0	2	3	3	2	1	1	3	2	0	0	0	0	1	0	0	2	3	3	2	1	1	3	2	0	0	0	0	1	0	0	2	3	3	2	1	1	3
FABP5_HUMAN;FB5L3_HUMAN	FABP5_HUMAN	7;1	7;1	7;1	Fatty acid-binding protein, epidermal OS=Homo sapiens OX=9606 GN=FABP5 PE=1 SV=3	2	7	7	7	1	0	0	1	1	6	6	1	0	5	6	0	0	0	0	1	0	0	1	1	6	6	1	0	5	6	0	0	0	0	1	0	0	1	1	6	6	1	0	5
FAH2B_HUMAN;FAH2A_HUMAN	FAH2B_HUMAN;FAH2A_HUMAN	2;2	2;2	2;2	Fumarylacetoacetate hydrolase domain-containing protein 2B OS=Homo sapiens OX=9606 GN=FAHD2B PE=1 SV=1;Fumarylacetoacetate hydrolase domain-containing protein 2A OS=Homo sapiens OX=9606 GN=FAHD2A PE=1 SV=1	2	2	2	2	0	0	1	1	0	1	0	0	0	1	1	0	0	1	0	0	0	1	1	0	1	0	0	0	1	1	0	0	1	0	0	0	1	1	0	1	0	0	0	1
FAHD1_HUMAN	FAHD1_HUMAN	2	2	2	Acylpyruvase FAHD1, mitochondrial OS=Homo sapiens OX=9606 GN=FAHD1 PE=1 SV=2	1	2	2	2	0	0	0	1	1	2	2	0	0	2	2	0	0	0	0	0	0	0	1	1	2	2	0	0	2	2	0	0	0	0	0	0	0	1	1	2	2	0	0	2
FAK1_HUMAN	FAK1_HUMAN	1	1	1	Focal adhesion kinase 1 OS=Homo sapiens OX=9606 GN=PTK2 PE=1 SV=2	1	1	1	1	0	0	0	0	0	0	1	0	0	0	0	0	0	0	0	0	0	0	0	0	0	1	0	0	0	0	0	0	0	0	0	0	0	0	0	0	1	0	0	0
FAM3B_HUMAN	FAM3B_HUMAN	23	23	23	Protein FAM3B OS=Homo sapiens OX=9606 GN=FAM3B PE=1 SV=2	1	23	23	23	13	4	9	11	0	14	17	8	0	13	13	13	8	7	17	13	4	9	11	0	14	17	8	0	13	13	13	8	7	17	13	4	9	11	0	14	17	8	0	13
FAM3C_HUMAN	FAM3C_HUMAN	23	23	23	Protein FAM3C OS=Homo sapiens OX=9606 GN=FAM3C PE=1 SV=1	1	23	23	23	15	17	13	15	0	19	18	7	1	14	15	22	22	21	22	15	17	13	15	0	19	18	7	1	14	15	22	22	21	22	15	17	13	15	0	19	18	7	1	14
FAM3D_HUMAN	FAM3D_HUMAN	22	22	22	Protein FAM3D OS=Homo sapiens OX=9606 GN=FAM3D PE=1 SV=1	1	22	22	22	4	12	3	7	0	3	3	3	0	3	6	19	20	20	18	4	12	3	7	0	3	3	3	0	3	6	19	20	20	18	4	12	3	7	0	3	3	3	0	3
FAS_HUMAN	FAS_HUMAN	41	41	41	Fatty acid synthase OS=Homo sapiens OX=9606 GN=FASN PE=1 SV=3	1	41	41	41	9	5	34	15	0	27	26	2	0	29	14	0	1	2	6	9	5	34	15	0	27	26	2	0	29	14	0	1	2	6	9	5	34	15	0	27	26	2	0	29
FAT2_HUMAN	FAT2_HUMAN	1	1	1	Protocadherin Fat 2 OS=Homo sapiens OX=9606 GN=FAT2 PE=1 SV=2	1	1	1	1	0	1	1	1	1	1	1	1	1	1	1	1	1	1	1	0	1	1	1	1	1	1	1	1	1	1	1	1	1	1	0	1	1	1	1	1	1	1	1	1
FBLN1_HUMAN	FBLN1_HUMAN	5	5	5	Fibulin-1 OS=Homo sapiens OX=9606 GN=FBLN1 PE=1 SV=4	1	5	5	5	1	5	1	0	0	0	0	1	0	0	1	2	2	1	1	1	5	1	0	0	0	0	1	0	0	1	2	2	1	1	1	5	1	0	0	0	0	1	0	0
FBLN3_HUMAN	FBLN3_HUMAN	10	10	10	EGF-containing fibulin-like extracellular matrix protein 1 OS=Homo sapiens OX=9606 GN=EFEMP1 PE=1 SV=2	1	10	10	10	0	0	0	0	0	0	0	0	0	0	0	3	10	6	0	0	0	0	0	0	0	0	0	0	0	0	3	10	6	0	0	0	0	0	0	0	0	0	0	0
FBP1L_HUMAN	FBP1L_HUMAN	3	3	3	Formin-binding protein 1-like OS=Homo sapiens OX=9606 GN=FNBP1L PE=1 SV=3	1	3	3	3	0	1	0	0	0	2	2	0	1	1	2	0	0	1	1	0	1	0	0	0	2	2	0	1	1	2	0	0	1	1	0	1	0	0	0	2	2	0	1	1
FBRL_HUMAN;FBLL1_HUMAN	FBRL_HUMAN	3;1	3;1	3;1	rRNA 2-O-methyltransferase fibrillarin OS=Homo sapiens OX=9606 GN=FBL PE=1 SV=2	2	3	3	3	1	0	2	0	0	3	2	0	0	3	1	0	0	0	0	1	0	2	0	0	3	2	0	0	3	1	0	0	0	0	1	0	2	0	0	3	2	0	0	3
FCGBP_HUMAN	FCGBP_HUMAN	179	179	179	IgGFc-binding protein OS=Homo sapiens OX=9606 GN=FCGBP PE=1 SV=3	1	179	179	179	99	59	80	127	136	93	88	105	158	90	90	54	113	142	83	99	59	80	127	136	93	88	105	158	90	90	54	113	142	83	99	59	80	127	136	93	88	105	158	90
FER_HUMAN	FER_HUMAN	1	1	1	Tyrosine-protein kinase Fer OS=Homo sapiens OX=9606 GN=FER PE=1 SV=2	1	1	1	1	0	0	0	0	0	0	0	1	0	0	0	0	0	0	0	0	0	0	0	0	0	0	1	0	0	0	0	0	0	0	0	0	0	0	0	0	0	1	0	0
FERM1_HUMAN	FERM1_HUMAN	1	1	1	Fermitin family homolog 1 OS=Homo sapiens OX=9606 GN=FERMT1 PE=1 SV=1	1	1	1	1	0	1	0	1	0	1	1	0	0	1	1	0	1	1	1	0	1	0	1	0	1	1	0	0	1	1	0	1	1	1	0	1	0	1	0	1	1	0	0	1
FETA_HUMAN	FETA_HUMAN	9	9	9	Alpha-fetoprotein OS=Homo sapiens OX=9606 GN=AFP PE=1 SV=1	1	9	9	9	2	8	0	3	0	3	3	4	0	3	4	1	6	5	4	2	8	0	3	0	3	3	4	0	3	4	1	6	5	4	2	8	0	3	0	3	3	4	0	3
FETUA_HUMAN	FETUA_HUMAN	4	4	4	Alpha-2-HS-glycoprotein OS=Homo sapiens OX=9606 GN=AHSG PE=1 SV=1	1	4	4	4	4	4	4	4	0	4	4	3	0	4	4	4	4	4	4	4	4	4	4	0	4	4	3	0	4	4	4	4	4	4	4	4	4	4	0	4	4	3	0	4
FGD6_HUMAN	FGD6_HUMAN	1	1	1	FYVE, RhoGEF and PH domain-containing protein 6 OS=Homo sapiens OX=9606 GN=FGD6 PE=1 SV=2	1	1	1	1	0	0	0	0	0	0	0	0	0	0	1	0	0	0	0	0	0	0	0	0	0	0	0	0	0	1	0	0	0	0	0	0	0	0	0	0	0	0	0	0
FGF19_HUMAN	FGF19_HUMAN	10	10	10	Fibroblast growth factor 19 OS=Homo sapiens OX=9606 GN=FGF19 PE=1 SV=1	1	10	10	10	0	5	1	0	0	6	9	0	0	4	9	0	0	1	3	0	5	1	0	0	6	9	0	0	4	9	0	0	1	3	0	5	1	0	0	6	9	0	0	4
FILA2_HUMAN	FILA2_HUMAN	1	1	1	Filaggrin-2 OS=Homo sapiens OX=9606 GN=FLG2 PE=1 SV=1	1	1	1	1	0	0	0	0	0	0	0	1	0	0	0	0	0	0	0	0	0	0	0	0	0	0	1	0	0	0	0	0	0	0	0	0	0	0	0	0	0	1	0	0
FINC_HUMAN	FINC_HUMAN	46	46	46	Fibronectin OS=Homo sapiens OX=9606 GN=FN1 PE=1 SV=4	1	46	46	46	9	7	0	27	1	31	26	19	1	36	30	1	18	14	26	9	7	0	27	1	31	26	19	1	36	30	1	18	14	26	9	7	0	27	1	31	26	19	1	36
FKB11_HUMAN	FKB11_HUMAN	2	2	2	Peptidyl-prolyl cis-trans isomerase FKBP11 OS=Homo sapiens OX=9606 GN=FKBP11 PE=1 SV=1	1	2	2	2	0	0	2	0	0	0	1	0	0	1	0	0	0	0	0	0	0	2	0	0	0	1	0	0	1	0	0	0	0	0	0	0	2	0	0	0	1	0	0	1
FKB1A_HUMAN	FKB1A_HUMAN	5	5	5	Peptidyl-prolyl cis-trans isomerase FKBP1A OS=Homo sapiens OX=9606 GN=FKBP1A PE=1 SV=2	1	5	5	5	2	3	1	2	3	4	4	1	3	2	3	1	1	2	1	2	3	1	2	3	4	4	1	3	2	3	1	1	2	1	2	3	1	2	3	4	4	1	3	2
FKBP2_HUMAN	FKBP2_HUMAN	5	5	5	Peptidyl-prolyl cis-trans isomerase FKBP2 OS=Homo sapiens OX=9606 GN=FKBP2 PE=1 SV=2	1	5	5	5	1	3	1	2	1	5	5	1	1	3	5	1	1	1	3	1	3	1	2	1	5	5	1	1	3	5	1	1	1	3	1	3	1	2	1	5	5	1	1	3
FKBP4_HUMAN	FKBP4_HUMAN	4	4	4	Peptidyl-prolyl cis-trans isomerase FKBP4 OS=Homo sapiens OX=9606 GN=FKBP4 PE=1 SV=3	1	4	4	4	0	2	3	1	0	3	4	0	0	3	1	0	0	0	1	0	2	3	1	0	3	4	0	0	3	1	0	0	0	1	0	2	3	1	0	3	4	0	0	3
FLII_HUMAN	FLII_HUMAN	3	3	3	Protein flightless-1 homolog OS=Homo sapiens OX=9606 GN=FLII PE=1 SV=2	1	3	3	3	0	0	2	0	0	2	2	1	0	1	1	0	0	1	1	0	0	2	0	0	2	2	1	0	1	1	0	0	1	1	0	0	2	0	0	2	2	1	0	1
FLNA_HUMAN	FLNA_HUMAN	29	25	25	Filamin-A OS=Homo sapiens OX=9606 GN=FLNA PE=1 SV=4	1	29	25	25	2	6	8	7	3	16	16	2	1	17	20	0	0	1	5	1	6	4	4	3	14	13	1	1	13	17	0	0	1	4	1	6	4	4	3	14	13	1	1	13
FLNB_HUMAN;FLNC_HUMAN	FLNB_HUMAN	86;6	86;6	82;2	Filamin-B OS=Homo sapiens OX=9606 GN=FLNB PE=1 SV=2	2	86	86	82	17	24	30	26	6	74	71	16	7	66	70	1	2	7	18	17	24	30	26	6	74	71	16	7	66	70	1	2	7	18	16	24	26	23	6	72	68	15	7	62
FLOT1_HUMAN	FLOT1_HUMAN	13	13	13	Flotillin-1 OS=Homo sapiens OX=9606 GN=FLOT1 PE=1 SV=3	1	13	13	13	3	3	11	3	5	7	8	2	5	6	4	4	2	0	7	3	3	11	3	5	7	8	2	5	6	4	4	2	0	7	3	3	11	3	5	7	8	2	5	6
FLOT2_HUMAN	FLOT2_HUMAN	10	10	10	Flotillin-2 OS=Homo sapiens OX=9606 GN=FLOT2 PE=1 SV=2	1	10	10	10	4	1	9	3	4	3	4	3	5	6	3	2	0	1	1	4	1	9	3	4	3	4	3	5	6	3	2	0	1	1	4	1	9	3	4	3	4	3	5	6
FLRT3_HUMAN	FLRT3_HUMAN	1	1	1	Leucine-rich repeat transmembrane protein FLRT3 OS=Homo sapiens OX=9606 GN=FLRT3 PE=1 SV=1	1	1	1	1	0	0	0	0	1	0	0	0	0	0	0	0	0	0	0	0	0	0	0	1	0	0	0	0	0	0	0	0	0	0	0	0	0	0	1	0	0	0	0	0
FMOD_HUMAN	FMOD_HUMAN	20	20	20	Fibromodulin OS=Homo sapiens OX=9606 GN=FMOD PE=1 SV=2	1	20	20	20	10	7	12	11	9	11	11	8	7	12	9	14	10	8	15	10	7	12	11	9	11	11	8	7	12	9	14	10	8	15	10	7	12	11	9	11	11	8	7	12
FMR1_HUMAN	FMR1_HUMAN	1	1	1	Synaptic functional regulator FMR1 OS=Homo sapiens OX=9606 GN=FMR1 PE=1 SV=1	1	1	1	1	0	1	0	0	0	1	1	0	0	0	0	0	0	0	1	0	1	0	0	0	1	1	0	0	0	0	0	0	0	1	0	1	0	0	0	1	1	0	0	0
FOLR1_HUMAN	FOLR1_HUMAN	16	16	16	Folate receptor alpha OS=Homo sapiens OX=9606 GN=FOLR1 PE=1 SV=3	1	16	16	16	11	5	7	10	11	10	10	9	11	11	10	13	11	10	10	11	5	7	10	11	10	10	9	11	11	10	13	11	10	10	11	5	7	10	11	10	10	9	11	11
FPGT_HUMAN	FPGT_HUMAN	1	1	1	Fucose-1-phosphate guanylyltransferase OS=Homo sapiens OX=9606 GN=FPGT PE=1 SV=2	1	1	1	1	1	0	0	1	0	0	0	0	0	1	0	0	0	0	0	1	0	0	1	0	0	0	0	0	1	0	0	0	0	0	1	0	0	1	0	0	0	0	0	1
FPPS_HUMAN	FPPS_HUMAN	4	4	4	Farnesyl pyrophosphate synthase OS=Homo sapiens OX=9606 GN=FDPS PE=1 SV=4	1	4	4	4	0	0	0	1	1	3	2	0	0	2	2	0	0	1	0	0	0	0	1	1	3	2	0	0	2	2	0	0	1	0	0	0	0	1	1	3	2	0	0	2
FRIH_HUMAN	FRIH_HUMAN	15	15	15	Ferritin heavy chain OS=Homo sapiens OX=9606 GN=FTH1 PE=1 SV=2	1	15	15	15	8	8	10	9	11	13	12	6	10	13	13	1	2	2	4	8	8	10	9	11	13	12	6	10	13	13	1	2	2	4	8	8	10	9	11	13	12	6	10	13
FRIL_HUMAN	FRIL_HUMAN	12	12	12	Ferritin light chain OS=Homo sapiens OX=9606 GN=FTL PE=1 SV=2	1	12	12	12	6	8	8	7	6	11	11	4	7	11	11	0	2	2	5	6	8	8	7	6	11	11	4	7	11	11	0	2	2	5	6	8	8	7	6	11	11	4	7	11
FRK_HUMAN	FRK_HUMAN	9	8	8	Tyrosine-protein kinase FRK OS=Homo sapiens OX=9606 GN=FRK PE=1 SV=1	1	9	8	8	4	0	4	6	8	3	3	4	5	8	5	0	0	1	1	3	0	3	5	7	2	2	3	4	7	4	0	0	0	0	3	0	3	5	7	2	2	3	4	7
FSTL1_HUMAN	FSTL1_HUMAN	10	10	10	Follistatin-related protein 1 OS=Homo sapiens OX=9606 GN=FSTL1 PE=1 SV=1	1	10	10	10	2	7	0	1	0	3	2	2	0	1	2	2	4	9	3	2	7	0	1	0	3	2	2	0	1	2	2	4	9	3	2	7	0	1	0	3	2	2	0	1
FSTL3_HUMAN	FSTL3_HUMAN	1	1	1	Follistatin-related protein 3 OS=Homo sapiens OX=9606 GN=FSTL3 PE=1 SV=1	1	1	1	1	0	0	0	0	0	0	0	0	0	0	0	0	1	1	0	0	0	0	0	0	0	0	0	0	0	0	0	1	1	0	0	0	0	0	0	0	0	0	0	0
FUBP1_HUMAN;FUBP3_HUMAN	FUBP1_HUMAN	5;1	5;1	4;0	Far upstream element-binding protein 1 OS=Homo sapiens OX=9606 GN=FUBP1 PE=1 SV=3	2	5	5	4	0	4	0	0	0	1	2	0	0	0	2	0	1	0	1	0	4	0	0	0	1	2	0	0	0	2	0	1	0	1	0	4	0	0	0	0	1	0	0	0
FUCO_HUMAN	FUCO_HUMAN	9	9	9	Tissue alpha-L-fucosidase OS=Homo sapiens OX=9606 GN=FUCA1 PE=1 SV=4	1	9	9	9	5	0	7	6	9	5	2	7	7	7	6	0	0	0	0	5	0	7	6	9	5	2	7	7	7	6	0	0	0	0	5	0	7	6	9	5	2	7	7	7
FUCO2_HUMAN	FUCO2_HUMAN	7	7	7	Plasma alpha-L-fucosidase OS=Homo sapiens OX=9606 GN=FUCA2 PE=1 SV=2	1	7	7	7	2	0	1	1	6	1	0	0	1	2	2	0	0	0	0	2	0	1	1	6	1	0	0	1	2	2	0	0	0	0	2	0	1	1	6	1	0	0	1	2
FUMH_HUMAN	FUMH_HUMAN	9	9	9	Fumarate hydratase, mitochondrial OS=Homo sapiens OX=9606 GN=FH PE=1 SV=3	1	9	9	9	0	2	4	2	0	9	6	0	0	6	8	0	0	0	0	0	2	4	2	0	9	6	0	0	6	8	0	0	0	0	0	2	4	2	0	9	6	0	0	6
FUT3_HUMAN;FUT5_HUMAN;FUT6_HUMAN	FUT3_HUMAN;FUT5_HUMAN;FUT6_HUMAN	7;5;4	7;5;4	7;5;4	Galactoside 3(4)-L-fucosyltransferase OS=Homo sapiens OX=9606 GN=FUT3 PE=2 SV=1;Alpha-(1,3)-fucosyltransferase 5 OS=Homo sapiens OX=9606 GN=FUT5 PE=2 SV=1;Alpha-(1,3)-fucosyltransferase 6 OS=Homo sapiens OX=9606 GN=FUT6 PE=1 SV=1	3	7	7	7	7	0	7	4	4	2	2	4	2	4	4	0	0	3	0	7	0	7	4	4	2	2	4	2	4	4	0	0	3	0	7	0	7	4	4	2	2	4	2	4
FUT8_HUMAN	FUT8_HUMAN	6	6	6	Alpha-(1,6)-fucosyltransferase OS=Homo sapiens OX=9606 GN=FUT8 PE=1 SV=2	1	6	6	6	3	1	5	3	1	3	4	2	0	5	4	1	3	3	2	3	1	5	3	1	3	4	2	0	5	4	1	3	3	2	3	1	5	3	1	3	4	2	0	5
FUT9_HUMAN	FUT9_HUMAN	15	15	15	Alpha-(1,3)-fucosyltransferase 9 OS=Homo sapiens OX=9606 GN=FUT9 PE=2 SV=2	1	15	15	15	11	2	12	8	2	8	8	3	2	12	2	5	7	2	7	11	2	12	8	2	8	8	3	2	12	2	5	7	2	7	11	2	12	8	2	8	8	3	2	12
FYN_HUMAN	FYN_HUMAN	4	1	1	Tyrosine-protein kinase Fyn OS=Homo sapiens OX=9606 GN=FYN PE=1 SV=3	1	4	1	1	3	1	4	4	4	4	3	4	4	4	4	0	1	2	2	1	0	1	1	1	1	1	1	1	1	1	0	0	1	1	1	0	1	1	1	1	1	1	1	1
FZD6_HUMAN	FZD6_HUMAN	4	4	4	Frizzled-6 OS=Homo sapiens OX=9606 GN=FZD6 PE=1 SV=2	1	4	4	4	0	0	0	3	4	1	1	0	3	0	0	0	0	1	0	0	0	0	3	4	1	1	0	3	0	0	0	0	1	0	0	0	0	3	4	1	1	0	3	0
FZD7_HUMAN;FZD2_HUMAN	FZD7_HUMAN;FZD2_HUMAN	3;2	3;2	3;2	Frizzled-7 OS=Homo sapiens OX=9606 GN=FZD7 PE=1 SV=2;Frizzled-2 OS=Homo sapiens OX=9606 GN=FZD2 PE=1 SV=1	2	3	3	3	2	0	0	3	3	0	0	0	2	1	1	0	0	1	0	2	0	0	3	3	0	0	0	2	1	1	0	0	1	0	2	0	0	3	3	0	0	0	2	1
G3P_HUMAN;PLPL9_HUMAN	G3P_HUMAN	38;1	38;1	37;1	Glyceraldehyde-3-phosphate dehydrogenase OS=Homo sapiens OX=9606 GN=GAPDH PE=1 SV=3	2	38	38	37	16	28	21	19	14	32	31	14	23	21	28	12	20	23	25	16	28	21	19	14	32	31	14	23	21	28	12	20	23	25	15	27	21	18	13	32	30	13	22	20
G6PD_HUMAN	G6PD_HUMAN	7	7	7	Glucose-6-phosphate 1-dehydrogenase OS=Homo sapiens OX=9606 GN=G6PD PE=1 SV=4	1	7	7	7	1	2	5	2	1	5	6	2	0	6	4	0	0	0	1	1	2	5	2	1	5	6	2	0	6	4	0	0	0	1	1	2	5	2	1	5	6	2	0	6
G6PI_HUMAN	G6PI_HUMAN	23	23	23	Glucose-6-phosphate isomerase OS=Homo sapiens OX=9606 GN=GPI PE=1 SV=4	1	23	23	23	11	11	18	10	10	20	16	6	7	18	14	2	3	5	8	11	11	18	10	10	20	16	6	7	18	14	2	3	5	8	11	11	18	10	10	20	16	6	7	18
GALE_HUMAN	GALE_HUMAN	9	9	9	UDP-glucose 4-epimerase OS=Homo sapiens OX=9606 GN=GALE PE=1 SV=2	1	9	9	9	3	3	8	6	2	8	6	3	1	7	4	0	1	1	1	3	3	8	6	2	8	6	3	1	7	4	0	1	1	1	3	3	8	6	2	8	6	3	1	7
GALK1_HUMAN	GALK1_HUMAN	1	1	1	Galactokinase OS=Homo sapiens OX=9606 GN=GALK1 PE=1 SV=1	1	1	1	1	0	0	0	0	0	0	1	0	0	0	0	0	0	0	0	0	0	0	0	0	0	1	0	0	0	0	0	0	0	0	0	0	0	0	0	0	1	0	0	0
GALM_HUMAN	GALM_HUMAN	1	1	1	Aldose 1-epimerase OS=Homo sapiens OX=9606 GN=GALM PE=1 SV=1	1	1	1	1	1	0	0	1	0	1	1	0	0	1	1	0	0	0	0	1	0	0	1	0	1	1	0	0	1	1	0	0	0	0	1	0	0	1	0	1	1	0	0	1
GALNS_HUMAN	GALNS_HUMAN	4	4	4	N-acetylgalactosamine-6-sulfatase OS=Homo sapiens OX=9606 GN=GALNS PE=1 SV=1	1	4	4	4	1	0	1	2	3	0	0	0	3	1	0	0	0	0	0	1	0	1	2	3	0	0	0	3	1	0	0	0	0	0	1	0	1	2	3	0	0	0	3	1
GALT1_HUMAN	GALT1_HUMAN	4	4	4	Polypeptide N-acetylgalactosaminyltransferase 1 OS=Homo sapiens OX=9606 GN=GALNT1 PE=1 SV=1	1	4	4	4	2	0	1	1	0	3	2	1	0	3	2	0	0	0	1	2	0	1	1	0	3	2	1	0	3	2	0	0	0	1	2	0	1	1	0	3	2	1	0	3
GALT2_HUMAN;GLT14_HUMAN;GLT16_HUMAN	GALT2_HUMAN	18;1;1	18;1;1	18;1;1	Polypeptide N-acetylgalactosaminyltransferase 2 OS=Homo sapiens OX=9606 GN=GALNT2 PE=1 SV=1	3	18	18	18	7	9	8	4	0	13	13	2	0	9	9	11	12	11	16	7	9	8	4	0	13	13	2	0	9	9	11	12	11	16	7	9	8	4	0	13	13	2	0	9
GALT3_HUMAN	GALT3_HUMAN	17	14	14	Polypeptide N-acetylgalactosaminyltransferase 3 OS=Homo sapiens OX=9606 GN=GALNT3 PE=1 SV=2	1	17	14	14	9	3	13	6	0	10	8	6	0	11	8	2	3	5	5	7	2	10	4	0	8	6	3	0	8	6	1	2	4	4	7	2	10	4	0	8	6	3	0	8
GALT4_HUMAN	GALT4_HUMAN	16	16	16	Polypeptide N-acetylgalactosaminyltransferase 4 OS=Homo sapiens OX=9606 GN=GALNT4 PE=1 SV=2	1	16	16	16	8	2	10	8	1	12	10	2	0	11	10	6	8	11	6	8	2	10	8	1	12	10	2	0	11	10	6	8	11	6	8	2	10	8	1	12	10	2	0	11
GALT6_HUMAN	GALT6_HUMAN	28	28	25	Polypeptide N-acetylgalactosaminyltransferase 6 OS=Homo sapiens OX=9606 GN=GALNT6 PE=2 SV=2	1	28	28	25	22	1	19	21	1	18	18	18	0	24	18	8	12	16	12	22	1	19	21	1	18	18	18	0	24	18	8	12	16	12	20	0	16	19	1	16	16	15	0	21
GALT7_HUMAN	GALT7_HUMAN	27	27	27	N-acetylgalactosaminyltransferase 7 OS=Homo sapiens OX=9606 GN=GALNT7 PE=1 SV=1	1	27	27	27	23	6	18	19	1	19	16	16	2	24	20	11	13	13	15	23	6	18	19	1	19	16	16	2	24	20	11	13	13	15	23	6	18	19	1	19	16	16	2	24
GANAB_HUMAN	GANAB_HUMAN	32	32	32	Neutral alpha-glucosidase AB OS=Homo sapiens OX=9606 GN=GANAB PE=1 SV=3	1	32	32	32	15	11	24	12	0	23	20	4	0	21	16	7	10	13	13	15	11	24	12	0	23	20	4	0	21	16	7	10	13	13	15	11	24	12	0	23	20	4	0	21
GAPR1_HUMAN	GAPR1_HUMAN	4	4	4	Golgi-associated plant pathogenesis-related protein 1 OS=Homo sapiens OX=9606 GN=GLIPR2 PE=1 SV=3	1	4	4	4	0	0	0	0	0	1	0	0	1	1	0	0	0	0	2	0	0	0	0	0	1	0	0	1	1	0	0	0	0	2	0	0	0	0	0	1	0	0	1	1
GAR1_HUMAN	GAR1_HUMAN	1	1	1	H/ACA ribonucleoprotein complex subunit 1 OS=Homo sapiens OX=9606 GN=GAR1 PE=1 SV=1	1	1	1	1	0	1	0	0	0	0	1	0	0	0	0	0	1	0	0	0	1	0	0	0	0	1	0	0	0	0	0	1	0	0	0	1	0	0	0	0	1	0	0	0
GARS_HUMAN	GARS_HUMAN	8	8	8	Glycine--tRNA ligase OS=Homo sapiens OX=9606 GN=GARS PE=1 SV=3	1	8	8	8	2	2	7	1	0	6	6	0	1	6	3	1	0	1	1	2	2	7	1	0	6	6	0	1	6	3	1	0	1	1	2	2	7	1	0	6	6	0	1	6
GATM_HUMAN	GATM_HUMAN	1	1	1	Glycine amidinotransferase, mitochondrial OS=Homo sapiens OX=9606 GN=GATM PE=1 SV=1	1	1	1	1	0	0	0	0	0	1	0	0	0	1	1	0	0	0	0	0	0	0	0	0	1	0	0	0	1	1	0	0	0	0	0	0	0	0	0	1	0	0	0	1
GBB1_HUMAN	GBB1_HUMAN	24	15	15	Guanine nucleotide-binding protein G(I)/G(S)/G(T) subunit beta-1 OS=Homo sapiens OX=9606 GN=GNB1 PE=1 SV=3	1	24	15	15	17	8	10	13	16	19	13	12	17	18	19	6	11	10	12	12	7	6	10	10	12	9	7	11	12	14	5	7	8	8	12	7	6	10	10	12	9	7	11	12
GBB2_HUMAN;GBB4_HUMAN	GBB2_HUMAN	25;8	25;8	16;5	Guanine nucleotide-binding protein G(I)/G(S)/G(T) subunit beta-2 OS=Homo sapiens OX=9606 GN=GNB2 PE=1 SV=3	2	25	25	16	14	7	14	10	16	14	10	11	14	19	14	5	8	8	12	14	7	14	10	16	14	10	11	14	19	14	5	8	8	12	9	6	10	7	10	7	6	6	8	13
GBB3_HUMAN	GBB3_HUMAN	3	1	1	Guanine nucleotide-binding protein G(I)/G(S)/G(T) subunit beta-3 OS=Homo sapiens OX=9606 GN=GNB3 PE=1 SV=1	1	3	1	1	2	0	2	0	2	2	1	2	1	2	0	0	0	0	0	0	0	0	0	0	0	1	0	0	0	0	0	0	0	0	0	0	0	0	0	0	1	0	0	0
GBG10_HUMAN	GBG10_HUMAN	1	1	1	Guanine nucleotide-binding protein G(I)/G(S)/G(O) subunit gamma-10 OS=Homo sapiens OX=9606 GN=GNG10 PE=1 SV=1	1	1	1	1	0	0	0	0	0	0	0	0	0	0	0	0	0	0	1	0	0	0	0	0	0	0	0	0	0	0	0	0	0	1	0	0	0	0	0	0	0	0	0	0
GBG12_HUMAN	GBG12_HUMAN	10	10	10	Guanine nucleotide-binding protein G(I)/G(S)/G(O) subunit gamma-12 OS=Homo sapiens OX=9606 GN=GNG12 PE=1 SV=3	1	10	10	10	3	3	4	4	5	4	5	4	6	5	4	7	3	3	6	3	3	4	4	5	4	5	4	6	5	4	7	3	3	6	3	3	4	4	5	4	5	4	6	5
GBG5_HUMAN	GBG5_HUMAN	5	5	5	Guanine nucleotide-binding protein G(I)/G(S)/G(O) subunit gamma-5 OS=Homo sapiens OX=9606 GN=GNG5 PE=1 SV=3	1	5	5	5	0	1	2	2	4	2	2	1	3	3	2	2	1	1	2	0	1	2	2	4	2	2	1	3	3	2	2	1	1	2	0	1	2	2	4	2	2	1	3	3
GBG7_HUMAN	GBG7_HUMAN	1	1	1	Guanine nucleotide-binding protein G(I)/G(S)/G(O) subunit gamma-7 OS=Homo sapiens OX=9606 GN=GNG7 PE=1 SV=1	1	1	1	1	1	0	0	1	1	0	0	0	1	1	0	0	0	0	0	1	0	0	1	1	0	0	0	1	1	0	0	0	0	0	1	0	0	1	1	0	0	0	1	1
GBP1_HUMAN;GBP3_HUMAN;GBP2_HUMAN	GBP1_HUMAN	19;3;2	19;3;2	19;3;2	Guanylate-binding protein 1 OS=Homo sapiens OX=9606 GN=GBP1 PE=1 SV=2	3	19	19	19	0	9	2	0	0	11	13	0	0	10	17	0	0	0	6	0	9	2	0	0	11	13	0	0	10	17	0	0	0	6	0	9	2	0	0	11	13	0	0	10
GBP4_HUMAN	GBP4_HUMAN	2	2	2	Guanylate-binding protein 4 OS=Homo sapiens OX=9606 GN=GBP4 PE=2 SV=2	1	2	2	2	0	1	1	0	0	2	0	0	1	0	1	0	0	1	2	0	1	1	0	0	2	0	0	1	0	1	0	0	1	2	0	1	1	0	0	2	0	0	1	0
GBP5_HUMAN	GBP5_HUMAN	2	2	2	Guanylate-binding protein 5 OS=Homo sapiens OX=9606 GN=GBP5 PE=1 SV=1	1	2	2	2	0	1	0	0	0	2	2	0	0	0	2	0	0	0	0	0	1	0	0	0	2	2	0	0	0	2	0	0	0	0	0	1	0	0	0	2	2	0	0	0
GCN1_HUMAN	GCN1_HUMAN	9	9	9	eIF-2-alpha kinase activator GCN1 OS=Homo sapiens OX=9606 GN=GCN1 PE=1 SV=6	1	9	9	9	0	0	7	0	0	2	1	0	1	1	0	0	0	0	0	0	0	7	0	0	2	1	0	1	1	0	0	0	0	0	0	0	7	0	0	2	1	0	1	1
GCNT1_HUMAN	GCNT1_HUMAN	6	6	6	Beta-1,3-galactosyl-O-glycosyl-glycoprotein beta-1,6-N-acetylglucosaminyltransferase OS=Homo sapiens OX=9606 GN=GCNT1 PE=1 SV=2	1	6	6	6	3	1	5	2	0	4	3	1	0	3	1	1	3	3	3	3	1	5	2	0	4	3	1	0	3	1	1	3	3	3	3	1	5	2	0	4	3	1	0	3
GDF15_HUMAN	GDF15_HUMAN	16	16	16	Growth/differentiation factor 15 OS=Homo sapiens OX=9606 GN=GDF15 PE=1 SV=3	1	16	16	16	5	15	6	5	6	11	11	1	6	8	10	12	12	12	12	5	15	6	5	6	11	11	1	6	8	10	12	12	12	12	5	15	6	5	6	11	11	1	6	8
GDIA_HUMAN	GDIA_HUMAN	9	2	2	Rab GDP dissociation inhibitor alpha OS=Homo sapiens OX=9606 GN=GDI1 PE=1 SV=2	1	9	2	2	2	4	4	4	4	6	7	4	4	7	6	0	2	2	5	0	1	0	0	0	1	1	0	0	1	1	0	0	0	0	0	1	0	0	0	1	1	0	0	1
GDIB_HUMAN	GDIB_HUMAN	23	23	16	Rab GDP dissociation inhibitor beta OS=Homo sapiens OX=9606 GN=GDI2 PE=1 SV=2	1	23	23	16	9	7	9	11	12	17	17	11	8	20	17	0	5	5	7	9	7	9	11	12	17	17	11	8	20	17	0	5	5	7	7	4	5	7	8	12	11	7	4	14
GDIR1_HUMAN	GDIR1_HUMAN	7	7	7	Rho GDP-dissociation inhibitor 1 OS=Homo sapiens OX=9606 GN=ARHGDIA PE=1 SV=3	1	7	7	7	2	2	4	2	3	7	7	0	3	4	6	0	1	1	2	2	2	4	2	3	7	7	0	3	4	6	0	1	1	2	2	2	4	2	3	7	7	0	3	4
GELS_HUMAN	GELS_HUMAN	53	53	53	Gelsolin OS=Homo sapiens OX=9606 GN=GSN PE=1 SV=1	1	53	53	53	37	22	29	35	15	47	39	26	8	36	42	16	21	28	31	37	22	29	35	15	47	39	26	8	36	42	16	21	28	31	37	22	29	35	15	47	39	26	8	36
GEPH_HUMAN	GEPH_HUMAN	1	1	1	Gephyrin OS=Homo sapiens OX=9606 GN=GPHN PE=1 SV=1	1	1	1	1	0	0	0	0	0	0	0	0	0	0	1	0	0	0	0	0	0	0	0	0	0	0	0	0	0	1	0	0	0	0	0	0	0	0	0	0	0	0	0	0
GFPT1_HUMAN;GFPT2_HUMAN	GFPT1_HUMAN	15;2	15;2	15;2	Glutamine--fructose-6-phosphate aminotransferase [isomerizing] 1 OS=Homo sapiens OX=9606 GN=GFPT1 PE=1 SV=3	2	15	15	15	1	1	11	1	0	10	7	0	0	5	2	0	1	1	2	1	1	11	1	0	10	7	0	0	5	2	0	1	1	2	1	1	11	1	0	10	7	0	0	5
GGA1_HUMAN	GGA1_HUMAN	1	1	1	ADP-ribosylation factor-binding protein GGA1 OS=Homo sapiens OX=9606 GN=GGA1 PE=1 SV=1	1	1	1	1	0	0	0	0	0	1	0	0	0	0	0	0	0	0	0	0	0	0	0	0	1	0	0	0	0	0	0	0	0	0	0	0	0	0	0	1	0	0	0	0
GGH_HUMAN	GGH_HUMAN	12	12	12	Gamma-glutamyl hydrolase OS=Homo sapiens OX=9606 GN=GGH PE=1 SV=2	1	12	12	12	9	2	8	9	10	9	9	7	7	10	8	0	2	2	3	9	2	8	9	10	9	9	7	7	10	8	0	2	2	3	9	2	8	9	10	9	9	7	7	10
GGT3_HUMAN;GGT2_HUMAN;GGT1_HUMAN	GGT3_HUMAN;GGT2_HUMAN;GGT1_HUMAN	5;5;4	5;5;4	5;5;4	Putative glutathione hydrolase 3 proenzyme OS=Homo sapiens OX=9606 GN=GGT3P PE=5 SV=2;Inactive glutathione hydrolase 2 OS=Homo sapiens OX=9606 GN=GGT2 PE=1 SV=3;Glutathione hydrolase 1 proenzyme OS=Homo sapiens OX=9606 GN=GGT1 PE=1 SV=2	3	5	5	5	4	1	3	2	4	3	1	3	4	5	2	1	0	0	3	4	1	3	2	4	3	1	3	4	5	2	1	0	0	3	4	1	3	2	4	3	1	3	4	5
GILT_HUMAN	GILT_HUMAN	7	7	7	Gamma-interferon-inducible lysosomal thiol reductase OS=Homo sapiens OX=9606 GN=IFI30 PE=1 SV=3	1	7	7	7	3	2	2	4	3	6	6	3	3	5	6	0	1	2	2	3	2	2	4	3	6	6	3	3	5	6	0	1	2	2	3	2	2	4	3	6	6	3	3	5
GIPC1_HUMAN	GIPC1_HUMAN	2	2	2	PDZ domain-containing protein GIPC1 OS=Homo sapiens OX=9606 GN=GIPC1 PE=1 SV=2	1	2	2	2	1	1	1	1	1	2	2	2	1	1	1	0	0	0	1	1	1	1	1	1	2	2	2	1	1	1	0	0	0	1	1	1	1	1	1	2	2	2	1	1
GKN1_HUMAN	GKN1_HUMAN	3	3	3	Gastrokine-1 OS=Homo sapiens OX=9606 GN=GKN1 PE=2 SV=3	1	3	3	3	3	0	0	3	0	2	1	0	0	3	1	0	0	0	0	3	0	0	3	0	2	1	0	0	3	1	0	0	0	0	3	0	0	3	0	2	1	0	0	3
GLGB_HUMAN	GLGB_HUMAN	5	5	5	1,4-alpha-glucan-branching enzyme OS=Homo sapiens OX=9606 GN=GBE1 PE=1 SV=3	1	5	5	5	0	0	4	0	0	3	2	0	0	0	0	0	0	0	1	0	0	4	0	0	3	2	0	0	0	0	0	0	0	1	0	0	4	0	0	3	2	0	0	0
GLO2_HUMAN	GLO2_HUMAN	2	2	2	Hydroxyacylglutathione hydrolase, mitochondrial OS=Homo sapiens OX=9606 GN=HAGH PE=1 SV=2	1	2	2	2	0	1	1	0	0	0	1	0	1	1	1	0	0	0	1	0	1	1	0	0	0	1	0	1	1	1	0	0	0	1	0	1	1	0	0	0	1	0	1	1
GLOD4_HUMAN	GLOD4_HUMAN	11	11	11	Glyoxalase domain-containing protein 4 OS=Homo sapiens OX=9606 GN=GLOD4 PE=1 SV=1	1	11	11	11	1	3	1	4	3	9	9	2	0	7	9	0	1	1	2	1	3	1	4	3	9	9	2	0	7	9	0	1	1	2	1	3	1	4	3	9	9	2	0	7
GLRX1_HUMAN	GLRX1_HUMAN	5	5	5	Glutaredoxin-1 OS=Homo sapiens OX=9606 GN=GLRX PE=1 SV=2	1	5	5	5	0	2	0	0	0	2	4	0	0	0	4	1	2	1	1	0	2	0	0	0	2	4	0	0	0	4	1	2	1	1	0	2	0	0	0	2	4	0	0	0
GLRX3_HUMAN	GLRX3_HUMAN	1	1	1	Glutaredoxin-3 OS=Homo sapiens OX=9606 GN=GLRX3 PE=1 SV=2	1	1	1	1	0	1	0	1	0	1	1	0	0	1	0	0	0	0	1	0	1	0	1	0	1	1	0	0	1	0	0	0	0	1	0	1	0	1	0	1	1	0	0	1
GLT10_HUMAN	GLT10_HUMAN	16	16	16	Polypeptide N-acetylgalactosaminyltransferase 10 OS=Homo sapiens OX=9606 GN=GALNT10 PE=1 SV=2	1	16	16	16	13	1	10	10	0	12	11	5	0	14	13	5	3	4	8	13	1	10	10	0	12	11	5	0	14	13	5	3	4	8	13	1	10	10	0	12	11	5	0	14
GLT12_HUMAN	GLT12_HUMAN	12	12	12	Polypeptide N-acetylgalactosaminyltransferase 12 OS=Homo sapiens OX=9606 GN=GALNT12 PE=1 SV=3	1	12	12	12	7	0	8	4	0	7	4	2	0	8	4	3	3	1	6	7	0	8	4	0	7	4	2	0	8	4	3	3	1	6	7	0	8	4	0	7	4	2	0	8
GLU2B_HUMAN	GLU2B_HUMAN	18	18	18	Glucosidase 2 subunit beta OS=Homo sapiens OX=9606 GN=PRKCSH PE=1 SV=2	1	18	18	18	11	10	5	10	1	14	15	5	1	13	14	8	9	8	9	11	10	5	10	1	14	15	5	1	13	14	8	9	8	9	11	10	5	10	1	14	15	5	1	13
GLUCM_HUMAN	GLUCM_HUMAN	1	1	1	D-glutamate cyclase, mitochondrial OS=Homo sapiens OX=9606 GN=DGLUCY PE=1 SV=2	1	1	1	1	0	0	1	0	0	1	1	0	0	1	1	0	0	0	0	0	0	1	0	0	1	1	0	0	1	1	0	0	0	0	0	0	1	0	0	1	1	0	0	1
GLYC_HUMAN	GLYC_HUMAN	3	2	2	Serine hydroxymethyltransferase, cytosolic OS=Homo sapiens OX=9606 GN=SHMT1 PE=1 SV=1	1	3	2	2	1	0	2	0	0	1	1	0	0	0	0	0	0	0	0	0	0	1	0	0	1	1	0	0	0	0	0	0	0	0	0	0	1	0	0	1	1	0	0	0
GLYM_HUMAN	GLYM_HUMAN	29	29	28	Serine hydroxymethyltransferase, mitochondrial OS=Homo sapiens OX=9606 GN=SHMT2 PE=1 SV=3	1	29	29	28	10	5	25	12	2	24	20	7	3	21	11	0	2	4	6	10	5	25	12	2	24	20	7	3	21	11	0	2	4	6	9	5	24	12	2	24	20	7	3	21
GMDS_HUMAN	GMDS_HUMAN	22	22	22	GDP-mannose 4,6 dehydratase OS=Homo sapiens OX=9606 GN=GMDS PE=1 SV=1	1	22	22	22	9	7	15	12	7	18	16	7	7	14	13	4	5	7	7	9	7	15	12	7	18	16	7	7	14	13	4	5	7	7	9	7	15	12	7	18	16	7	7	14
GMFB_HUMAN	GMFB_HUMAN	1	1	1	Glia maturation factor beta OS=Homo sapiens OX=9606 GN=GMFB PE=1 SV=2	1	1	1	1	0	1	0	0	0	1	1	0	1	0	1	1	1	1	1	0	1	0	0	0	1	1	0	1	0	1	1	1	1	1	0	1	0	0	0	1	1	0	1	0
GNA11_HUMAN	GNA11_HUMAN	11	6	4	Guanine nucleotide-binding protein subunit alpha-11 OS=Homo sapiens OX=9606 GN=GNA11 PE=1 SV=2	1	11	6	4	7	5	6	7	10	9	9	3	9	9	10	2	2	4	5	4	3	3	4	6	6	5	2	5	6	6	1	0	1	2	3	1	3	2	4	4	3	2	3	4
GNA13_HUMAN	GNA13_HUMAN	6	5	5	Guanine nucleotide-binding protein subunit alpha-13 OS=Homo sapiens OX=9606 GN=GNA13 PE=1 SV=2	1	6	5	5	3	0	3	1	2	3	3	3	1	4	5	0	0	1	1	2	0	2	0	1	3	2	3	0	3	4	0	0	1	1	2	0	2	0	1	3	2	3	0	3
GNAI2_HUMAN	GNAI2_HUMAN	26	26	14	Guanine nucleotide-binding protein G(i) subunit alpha-2 OS=Homo sapiens OX=9606 GN=GNAI2 PE=1 SV=3	1	26	26	14	19	6	17	17	16	19	15	11	22	19	18	7	8	11	11	19	6	17	17	16	19	15	11	22	19	18	7	8	11	11	12	3	11	11	10	11	9	7	13	12
GNAI3_HUMAN;GNAO_HUMAN;GNAT1_HUMAN;GNAT3_HUMAN;GNAT2_HUMAN	GNAI3_HUMAN	18;4;3;3;3	10;0;0;0;0	10;0;0;0;0	Guanine nucleotide-binding protein G(k) subunit alpha OS=Homo sapiens OX=9606 GN=GNAI3 PE=1 SV=3	5	18	10	10	10	4	10	11	14	11	9	7	12	13	11	4	5	7	5	5	1	6	6	10	5	5	3	6	8	6	1	2	4	2	5	1	6	6	10	5	5	3	6	8
GNAQ_HUMAN;GNAZ_HUMAN;GNA12_HUMAN	GNAQ_HUMAN	15;1;1	15;1;1	10;0;0	Guanine nucleotide-binding protein G(q) subunit alpha OS=Homo sapiens OX=9606 GN=GNAQ PE=1 SV=4	3	15	15	10	9	4	10	10	13	10	9	7	10	11	10	2	3	5	6	9	4	10	10	13	10	9	7	10	11	10	2	3	5	6	6	2	7	7	9	7	5	6	6	8
GNAS2_HUMAN;GNAS1_HUMAN;GNAL_HUMAN	GNAS2_HUMAN;GNAS1_HUMAN	23;21;7	21;19;5	21;19;5	Guanine nucleotide-binding protein G(s) subunit alpha isoforms short OS=Homo sapiens OX=9606 GN=GNAS PE=1 SV=1;Guanine nucleotide-binding protein G(s) subunit alpha isoforms XLas OS=Homo sapiens OX=9606 GN=GNAS PE=1 SV=2	3	23	21	21	10	4	13	8	10	14	14	6	12	14	15	8	6	7	13	9	2	11	7	9	12	12	5	10	13	13	6	4	5	11	9	2	11	7	9	12	12	5	10	13
GNS_HUMAN	GNS_HUMAN	16	16	16	N-acetylglucosamine-6-sulfatase OS=Homo sapiens OX=9606 GN=GNS PE=1 SV=3	1	16	16	16	7	5	4	6	12	8	9	4	9	10	9	0	0	2	0	7	5	4	6	12	8	9	4	9	10	9	0	0	2	0	7	5	4	6	12	8	9	4	9	10
GOGA2_HUMAN	GOGA2_HUMAN	2	2	2	Golgin subfamily A member 2 OS=Homo sapiens OX=9606 GN=GOLGA2 PE=1 SV=3	1	2	2	2	0	0	1	0	0	1	1	0	0	1	0	0	0	0	0	0	0	1	0	0	1	1	0	0	1	0	0	0	0	0	0	0	1	0	0	1	1	0	0	1
GOLI4_HUMAN	GOLI4_HUMAN	4	4	4	Golgi integral membrane protein 4 OS=Homo sapiens OX=9606 GN=GOLIM4 PE=1 SV=1	1	4	4	4	3	1	1	2	0	2	3	2	0	2	3	0	1	1	2	3	1	1	2	0	2	3	2	0	2	3	0	1	1	2	3	1	1	2	0	2	3	2	0	2
GOLM1_HUMAN	GOLM1_HUMAN	43	43	43	Golgi membrane protein 1 OS=Homo sapiens OX=9606 GN=GOLM1 PE=1 SV=1	1	43	43	43	35	20	24	26	2	40	34	21	3	36	36	25	23	29	32	35	20	24	26	2	40	34	21	3	36	36	25	23	29	32	35	20	24	26	2	40	34	21	3	36
GOSR1_HUMAN	GOSR1_HUMAN	1	1	1	Golgi SNAP receptor complex member 1 OS=Homo sapiens OX=9606 GN=GOSR1 PE=1 SV=1	1	1	1	1	0	1	0	0	0	1	1	0	0	0	1	0	0	0	0	0	1	0	0	0	1	1	0	0	0	1	0	0	0	0	0	1	0	0	0	1	1	0	0	0
GP2_HUMAN	GP2_HUMAN	1	1	1	Pancreatic secretory granule membrane major glycoprotein GP2 OS=Homo sapiens OX=9606 GN=GP2 PE=2 SV=3	1	1	1	1	1	0	0	0	0	0	0	0	0	0	0	0	0	0	0	1	0	0	0	0	0	0	0	0	0	0	0	0	0	0	1	0	0	0	0	0	0	0	0	0
GPC1_HUMAN	GPC1_HUMAN	5	5	5	Glypican-1 OS=Homo sapiens OX=9606 GN=GPC1 PE=1 SV=2	1	5	5	5	4	1	3	4	0	2	3	3	1	3	1	1	2	3	2	4	1	3	4	0	2	3	3	1	3	1	1	2	3	2	4	1	3	4	0	2	3	3	1	3
GPC4_HUMAN;GPC6_HUMAN	GPC4_HUMAN	15;1	15;1	15;1	Glypican-4 OS=Homo sapiens OX=9606 GN=GPC4 PE=1 SV=4	2	15	15	15	8	7	11	7	0	7	8	3	2	8	4	4	9	11	9	8	7	11	7	0	7	8	3	2	8	4	4	9	11	9	8	7	11	7	0	7	8	3	2	8
GPC5B_HUMAN	GPC5B_HUMAN	6	6	6	G-protein coupled receptor family C group 5 member B OS=Homo sapiens OX=9606 GN=GPRC5B PE=2 SV=2	1	6	6	6	4	3	4	6	5	5	4	4	4	5	4	5	5	5	4	4	3	4	6	5	5	4	4	4	5	4	5	5	5	4	4	3	4	6	5	5	4	4	4	5
GPC5C_HUMAN	GPC5C_HUMAN	13	13	13	G-protein coupled receptor family C group 5 member C OS=Homo sapiens OX=9606 GN=GPRC5C PE=1 SV=2	1	13	13	13	10	2	8	10	10	10	9	9	13	9	9	7	5	11	5	10	2	8	10	10	10	9	9	13	9	9	7	5	11	5	10	2	8	10	10	10	9	9	13	9
GPDM_HUMAN	GPDM_HUMAN	5	5	5	Glycerol-3-phosphate dehydrogenase, mitochondrial OS=Homo sapiens OX=9606 GN=GPD2 PE=1 SV=3	1	5	5	5	4	1	5	2	0	4	4	0	1	3	2	1	1	1	1	4	1	5	2	0	4	4	0	1	3	2	1	1	1	1	4	1	5	2	0	4	4	0	1	3
GPX1_HUMAN	GPX1_HUMAN	6	6	6	Glutathione peroxidase 1 OS=Homo sapiens OX=9606 GN=GPX1 PE=1 SV=4	1	6	6	6	2	2	5	3	2	4	3	2	2	3	3	0	1	0	2	2	2	5	3	2	4	3	2	2	3	3	0	1	0	2	2	2	5	3	2	4	3	2	2	3
GPX2_HUMAN	GPX2_HUMAN	8	8	8	Glutathione peroxidase 2 OS=Homo sapiens OX=9606 GN=GPX2 PE=1 SV=3	1	8	8	8	4	4	7	3	5	7	6	5	5	6	6	1	1	1	2	4	4	7	3	5	7	6	5	5	6	6	1	1	1	2	4	4	7	3	5	7	6	5	5	6
GRB2_HUMAN	GRB2_HUMAN	6	6	6	Growth factor receptor-bound protein 2 OS=Homo sapiens OX=9606 GN=GRB2 PE=1 SV=1	1	6	6	6	1	1	1	4	6	0	2	2	5	1	4	0	1	0	0	1	1	1	4	6	0	2	2	5	1	4	0	1	0	0	1	1	1	4	6	0	2	2	5	1
GRHPR_HUMAN	GRHPR_HUMAN	4	4	4	Glyoxylate reductase/hydroxypyruvate reductase OS=Homo sapiens OX=9606 GN=GRHPR PE=1 SV=1	1	4	4	4	1	1	3	2	0	4	2	0	0	2	4	0	0	0	0	1	1	3	2	0	4	2	0	0	2	4	0	0	0	0	1	1	3	2	0	4	2	0	0	2
GRK6_HUMAN;GRK5_HUMAN	GRK6_HUMAN;GRK5_HUMAN	1;1	1;1	1;1	G protein-coupled receptor kinase 6 OS=Homo sapiens OX=9606 GN=GRK6 PE=1 SV=2;G protein-coupled receptor kinase 5 OS=Homo sapiens OX=9606 GN=GRK5 PE=1 SV=1	2	1	1	1	0	0	0	0	0	1	1	0	1	1	1	0	0	0	1	0	0	0	0	0	1	1	0	1	1	1	0	0	0	1	0	0	0	0	0	1	1	0	1	1
GRN_HUMAN	GRN_HUMAN	7	7	7	Granulins OS=Homo sapiens OX=9606 GN=GRN PE=1 SV=2	1	7	7	7	4	1	0	4	4	2	2	1	5	4	2	1	1	1	1	4	1	0	4	4	2	2	1	5	4	2	1	1	1	1	4	1	0	4	4	2	2	1	5	4
GROA_HUMAN	GROA_HUMAN	13	13	12	Growth-regulated alpha protein OS=Homo sapiens OX=9606 GN=CXCL1 PE=1 SV=1	1	13	13	12	4	13	0	7	0	4	11	7	1	5	9	7	12	13	6	4	13	0	7	0	4	11	7	1	5	9	7	12	13	6	3	12	0	6	0	3	10	6	1	4
GRP75_HUMAN	GRP75_HUMAN	26	26	26	Stress-70 protein, mitochondrial OS=Homo sapiens OX=9606 GN=HSPA9 PE=1 SV=2	1	26	26	26	10	12	22	10	0	22	22	3	0	20	15	7	6	7	10	10	12	22	10	0	22	22	3	0	20	15	7	6	7	10	10	12	22	10	0	22	22	3	0	20
GRPE1_HUMAN	GRPE1_HUMAN	1	1	1	GrpE protein homolog 1, mitochondrial OS=Homo sapiens OX=9606 GN=GRPEL1 PE=1 SV=2	1	1	1	1	0	1	1	0	0	1	1	0	0	1	0	0	0	0	0	0	1	1	0	0	1	1	0	0	1	0	0	0	0	0	0	1	1	0	0	1	1	0	0	1
GRSF1_HUMAN	GRSF1_HUMAN	2	2	2	G-rich sequence factor 1 OS=Homo sapiens OX=9606 GN=GRSF1 PE=1 SV=3	1	2	2	2	0	1	0	0	0	1	2	0	0	1	1	0	0	0	0	0	1	0	0	0	1	2	0	0	1	1	0	0	0	0	0	1	0	0	0	1	2	0	0	1
GSDMD_HUMAN	GSDMD_HUMAN	1	1	1	Gasdermin-D OS=Homo sapiens OX=9606 GN=GSDMD PE=1 SV=1	1	1	1	1	0	1	0	0	0	1	1	0	0	0	0	0	0	0	0	0	1	0	0	0	1	1	0	0	0	0	0	0	0	0	0	1	0	0	0	1	1	0	0	0
GSHB_HUMAN	GSHB_HUMAN	6	6	6	Glutathione synthetase OS=Homo sapiens OX=9606 GN=GSS PE=1 SV=1	1	6	6	6	0	1	2	1	5	3	2	0	2	4	3	0	0	0	0	0	1	2	1	5	3	2	0	2	4	3	0	0	0	0	0	1	2	1	5	3	2	0	2	4
GSHR_HUMAN	GSHR_HUMAN	9	9	9	Glutathione reductase, mitochondrial OS=Homo sapiens OX=9606 GN=GSR PE=1 SV=2	1	9	9	9	1	2	4	2	4	9	7	0	2	8	9	0	0	1	2	1	2	4	2	4	9	7	0	2	8	9	0	0	1	2	1	2	4	2	4	9	7	0	2	8
GSK3B_HUMAN	GSK3B_HUMAN	1	1	1	Glycogen synthase kinase-3 beta OS=Homo sapiens OX=9606 GN=GSK3B PE=1 SV=2	1	1	1	1	0	0	0	0	0	1	1	0	0	0	0	0	0	0	1	0	0	0	0	0	1	1	0	0	0	0	0	0	0	1	0	0	0	0	0	1	1	0	0	0
GSLG1_HUMAN	GSLG1_HUMAN	89	89	89	Golgi apparatus protein 1 OS=Homo sapiens OX=9606 GN=GLG1 PE=1 SV=2	1	89	89	89	55	31	52	56	4	69	72	36	7	57	68	40	51	52	57	55	31	52	56	4	69	72	36	7	57	68	40	51	52	57	55	31	52	56	4	69	72	36	7	57
GSTA2_HUMAN;GSTA1_HUMAN;GSTA3_HUMAN	GSTA2_HUMAN;GSTA1_HUMAN;GSTA3_HUMAN	2;2;1	2;2;1	2;2;1	Glutathione S-transferase A2 OS=Homo sapiens OX=9606 GN=GSTA2 PE=1 SV=4;Glutathione S-transferase A1 OS=Homo sapiens OX=9606 GN=GSTA1 PE=1 SV=3;Glutathione S-transferase A3 OS=Homo sapiens OX=9606 GN=GSTA3 PE=1 SV=3	3	2	2	2	0	0	1	0	1	0	0	0	0	2	1	0	0	0	0	0	0	1	0	1	0	0	0	0	2	1	0	0	0	0	0	0	1	0	1	0	0	0	0	2
GSTK1_HUMAN	GSTK1_HUMAN	6	6	6	Glutathione S-transferase kappa 1 OS=Homo sapiens OX=9606 GN=GSTK1 PE=1 SV=3	1	6	6	6	3	1	5	0	0	5	4	0	0	6	3	0	1	1	1	3	1	5	0	0	5	4	0	0	6	3	0	1	1	1	3	1	5	0	0	5	4	0	0	6
GSTM3_HUMAN;GSTM5_HUMAN;GSTM2_HUMAN	GSTM3_HUMAN	6;1;1	6;1;1	6;1;1	Glutathione S-transferase Mu 3 OS=Homo sapiens OX=9606 GN=GSTM3 PE=1 SV=3	3	6	6	6	1	0	6	1	2	1	1	1	0	2	0	0	0	0	0	1	0	6	1	2	1	1	1	0	2	0	0	0	0	0	1	0	6	1	2	1	1	1	0	2
GSTO1_HUMAN	GSTO1_HUMAN	7	7	7	Glutathione S-transferase omega-1 OS=Homo sapiens OX=9606 GN=GSTO1 PE=1 SV=2	1	7	7	7	0	1	3	2	4	5	3	4	0	7	2	1	0	0	1	0	1	3	2	4	5	3	4	0	7	2	1	0	0	1	0	1	3	2	4	5	3	4	0	7
GSTP1_HUMAN	GSTP1_HUMAN	11	11	11	Glutathione S-transferase P OS=Homo sapiens OX=9606 GN=GSTP1 PE=1 SV=2	1	11	11	11	7	4	8	8	5	9	8	6	4	9	9	1	4	4	6	7	4	8	8	5	9	8	6	4	9	9	1	4	4	6	7	4	8	8	5	9	8	6	4	9
H10_HUMAN	H10_HUMAN	11	11	11	Histone H1.0 OS=Homo sapiens OX=9606 GN=H1F0 PE=1 SV=3	1	11	11	11	2	11	3	0	0	7	8	0	0	4	6	2	2	4	5	2	11	3	0	0	7	8	0	0	4	6	2	2	4	5	2	11	3	0	0	7	8	0	0	4
H12_HUMAN;H11_HUMAN;H1T_HUMAN	H12_HUMAN	15;7;4	2;0;0	1;0;0	Histone H1.2 OS=Homo sapiens OX=9606 GN=HIST1H1C PE=1 SV=2	3	15	2	1	5	12	5	0	1	10	8	1	1	8	10	6	5	7	9	0	1	0	0	0	1	1	0	0	0	1	0	0	0	0	0	1	0	0	0	1	1	0	0	0
H14_HUMAN;H13_HUMAN	H14_HUMAN;H13_HUMAN	16;14	16;14	3;1	Histone H1.4 OS=Homo sapiens OX=9606 GN=HIST1H1E PE=1 SV=2;Histone H1.3 OS=Homo sapiens OX=9606 GN=HIST1H1D PE=1 SV=2	2	16	16	3	5	14	6	0	1	10	10	1	1	8	11	7	6	7	10	5	14	6	0	1	10	10	1	1	8	11	7	6	7	10	0	3	1	0	0	1	3	0	0	0
H15_HUMAN	H15_HUMAN	11	8	8	Histone H1.5 OS=Homo sapiens OX=9606 GN=HIST1H1B PE=1 SV=3	1	11	8	8	2	11	5	0	0	11	11	0	0	5	10	2	3	5	9	1	8	3	0	0	8	8	0	0	3	7	1	1	2	6	1	8	3	0	0	8	8	0	0	3
H1X_HUMAN	H1X_HUMAN	3	3	3	Histone H1x OS=Homo sapiens OX=9606 GN=H1FX PE=1 SV=1	1	3	3	3	0	2	0	0	0	2	2	0	0	1	2	0	0	0	0	0	2	0	0	0	2	2	0	0	1	2	0	0	0	0	0	2	0	0	0	2	2	0	0	1
H2A1C_HUMAN	H2A1C_HUMAN	11	2	0	Histone H2A type 1-C OS=Homo sapiens OX=9606 GN=HIST1H2AC PE=1 SV=3	1	11	2	0	5	11	7	7	3	11	11	4	2	7	9	7	10	10	11	1	2	2	2	0	2	2	1	0	2	2	1	1	2	2	0	0	0	0	0	0	0	0	0	0
H2A1D_HUMAN	H2A1D_HUMAN	12	1	0	Histone H2A type 1-D OS=Homo sapiens OX=9606 GN=HIST1H2AD PE=1 SV=2	1	12	1	0	6	11	6	7	3	11	11	4	2	6	8	6	10	9	9	0	1	0	0	0	1	1	0	0	0	0	0	0	0	0	0	0	0	0	0	0	0	0	0	0
H2A2C_HUMAN;H2A2A_HUMAN;H2A1J_HUMAN;H2A1H_HUMAN;H2AJ_HUMAN;H2A1_HUMAN	H2A2C_HUMAN;H2A2A_HUMAN;H2A1J_HUMAN;H2A1H_HUMAN;H2AJ_HUMAN;H2A1_HUMAN	14;14;12;12;12;12	14;14;12;12;12;12	2;2;0;0;0;0	Histone H2A type 2-C OS=Homo sapiens OX=9606 GN=HIST2H2AC PE=1 SV=4;Histone H2A type 2-A OS=Homo sapiens OX=9606 GN=HIST2H2AA3 PE=1 SV=3;Histone H2A type 1-J OS=Homo sapiens OX=9606 GN=HIST1H2AJ PE=1 SV=3;Histone H2A type 1-H OS=Homo sapiens OX=9606 GN=HIS	6	14	14	2	6	12	7	8	3	13	11	4	2	8	10	7	11	10	10	6	12	7	8	3	13	11	4	2	8	10	7	11	10	10	0	1	0	1	0	2	0	0	0	1
H2AV_HUMAN;H2AZ_HUMAN	H2AV_HUMAN;H2AZ_HUMAN	10;9	8;7	8;7	Histone H2A.V OS=Homo sapiens OX=9606 GN=H2AFV PE=1 SV=3;Histone H2A.Z OS=Homo sapiens OX=9606 GN=H2AFZ PE=1 SV=2	2	10	8	8	3	9	3	4	2	8	6	3	1	4	6	4	5	6	6	1	7	2	2	0	6	4	1	0	2	4	3	3	4	4	1	7	2	2	0	6	4	1	0	2
H2AX_HUMAN	H2AX_HUMAN	10	3	2	Histone H2AX OS=Homo sapiens OX=9606 GN=H2AFX PE=1 SV=2	1	10	3	2	3	9	4	5	2	8	8	2	1	4	6	5	8	7	9	0	2	1	1	0	1	1	0	0	1	1	1	1	1	2	0	1	1	1	0	1	1	0	0	1
H2AY_HUMAN;H2AW_HUMAN	H2AY_HUMAN	10;2	10;2	10;2	Core histone macro-H2A.1 OS=Homo sapiens OX=9606 GN=H2AFY PE=1 SV=4	2	10	10	10	5	5	5	4	0	10	10	2	0	8	10	1	2	3	3	5	5	5	4	0	10	10	2	0	8	10	1	2	3	3	5	5	5	4	0	10	10	2	0	8
H2B1C_HUMAN;H2B1N_HUMAN;H2B1D_HUMAN;H2B1L_HUMAN	H2B1C_HUMAN;H2B1N_HUMAN;H2B1D_HUMAN;H2B1L_HUMAN	22;21;21;18	1;0;0;0	0;0;0;0	Histone H2B type 1-C/E/F/G/I OS=Homo sapiens OX=9606 GN=HIST1H2BC PE=1 SV=4;Histone H2B type 1-N OS=Homo sapiens OX=9606 GN=HIST1H2BN PE=1 SV=3;Histone H2B type 1-D OS=Homo sapiens OX=9606 GN=HIST1H2BD PE=1 SV=2;Histone H2B type 1-L OS=Homo sapiens OX=9606	4	22	1	0	7	22	10	9	3	21	18	5	4	8	16	16	13	13	18	0	1	0	0	0	1	1	0	0	0	0	0	1	1	1	0	0	0	0	0	0	0	0	0	0
H2B2F_HUMAN;H2B1H_HUMAN	H2B2F_HUMAN;H2B1H_HUMAN	22;22	1;1	0;0	Histone H2B type 2-F OS=Homo sapiens OX=9606 GN=HIST2H2BF PE=1 SV=3;Histone H2B type 1-H OS=Homo sapiens OX=9606 GN=HIST1H2BH PE=1 SV=3	2	22	1	0	7	22	10	9	3	21	17	5	4	8	16	17	13	13	18	0	1	0	0	0	1	0	0	0	0	0	1	1	1	1	0	0	0	0	0	0	0	0	0	0
H2B1K_HUMAN;H2BFS_HUMAN	H2B1K_HUMAN;H2BFS_HUMAN	22;20	1;1	0;0	Histone H2B type 1-K OS=Homo sapiens OX=9606 GN=HIST1H2BK PE=1 SV=3;Histone H2B type F-S OS=Homo sapiens OX=9606 GN=H2BFS PE=1 SV=2	2	22	1	0	7	22	9	8	3	21	18	5	4	8	16	16	13	13	18	0	1	0	0	0	1	1	0	0	0	1	1	1	1	1	0	0	0	0	0	0	0	0	0	0
H2B1M_HUMAN	H2B1M_HUMAN	22	22	1	Histone H2B type 1-M OS=Homo sapiens OX=9606 GN=HIST1H2BM PE=1 SV=3	1	22	22	1	7	22	10	9	3	21	18	5	4	8	17	16	12	12	17	7	22	10	9	3	21	18	5	4	8	17	16	12	12	17	0	1	0	0	0	1	1	0	0	0
H2B1O_HUMAN;H2B1B_HUMAN;H2B3B_HUMAN;H2B1A_HUMAN	H2B1O_HUMAN;H2B1B_HUMAN;H2B3B_HUMAN	22;21;13;9	4;4;3;0	0;0;0;0	Histone H2B type 1-O OS=Homo sapiens OX=9606 GN=HIST1H2BO PE=1 SV=3;Histone H2B type 1-B OS=Homo sapiens OX=9606 GN=HIST1H2BB PE=1 SV=2;Histone H2B type 3-B OS=Homo sapiens OX=9606 GN=HIST3H2BB PE=1 SV=3	4	22	4	0	7	21	10	9	3	21	17	5	3	9	15	16	12	12	18	2	3	2	2	0	4	4	1	0	3	3	2	2	2	3	0	0	0	0	0	0	0	0	0	0
H31_HUMAN;H31T_HUMAN;H3C_HUMAN	H31_HUMAN;H31T_HUMAN;H3C_HUMAN	19;14;12	19;14;12	2;0;0	Histone H3.1 OS=Homo sapiens OX=9606 GN=HIST1H3A PE=1 SV=2;Histone H3.1t OS=Homo sapiens OX=9606 GN=HIST3H3 PE=1 SV=3;Histone H3.3C OS=Homo sapiens OX=9606 GN=H3F3C PE=1 SV=3	3	19	19	2	6	16	10	10	3	19	17	4	2	10	13	13	11	11	16	6	16	10	10	3	19	17	4	2	10	13	13	11	11	16	1	2	0	1	0	2	2	0	0	2
H32_HUMAN	H32_HUMAN	19	2	2	Histone H3.2 OS=Homo sapiens OX=9606 GN=HIST2H3A PE=1 SV=3	1	19	2	2	6	16	10	11	3	19	17	4	2	9	13	12	10	10	16	1	2	0	2	0	2	2	0	0	1	2	0	1	1	2	1	2	0	2	0	2	2	0	0	1
H33_HUMAN	H33_HUMAN	18	2	2	Histone H3.3 OS=Homo sapiens OX=9606 GN=H3F3A PE=1 SV=2	1	18	2	2	5	16	9	9	3	18	16	4	2	9	12	14	11	11	16	1	2	0	1	0	2	2	0	0	2	2	2	2	2	2	1	2	0	1	0	2	2	0	0	2
H4_HUMAN	H4_HUMAN	23	23	23	Histone H4 OS=Homo sapiens OX=9606 GN=HIST1H4A PE=1 SV=2	1	23	23	23	12	22	11	16	7	21	20	11	6	16	20	8	17	17	16	12	22	11	16	7	21	20	11	6	16	20	8	17	17	16	12	22	11	16	7	21	20	11	6	16
H90B2_HUMAN	H90B2_HUMAN	7	2	2	Putative heat shock protein HSP 90-beta 2 OS=Homo sapiens OX=9606 GN=HSP90AB2P PE=1 SV=2	1	7	2	2	3	2	4	2	2	6	4	4	1	5	5	0	0	0	1	1	0	2	1	1	2	1	1	0	2	2	0	0	0	0	1	0	2	1	1	2	1	1	0	2
HABP2_HUMAN	HABP2_HUMAN	5	5	5	Hyaluronan-binding protein 2 OS=Homo sapiens OX=9606 GN=HABP2 PE=1 SV=1	1	5	5	5	0	2	0	1	0	0	1	1	0	0	0	0	4	5	3	0	2	0	1	0	0	1	1	0	0	0	0	4	5	3	0	2	0	1	0	0	1	1	0	0
HACD3_HUMAN	HACD3_HUMAN	2	2	2	Very-long-chain (3R)-3-hydroxyacyl-CoA dehydratase 3 OS=Homo sapiens OX=9606 GN=HACD3 PE=1 SV=2	1	2	2	2	1	0	2	1	0	2	1	1	0	1	1	0	0	0	0	1	0	2	1	0	2	1	1	0	1	1	0	0	0	0	1	0	2	1	0	2	1	1	0	1
HBA_HUMAN;HBAZ_HUMAN	HBA_HUMAN	5;1	5;1	5;1	Hemoglobin subunit alpha OS=Homo sapiens OX=9606 GN=HBA1 PE=1 SV=2	2	5	5	5	5	3	4	5	5	4	4	4	5	5	4	2	3	3	2	5	3	4	5	5	4	4	4	5	5	4	2	3	3	2	5	3	4	5	5	4	4	4	5	5
HBD_HUMAN;HBB_HUMAN;HBG2_HUMAN;HBG1_HUMAN;HBE_HUMAN	HBD_HUMAN;HBB_HUMAN;HBG2_HUMAN;HBG1_HUMAN;HBE_HUMAN	2;2;1;1;1	2;2;1;1;1	2;2;1;1;1	Hemoglobin subunit delta OS=Homo sapiens OX=9606 GN=HBD PE=1 SV=2;Hemoglobin subunit beta OS=Homo sapiens OX=9606 GN=HBB PE=1 SV=2;Hemoglobin subunit gamma-2 OS=Homo sapiens OX=9606 GN=HBG2 PE=1 SV=2;Hemoglobin subunit gamma-1 OS=Homo sapiens OX=9606 GN=HB	5	2	2	2	1	2	2	1	1	1	1	2	1	1	1	0	1	1	1	1	2	2	1	1	1	1	2	1	1	1	0	1	1	1	1	2	2	1	1	1	1	2	1	1
HCD2_HUMAN	HCD2_HUMAN	13	13	13	3-hydroxyacyl-CoA dehydrogenase type-2 OS=Homo sapiens OX=9606 GN=HSD17B10 PE=1 SV=3	1	13	13	13	6	0	11	6	1	8	8	2	0	8	5	1	1	2	1	6	0	11	6	1	8	8	2	0	8	5	1	1	2	1	6	0	11	6	1	8	8	2	0	8
HCDH_HUMAN	HCDH_HUMAN	10	10	10	Hydroxyacyl-coenzyme A dehydrogenase, mitochondrial OS=Homo sapiens OX=9606 GN=HADH PE=1 SV=3	1	10	10	10	5	1	7	4	1	8	7	1	0	7	3	0	0	0	1	5	1	7	4	1	8	7	1	0	7	3	0	0	0	1	5	1	7	4	1	8	7	1	0	7
HDGF_HUMAN	HDGF_HUMAN	4	4	4	Hepatoma-derived growth factor OS=Homo sapiens OX=9606 GN=HDGF PE=1 SV=1	1	4	4	4	0	3	0	0	0	1	3	0	0	2	3	0	0	0	0	0	3	0	0	0	1	3	0	0	2	3	0	0	0	0	0	3	0	0	0	1	3	0	0	2
HDHD1_HUMAN	HDHD1_HUMAN	3	3	3	Pseudouridine-5-phosphatase OS=Homo sapiens OX=9606 GN=PUDP PE=1 SV=3	1	3	3	3	1	0	0	1	0	1	1	0	0	2	2	0	0	1	1	1	0	0	1	0	1	1	0	0	2	2	0	0	1	1	1	0	0	1	0	1	1	0	0	2
HDHD2_HUMAN	HDHD2_HUMAN	1	1	1	Haloacid dehalogenase-like hydrolase domain-containing protein 2 OS=Homo sapiens OX=9606 GN=HDHD2 PE=1 SV=1	1	1	1	1	0	0	0	0	0	1	1	0	0	1	1	0	0	0	0	0	0	0	0	0	1	1	0	0	1	1	0	0	0	0	0	0	0	0	0	1	1	0	0	1
HDHD5_HUMAN	HDHD5_HUMAN	3	3	3	Haloacid dehalogenase-like hydrolase domain-containing 5 OS=Homo sapiens OX=9606 GN=HDHD5 PE=1 SV=1	1	3	3	3	0	0	3	0	0	0	0	0	0	0	0	0	0	0	0	0	0	3	0	0	0	0	0	0	0	0	0	0	0	0	0	0	3	0	0	0	0	0	0	0
HEM2_HUMAN	HEM2_HUMAN	1	1	1	Delta-aminolevulinic acid dehydratase OS=Homo sapiens OX=9606 GN=ALAD PE=1 SV=1	1	1	1	1	0	0	0	0	0	0	1	0	0	0	1	0	0	0	0	0	0	0	0	0	0	1	0	0	0	1	0	0	0	0	0	0	0	0	0	0	1	0	0	0
HEM3_HUMAN	HEM3_HUMAN	2	2	2	Porphobilinogen deaminase OS=Homo sapiens OX=9606 GN=HMBS PE=1 SV=2	1	2	2	2	0	0	0	0	0	2	1	0	0	1	2	0	0	0	0	0	0	0	0	0	2	1	0	0	1	2	0	0	0	0	0	0	0	0	0	2	1	0	0	1
HEM6_HUMAN	HEM6_HUMAN	3	3	3	Oxygen-dependent coproporphyrinogen-III oxidase, mitochondrial OS=Homo sapiens OX=9606 GN=CPOX PE=1 SV=3	1	3	3	3	1	0	3	1	0	1	2	0	0	1	0	0	0	0	1	1	0	3	1	0	1	2	0	0	1	0	0	0	0	1	1	0	3	1	0	1	2	0	0	1
HEMH_HUMAN	HEMH_HUMAN	2	2	2	Ferrochelatase, mitochondrial OS=Homo sapiens OX=9606 GN=FECH PE=1 SV=2	1	2	2	2	0	1	2	0	0	0	0	0	0	0	0	0	0	0	1	0	1	2	0	0	0	0	0	0	0	0	0	0	0	1	0	1	2	0	0	0	0	0	0	0
HEMO_HUMAN	HEMO_HUMAN	6	6	6	Hemopexin OS=Homo sapiens OX=9606 GN=HPX PE=1 SV=2	1	6	6	6	2	2	0	1	0	2	1	4	0	2	2	0	0	0	1	2	2	0	1	0	2	1	4	0	2	2	0	0	0	1	2	2	0	1	0	2	1	4	0	2
HEXA_HUMAN	HEXA_HUMAN	20	20	20	Beta-hexosaminidase subunit alpha OS=Homo sapiens OX=9606 GN=HEXA PE=1 SV=2	1	20	20	20	8	1	8	9	14	8	4	7	10	8	9	0	0	1	2	8	1	8	9	14	8	4	7	10	8	9	0	0	1	2	8	1	8	9	14	8	4	7	10	8
HEXB_HUMAN	HEXB_HUMAN	29	29	29	Beta-hexosaminidase subunit beta OS=Homo sapiens OX=9606 GN=HEXB PE=1 SV=3	1	29	29	29	19	3	16	21	20	18	8	12	20	22	18	4	4	6	5	19	3	16	21	20	18	8	12	20	22	18	4	4	6	5	19	3	16	21	20	18	8	12	20	22
HG2A_HUMAN	HG2A_HUMAN	3	3	3	HLA class II histocompatibility antigen gamma chain OS=Homo sapiens OX=9606 GN=CD74 PE=1 SV=3	1	3	3	3	0	3	0	1	0	1	1	1	1	1	1	0	2	1	2	0	3	0	1	0	1	1	1	1	1	1	0	2	1	2	0	3	0	1	0	1	1	1	1	1
HGS_HUMAN	HGS_HUMAN	5	5	5	Hepatocyte growth factor-regulated tyrosine kinase substrate OS=Homo sapiens OX=9606 GN=HGS PE=1 SV=1	1	5	5	5	1	0	1	3	4	2	2	0	4	2	3	0	2	1	0	1	0	1	3	4	2	2	0	4	2	3	0	2	1	0	1	0	1	3	4	2	2	0	4	2
HIBCH_HUMAN	HIBCH_HUMAN	8	8	8	3-hydroxyisobutyryl-CoA hydrolase, mitochondrial OS=Homo sapiens OX=9606 GN=HIBCH PE=1 SV=2	1	8	8	8	1	1	5	2	1	5	6	2	1	4	2	0	1	0	1	1	1	5	2	1	5	6	2	1	4	2	0	1	0	1	1	1	5	2	1	5	6	2	1	4
HID1_HUMAN	HID1_HUMAN	2	2	2	Protein HID1 OS=Homo sapiens OX=9606 GN=HID1 PE=1 SV=1	1	2	2	2	1	0	2	1	1	0	1	1	1	1	1	0	0	1	0	1	0	2	1	1	0	1	1	1	1	1	0	0	1	0	1	0	2	1	1	0	1	1	1	1
HINT1_HUMAN	HINT1_HUMAN	4	4	4	Histidine triad nucleotide-binding protein 1 OS=Homo sapiens OX=9606 GN=HINT1 PE=1 SV=2	1	4	4	4	2	4	1	2	2	3	4	0	2	2	2	2	1	2	2	2	4	1	2	2	3	4	0	2	2	2	2	1	2	2	2	4	1	2	2	3	4	0	2	2
HINT2_HUMAN	HINT2_HUMAN	2	2	2	Histidine triad nucleotide-binding protein 2, mitochondrial OS=Homo sapiens OX=9606 GN=HINT2 PE=1 SV=1	1	2	2	2	1	1	2	0	0	1	1	0	0	2	1	0	0	0	0	1	1	2	0	0	1	1	0	0	2	1	0	0	0	0	1	1	2	0	0	1	1	0	0	2
HLAG_HUMAN	HLAG_HUMAN	13	12	12	HLA class I histocompatibility antigen, alpha chain G OS=Homo sapiens OX=9606 GN=HLA-G PE=1 SV=1	1	13	12	12	1	4	2	1	0	9	12	0	1	11	12	1	1	1	4	1	3	1	0	0	8	11	0	1	10	11	1	1	1	4	1	3	1	0	0	8	11	0	1	10
HM13_HUMAN	HM13_HUMAN	1	1	1	Minor histocompatibility antigen H13 OS=Homo sapiens OX=9606 GN=HM13 PE=1 SV=1	1	1	1	1	0	0	1	0	0	0	0	0	0	0	0	0	0	0	0	0	0	1	0	0	0	0	0	0	0	0	0	0	0	0	0	0	1	0	0	0	0	0	0	0
HMGA1_HUMAN	HMGA1_HUMAN	3	3	3	High mobility group protein HMG-I/HMG-Y OS=Homo sapiens OX=9606 GN=HMGA1 PE=1 SV=3	1	3	3	3	0	3	0	0	0	2	3	0	0	0	1	2	2	1	2	0	3	0	0	0	2	3	0	0	0	1	2	2	1	2	0	3	0	0	0	2	3	0	0	0
HMGB1_HUMAN;HGB1A_HUMAN;HMGB2_HUMAN;SP100_HUMAN	HMGB1_HUMAN;HGB1A_HUMAN	9;5;2;2	9;5;2;2	9;5;2;2	High mobility group protein B1 OS=Homo sapiens OX=9606 GN=HMGB1 PE=1 SV=3;Putative high mobility group protein B1-like 1 OS=Homo sapiens OX=9606 GN=HMGB1P1 PE=5 SV=1	4	9	9	9	0	9	0	0	0	7	6	0	0	4	6	1	3	2	2	0	9	0	0	0	7	6	0	0	4	6	1	3	2	2	0	9	0	0	0	7	6	0	0	4
HMGCL_HUMAN;HMGC2_HUMAN	HMGCL_HUMAN	4;1	4;1	4;1	Hydroxymethylglutaryl-CoA lyase, mitochondrial OS=Homo sapiens OX=9606 GN=HMGCL PE=1 SV=2	2	4	4	4	0	1	3	0	0	3	2	0	0	1	0	0	0	0	0	0	1	3	0	0	3	2	0	0	1	0	0	0	0	0	0	1	3	0	0	3	2	0	0	1
HMOX2_HUMAN	HMOX2_HUMAN	2	2	2	Heme oxygenase 2 OS=Homo sapiens OX=9606 GN=HMOX2 PE=1 SV=2	1	2	2	2	0	0	2	0	0	1	1	0	0	0	0	0	0	0	0	0	0	2	0	0	1	1	0	0	0	0	0	0	0	0	0	0	2	0	0	1	1	0	0	0
HNRDL_HUMAN	HNRDL_HUMAN	4	2	2	Heterogeneous nuclear ribonucleoprotein D-like OS=Homo sapiens OX=9606 GN=HNRNPDL PE=1 SV=3	1	4	2	2	1	4	3	0	0	4	4	0	0	1	1	0	0	0	0	0	2	2	0	0	2	2	0	0	0	0	0	0	0	0	0	2	2	0	0	2	2	0	0	0
HNRH2_HUMAN	HNRH2_HUMAN	6	6	3	Heterogeneous nuclear ribonucleoprotein H2 OS=Homo sapiens OX=9606 GN=HNRNPH2 PE=1 SV=1	1	6	6	3	0	4	2	0	0	3	3	0	0	0	0	0	0	0	0	0	4	2	0	0	3	3	0	0	0	0	0	0	0	0	0	2	0	0	0	2	1	0	0	0
HNRH3_HUMAN	HNRH3_HUMAN	2	2	2	Heterogeneous nuclear ribonucleoprotein H3 OS=Homo sapiens OX=9606 GN=HNRNPH3 PE=1 SV=2	1	2	2	2	0	1	1	0	0	1	1	0	0	0	1	1	0	0	1	0	1	1	0	0	1	1	0	0	0	1	1	0	0	1	0	1	1	0	0	1	1	0	0	0
HNRL2_HUMAN	HNRL2_HUMAN	3	3	3	Heterogeneous nuclear ribonucleoprotein U-like protein 2 OS=Homo sapiens OX=9606 GN=HNRNPUL2 PE=1 SV=1	1	3	3	3	0	0	1	1	0	1	2	0	0	1	1	0	0	0	0	0	0	1	1	0	1	2	0	0	1	1	0	0	0	0	0	0	1	1	0	1	2	0	0	1
HNRPC_HUMAN;HNRC4_HUMAN;HNRC3_HUMAN;HNRC2_HUMAN;HNRC1_HUMAN	HNRPC_HUMAN	11;4;4;4;4	11;4;4;4;4	11;4;4;4;4	Heterogeneous nuclear ribonucleoproteins C1/C2 OS=Homo sapiens OX=9606 GN=HNRNPC PE=1 SV=4	5	11	11	11	2	7	5	4	0	10	10	0	0	8	7	2	4	5	4	2	7	5	4	0	10	10	0	0	8	7	2	4	5	4	2	7	5	4	0	10	10	0	0	8
HNRPD_HUMAN	HNRPD_HUMAN	9	9	7	Heterogeneous nuclear ribonucleoprotein D0 OS=Homo sapiens OX=9606 GN=HNRNPD PE=1 SV=1	1	9	9	7	3	8	3	0	0	7	6	0	0	6	5	1	2	2	2	3	8	3	0	0	7	6	0	0	6	5	1	2	2	2	2	6	2	0	0	5	4	0	0	5
HNRPF_HUMAN	HNRPF_HUMAN	7	7	6	Heterogeneous nuclear ribonucleoprotein F OS=Homo sapiens OX=9606 GN=HNRNPF PE=1 SV=3	1	7	7	6	1	1	5	3	0	7	6	0	0	3	3	0	0	0	0	1	1	5	3	0	7	6	0	0	3	3	0	0	0	0	0	1	4	3	0	6	5	0	0	2
HNRPK_HUMAN	HNRPK_HUMAN	20	20	20	Heterogeneous nuclear ribonucleoprotein K OS=Homo sapiens OX=9606 GN=HNRNPK PE=1 SV=1	1	20	20	20	6	6	11	7	1	18	15	4	2	13	11	2	4	4	5	6	6	11	7	1	18	15	4	2	13	11	2	4	4	5	6	6	11	7	1	18	15	4	2	13
HNRPL_HUMAN	HNRPL_HUMAN	9	9	9	Heterogeneous nuclear ribonucleoprotein L OS=Homo sapiens OX=9606 GN=HNRNPL PE=1 SV=2	1	9	9	9	0	4	2	0	0	8	5	0	0	4	4	0	1	0	2	0	4	2	0	0	8	5	0	0	4	4	0	1	0	2	0	4	2	0	0	8	5	0	0	4
HNRPM_HUMAN	HNRPM_HUMAN	10	10	10	Heterogeneous nuclear ribonucleoprotein M OS=Homo sapiens OX=9606 GN=HNRNPM PE=1 SV=3	1	10	10	10	2	8	4	1	0	8	10	0	0	5	5	1	0	3	4	2	8	4	1	0	8	10	0	0	5	5	1	0	3	4	2	8	4	1	0	8	10	0	0	5
HNRPQ_HUMAN	HNRPQ_HUMAN	7	3	3	Heterogeneous nuclear ribonucleoprotein Q OS=Homo sapiens OX=9606 GN=SYNCRIP PE=1 SV=2	1	7	3	3	3	3	5	3	1	6	5	2	1	6	5	0	0	1	1	1	1	2	2	1	3	3	2	1	3	2	0	0	1	0	1	1	2	2	1	3	3	2	1	3
HNRPR_HUMAN	HNRPR_HUMAN	9	9	5	Heterogeneous nuclear ribonucleoprotein R OS=Homo sapiens OX=9606 GN=HNRNPR PE=1 SV=1	1	9	9	5	2	3	7	2	0	7	6	0	0	4	3	0	0	0	2	2	3	7	2	0	7	6	0	0	4	3	0	0	0	2	0	1	4	1	0	4	4	0	0	1
HNRPU_HUMAN	HNRPU_HUMAN	16	16	16	Heterogeneous nuclear ribonucleoprotein U OS=Homo sapiens OX=9606 GN=HNRNPU PE=1 SV=6	1	16	16	16	1	8	13	3	0	10	9	0	1	10	8	0	1	1	6	1	8	13	3	0	10	9	0	1	10	8	0	1	1	6	1	8	13	3	0	10	9	0	1	10
HORN_HUMAN	HORN_HUMAN	5	5	5	Hornerin OS=Homo sapiens OX=9606 GN=HRNR PE=1 SV=2	1	5	5	5	3	0	4	2	2	3	3	5	2	4	3	1	2	1	1	3	0	4	2	2	3	3	5	2	4	3	1	2	1	1	3	0	4	2	2	3	3	5	2	4
HP1B3_HUMAN	HP1B3_HUMAN	1	1	1	Heterochromatin protein 1-binding protein 3 OS=Homo sapiens OX=9606 GN=HP1BP3 PE=1 SV=1	1	1	1	1	0	0	0	1	0	0	1	0	0	1	0	0	0	0	1	0	0	0	1	0	0	1	0	0	1	0	0	0	0	1	0	0	0	1	0	0	1	0	0	1
HPLN3_HUMAN	HPLN3_HUMAN	2	2	2	Hyaluronan and proteoglycan link protein 3 OS=Homo sapiens OX=9606 GN=HAPLN3 PE=2 SV=1	1	2	2	2	0	1	0	0	0	0	2	0	0	0	1	0	0	0	1	0	1	0	0	0	0	2	0	0	0	1	0	0	0	1	0	1	0	0	0	0	2	0	0	0
HPRT_HUMAN;PRDC1_HUMAN	HPRT_HUMAN	9;1	9;1	9;1	Hypoxanthine-guanine phosphoribosyltransferase OS=Homo sapiens OX=9606 GN=HPRT1 PE=1 SV=2	2	9	9	9	2	0	1	1	0	5	4	1	0	8	8	0	0	0	0	2	0	1	1	0	5	4	1	0	8	8	0	0	0	0	2	0	1	1	0	5	4	1	0	8
HS105_HUMAN;HS74L_HUMAN	HS105_HUMAN;HS74L_HUMAN	4;2	2;1	2;1	Heat shock protein 105 kDa OS=Homo sapiens OX=9606 GN=HSPH1 PE=1 SV=1;Heat shock 70 kDa protein 4L OS=Homo sapiens OX=9606 GN=HSPA4L PE=1 SV=3	2	4	2	2	0	0	3	1	0	1	0	0	0	2	0	0	0	0	0	0	0	2	1	0	0	0	0	0	1	0	0	0	0	0	0	0	2	1	0	0	0	0	0	1
HS71B_HUMAN;HS71A_HUMAN	HS71B_HUMAN;HS71A_HUMAN	41;41	37;37	23;23	Heat shock 70 kDa protein 1B OS=Homo sapiens OX=9606 GN=HSPA1B PE=1 SV=1;Heat shock 70 kDa protein 1A OS=Homo sapiens OX=9606 GN=HSPA1A PE=1 SV=1	2	41	37	23	20	16	28	26	24	33	26	19	25	32	34	3	12	14	15	19	15	25	25	21	31	24	17	23	28	31	3	11	13	13	9	8	15	12	11	18	14	9	13	15
HS90A_HUMAN;HS902_HUMAN;HS905_HUMAN;HS904_HUMAN;H90B4_HUMAN	HS90A_HUMAN	32;5;1;1;1	23;1;0;0;0	23;1;0;0;0	Heat shock protein HSP 90-alpha OS=Homo sapiens OX=9606 GN=HSP90AA1 PE=1 SV=5	5	32	23	23	14	16	23	16	5	29	25	9	5	25	24	3	4	6	10	10	12	15	11	4	22	20	6	4	18	18	3	3	4	7	10	12	15	11	4	22	20	6	4	18
HS90B_HUMAN;H90B3_HUMAN	HS90B_HUMAN	34;7	32;7	21;3	Heat shock protein HSP 90-beta OS=Homo sapiens OX=9606 GN=HSP90AB1 PE=1 SV=4	2	34	32	21	11	12	24	14	4	28	26	9	3	22	22	1	5	5	11	9	11	22	13	3	26	24	8	2	20	20	1	4	4	10	5	7	14	8	2	18	17	4	1	12
HSDL2_HUMAN	HSDL2_HUMAN	5	5	5	Hydroxysteroid dehydrogenase-like protein 2 OS=Homo sapiens OX=9606 GN=HSDL2 PE=1 SV=1	1	5	5	5	0	0	5	1	0	4	4	0	0	3	2	0	0	0	2	0	0	5	1	0	4	4	0	0	3	2	0	0	0	2	0	0	5	1	0	4	4	0	0	3
HSP13_HUMAN	HSP13_HUMAN	1	1	1	Heat shock 70 kDa protein 13 OS=Homo sapiens OX=9606 GN=HSPA13 PE=1 SV=1	1	1	1	1	1	0	1	0	0	1	0	0	0	1	0	0	0	0	0	1	0	1	0	0	1	0	0	0	1	0	0	0	0	0	1	0	1	0	0	1	0	0	0	1
HSP74_HUMAN	HSP74_HUMAN	10	10	8	Heat shock 70 kDa protein 4 OS=Homo sapiens OX=9606 GN=HSPA4 PE=1 SV=4	1	10	10	8	0	3	4	0	1	6	8	0	0	6	6	0	1	0	1	0	3	4	0	1	6	8	0	0	6	6	0	1	0	1	0	3	3	0	1	5	8	0	0	5
HSP76_HUMAN;HSP77_HUMAN	HSP76_HUMAN;HSP77_HUMAN	14;7	3;2	3;2	Heat shock 70 kDa protein 6 OS=Homo sapiens OX=9606 GN=HSPA6 PE=1 SV=2;Putative heat shock 70 kDa protein 7 OS=Homo sapiens OX=9606 GN=HSPA7 PE=5 SV=2	2	14	3	3	9	8	11	10	11	12	10	9	11	12	12	4	6	7	9	1	2	2	1	1	2	2	1	2	1	2	2	2	2	3	1	2	2	1	1	2	2	1	2	1
HSP7C_HUMAN;HSP72_HUMAN	HSP7C_HUMAN	44;12	43;11	37;6	Heat shock cognate 71 kDa protein OS=Homo sapiens OX=9606 GN=HSPA8 PE=1 SV=1	2	44	43	37	22	23	30	22	29	33	32	25	33	32	36	12	22	23	28	21	23	29	21	28	32	31	24	32	31	36	12	22	23	27	19	21	24	18	23	28	27	20	28	25
HSPB1_HUMAN	HSPB1_HUMAN	1	1	1	Heat shock protein beta-1 OS=Homo sapiens OX=9606 GN=HSPB1 PE=1 SV=2	1	1	1	1	1	0	1	1	0	1	1	0	0	1	1	0	0	0	0	1	0	1	1	0	1	1	0	0	1	1	0	0	0	0	1	0	1	1	0	1	1	0	0	1
HTRA1_HUMAN	HTRA1_HUMAN	8	8	8	Serine protease HTRA1 OS=Homo sapiens OX=9606 GN=HTRA1 PE=1 SV=1	1	8	8	8	7	0	6	3	0	5	5	0	0	6	3	3	2	2	3	7	0	6	3	0	5	5	0	0	6	3	3	2	2	3	7	0	6	3	0	5	5	0	0	6
HUWE1_HUMAN	HUWE1_HUMAN	1	1	1	E3 ubiquitin-protein ligase HUWE1 OS=Homo sapiens OX=9606 GN=HUWE1 PE=1 SV=3	1	1	1	1	0	0	0	0	0	1	0	0	0	1	0	0	0	0	1	0	0	0	0	0	1	0	0	0	1	0	0	0	0	1	0	0	0	0	0	1	0	0	0	1
HXK1_HUMAN;HKDC1_HUMAN;HXK3_HUMAN	HXK1_HUMAN	16;2;1	16;2;1	14;1;0	Hexokinase-1 OS=Homo sapiens OX=9606 GN=HK1 PE=1 SV=3	3	16	16	14	1	2	15	1	0	9	8	0	0	5	4	0	1	0	1	1	2	15	1	0	9	8	0	0	5	4	0	1	0	1	1	1	13	1	0	8	7	0	0	5
HYAL1_HUMAN	HYAL1_HUMAN	1	1	1	Hyaluronidase-1 OS=Homo sapiens OX=9606 GN=HYAL1 PE=1 SV=2	1	1	1	1	0	0	0	0	0	0	1	0	0	0	0	0	0	0	0	0	0	0	0	0	0	1	0	0	0	0	0	0	0	0	0	0	0	0	0	0	1	0	0	0
HYEP_HUMAN	HYEP_HUMAN	7	7	7	Epoxide hydrolase 1 OS=Homo sapiens OX=9606 GN=EPHX1 PE=1 SV=1	1	7	7	7	0	0	7	1	0	2	2	1	0	2	0	0	0	0	0	0	0	7	1	0	2	2	1	0	2	0	0	0	0	0	0	0	7	1	0	2	2	1	0	2
HYOU1_HUMAN	HYOU1_HUMAN	33	33	33	Hypoxia up-regulated protein 1 OS=Homo sapiens OX=9606 GN=HYOU1 PE=1 SV=1	1	33	33	33	19	14	13	15	1	29	23	6	0	21	19	6	6	13	18	19	14	13	15	1	29	23	6	0	21	19	6	6	13	18	19	14	13	15	1	29	23	6	0	21
I23O1_HUMAN	I23O1_HUMAN	8	8	8	Indoleamine 2,3-dioxygenase 1 OS=Homo sapiens OX=9606 GN=IDO1 PE=1 SV=1	1	8	8	8	0	6	2	0	0	6	5	0	0	1	5	0	0	0	1	0	6	2	0	0	6	5	0	0	1	5	0	0	0	1	0	6	2	0	0	6	5	0	0	1
IBP2_HUMAN	IBP2_HUMAN	39	39	39	Insulin-like growth factor-binding protein 2 OS=Homo sapiens OX=9606 GN=IGFBP2 PE=1 SV=2	1	39	39	39	19	20	5	14	1	21	26	10	1	17	19	34	26	26	29	19	20	5	14	1	21	26	10	1	17	19	34	26	26	29	19	20	5	14	1	21	26	10	1	17
IBP3_HUMAN	IBP3_HUMAN	4	4	4	Insulin-like growth factor-binding protein 3 OS=Homo sapiens OX=9606 GN=IGFBP3 PE=1 SV=2	1	4	4	4	0	3	0	0	0	0	3	0	0	0	1	2	3	4	3	0	3	0	0	0	0	3	0	0	0	1	2	3	4	3	0	3	0	0	0	0	3	0	0	0
IBP4_HUMAN	IBP4_HUMAN	2	2	2	Insulin-like growth factor-binding protein 4 OS=Homo sapiens OX=9606 GN=IGFBP4 PE=1 SV=2	1	2	2	2	0	2	0	0	0	0	2	0	0	1	0	1	1	0	2	0	2	0	0	0	0	2	0	0	1	0	1	1	0	2	0	2	0	0	0	0	2	0	0	1
IBPL1_HUMAN	IBPL1_HUMAN	7	7	7	Insulin-like growth factor-binding protein-like 1 OS=Homo sapiens OX=9606 GN=IGFBPL1 PE=2 SV=1	1	7	7	7	2	2	0	1	1	3	3	1	1	3	4	6	2	1	4	2	2	0	1	1	3	3	1	1	3	4	6	2	1	4	2	2	0	1	1	3	3	1	1	3
IC1_HUMAN	IC1_HUMAN	28	28	28	Plasma protease C1 inhibitor OS=Homo sapiens OX=9606 GN=SERPING1 PE=1 SV=2	1	28	28	28	7	8	1	8	11	28	25	4	7	26	27	1	1	0	23	7	8	1	8	11	28	25	4	7	26	27	1	1	0	23	7	8	1	8	11	28	25	4	7	26
ICAL_HUMAN	ICAL_HUMAN	1	1	1	Calpastatin OS=Homo sapiens OX=9606 GN=CAST PE=1 SV=4	1	1	1	1	0	0	0	0	0	1	1	0	0	1	1	0	0	0	0	0	0	0	0	0	1	1	0	0	1	1	0	0	0	0	0	0	0	0	0	1	1	0	0	1
ICAM1_HUMAN	ICAM1_HUMAN	34	34	34	Intercellular adhesion molecule 1 OS=Homo sapiens OX=9606 GN=ICAM1 PE=1 SV=2	1	34	34	34	6	31	4	29	2	23	31	22	2	25	29	9	29	28	27	6	31	4	29	2	23	31	22	2	25	29	9	29	28	27	6	31	4	29	2	23	31	22	2	25
ICOSL_HUMAN	ICOSL_HUMAN	2	2	2	ICOS ligand OS=Homo sapiens OX=9606 GN=ICOSLG PE=1 SV=2	1	2	2	2	2	1	0	2	0	1	2	1	0	2	2	1	2	2	1	2	1	0	2	0	1	2	1	0	2	2	1	2	2	1	2	1	0	2	0	1	2	1	0	2
IDH3A_HUMAN	IDH3A_HUMAN	8	8	8	Isocitrate dehydrogenase [NAD] subunit alpha, mitochondrial OS=Homo sapiens OX=9606 GN=IDH3A PE=1 SV=1	1	8	8	8	1	2	8	1	1	4	7	1	0	3	1	1	0	1	1	1	2	8	1	1	4	7	1	0	3	1	1	0	1	1	1	2	8	1	1	4	7	1	0	3
IDH3B_HUMAN	IDH3B_HUMAN	3	3	3	Isocitrate dehydrogenase [NAD] subunit beta, mitochondrial OS=Homo sapiens OX=9606 GN=IDH3B PE=1 SV=2	1	3	3	3	0	0	3	0	0	1	1	0	0	1	0	1	0	0	0	0	0	3	0	0	1	1	0	0	1	0	1	0	0	0	0	0	3	0	0	1	1	0	0	1
IDH3G_HUMAN	IDH3G_HUMAN	4	4	4	Isocitrate dehydrogenase [NAD] subunit gamma, mitochondrial OS=Homo sapiens OX=9606 GN=IDH3G PE=1 SV=1	1	4	4	4	0	0	4	1	0	1	1	0	0	2	0	0	0	0	0	0	0	4	1	0	1	1	0	0	2	0	0	0	0	0	0	0	4	1	0	1	1	0	0	2
IDHC_HUMAN	IDHC_HUMAN	28	28	27	Isocitrate dehydrogenase [NADP] cytoplasmic OS=Homo sapiens OX=9606 GN=IDH1 PE=1 SV=2	1	28	28	27	12	14	16	17	9	24	24	11	8	20	22	3	5	12	11	12	14	16	17	9	24	24	11	8	20	22	3	5	12	11	11	13	15	16	8	23	23	10	7	19
IDHP_HUMAN	IDHP_HUMAN	15	14	14	Isocitrate dehydrogenase [NADP], mitochondrial OS=Homo sapiens OX=9606 GN=IDH2 PE=1 SV=2	1	15	14	14	8	3	14	7	1	12	9	3	1	11	4	0	2	2	3	7	2	13	6	0	11	8	2	0	10	3	0	1	1	2	7	2	13	6	0	11	8	2	0	10
IDI1_HUMAN	IDI1_HUMAN	1	1	1	Isopentenyl-diphosphate Delta-isomerase 1 OS=Homo sapiens OX=9606 GN=IDI1 PE=1 SV=2	1	1	1	1	0	0	0	1	1	1	1	0	1	1	1	0	0	0	0	0	0	0	1	1	1	1	0	1	1	1	0	0	0	0	0	0	0	1	1	1	1	0	1	1
IDUA_HUMAN	IDUA_HUMAN	7	7	7	Alpha-L-iduronidase OS=Homo sapiens OX=9606 GN=IDUA PE=1 SV=2	1	7	7	7	2	0	3	4	5	3	4	1	2	4	6	0	0	1	0	2	0	3	4	5	3	4	1	2	4	6	0	0	1	0	2	0	3	4	5	3	4	1	2	4
IF172_HUMAN	IF172_HUMAN	7	7	7	Intraflagellar transport protein 172 homolog OS=Homo sapiens OX=9606 GN=IFT172 PE=1 SV=2	1	7	7	7	4	0	2	2	6	2	0	1	3	4	2	0	0	1	0	4	0	2	2	6	2	0	1	3	4	2	0	0	1	0	4	0	2	2	6	2	0	1	3	4
IF2A_HUMAN	IF2A_HUMAN	1	1	1	Eukaryotic translation initiation factor 2 subunit 1 OS=Homo sapiens OX=9606 GN=EIF2S1 PE=1 SV=3	1	1	1	1	0	1	0	0	0	0	0	0	0	0	0	0	0	0	0	0	1	0	0	0	0	0	0	0	0	0	0	0	0	0	0	1	0	0	0	0	0	0	0	0
IF4A1_HUMAN	IF4A1_HUMAN	13	13	7	Eukaryotic initiation factor 4A-I OS=Homo sapiens OX=9606 GN=EIF4A1 PE=1 SV=1	1	13	13	7	2	5	10	5	2	10	6	3	1	8	6	2	1	3	3	2	5	10	5	2	10	6	3	1	8	6	2	1	3	3	0	3	4	2	0	5	2	0	0	4
IF4A2_HUMAN;IF4A3_HUMAN	IF4A2_HUMAN	8;1	2;0	2;0	Eukaryotic initiation factor 4A-II OS=Homo sapiens OX=9606 GN=EIF4A2 PE=1 SV=2	2	8	2	2	3	3	8	3	2	7	5	3	1	6	4	2	1	2	3	1	1	2	0	0	2	1	0	0	2	1	0	0	0	1	1	1	2	0	0	2	1	0	0	2
IF4B_HUMAN	IF4B_HUMAN	2	2	2	Eukaryotic translation initiation factor 4B OS=Homo sapiens OX=9606 GN=EIF4B PE=1 SV=2	1	2	2	2	0	1	0	0	0	2	1	0	0	1	1	0	0	0	0	0	1	0	0	0	2	1	0	0	1	1	0	0	0	0	0	1	0	0	0	2	1	0	0	1
IF4H_HUMAN	IF4H_HUMAN	1	1	1	Eukaryotic translation initiation factor 4H OS=Homo sapiens OX=9606 GN=EIF4H PE=1 SV=5	1	1	1	1	0	1	0	0	0	1	0	0	0	0	0	0	0	0	0	0	1	0	0	0	1	0	0	0	0	0	0	0	0	0	0	1	0	0	0	1	0	0	0	0
IF5A1_HUMAN;IF5AL_HUMAN;IF5A2_HUMAN	IF5A1_HUMAN;IF5AL_HUMAN;IF5A2_HUMAN	7;5;4	7;5;4	7;5;4	Eukaryotic translation initiation factor 5A-1 OS=Homo sapiens OX=9606 GN=EIF5A PE=1 SV=2;Eukaryotic translation initiation factor 5A-1-like OS=Homo sapiens OX=9606 GN=EIF5AL1 PE=2 SV=2;Eukaryotic translation initiation factor 5A-2 OS=Homo sapiens OX=9606 G	3	7	7	7	2	4	3	2	2	7	5	1	3	6	4	0	1	1	2	2	4	3	2	2	7	5	1	3	6	4	0	1	1	2	2	4	3	2	2	7	5	1	3	6
IFM1_HUMAN	IFM1_HUMAN	1	1	1	Interferon-induced transmembrane protein 1 OS=Homo sapiens OX=9606 GN=IFITM1 PE=1 SV=3	1	1	1	1	0	1	0	1	0	1	1	0	0	1	1	0	1	1	1	0	1	0	1	0	1	1	0	0	1	1	0	1	1	1	0	1	0	1	0	1	1	0	0	1
IFT22_HUMAN	IFT22_HUMAN	1	1	1	Intraflagellar transport protein 22 homolog OS=Homo sapiens OX=9606 GN=IFT22 PE=1 SV=1	1	1	1	1	1	0	1	1	1	0	0	0	1	0	0	0	0	0	0	1	0	1	1	1	0	0	0	1	0	0	0	0	0	0	1	0	1	1	1	0	0	0	1	0
IFT46_HUMAN	IFT46_HUMAN	1	1	1	Intraflagellar transport protein 46 homolog OS=Homo sapiens OX=9606 GN=IFT46 PE=1 SV=1	1	1	1	1	1	0	0	0	1	1	0	0	1	0	0	0	0	0	0	1	0	0	0	1	1	0	0	1	0	0	0	0	0	0	1	0	0	0	1	1	0	0	1	0
IFT56_HUMAN	IFT56_HUMAN	1	1	1	Intraflagellar transport protein 56 OS=Homo sapiens OX=9606 GN=TTC26 PE=2 SV=1	1	1	1	1	0	0	0	0	1	0	0	0	0	0	0	0	0	0	0	0	0	0	0	1	0	0	0	0	0	0	0	0	0	0	0	0	0	0	1	0	0	0	0	0
IFT57_HUMAN	IFT57_HUMAN	3	3	3	Intraflagellar transport protein 57 homolog OS=Homo sapiens OX=9606 GN=IFT57 PE=1 SV=1	1	3	3	3	3	0	1	2	3	2	1	1	2	2	1	0	0	0	1	3	0	1	2	3	2	1	1	2	2	1	0	0	0	1	3	0	1	2	3	2	1	1	2	2
IGHG1_HUMAN;IGG1_HUMAN	IGHG1_HUMAN;IGG1_HUMAN	1;1	1;1	1;1	Immunoglobulin heavy constant gamma 1 OS=Homo sapiens OX=9606 GN=IGHG1 PE=1 SV=1;Immunoglobulin gamma-1 heavy chain OS=Homo sapiens OX=9606 PE=1 SV=1	2	1	1	1	0	0	0	0	0	0	0	1	0	0	0	0	0	0	0	0	0	0	0	0	0	0	1	0	0	0	0	0	0	0	0	0	0	0	0	0	0	1	0	0
IGJ_HUMAN	IGJ_HUMAN	1	1	1	Immunoglobulin J chain OS=Homo sapiens OX=9606 GN=JCHAIN PE=1 SV=4	1	1	1	1	0	1	0	0	0	0	0	0	0	0	0	0	0	0	0	0	1	0	0	0	0	0	0	0	0	0	0	0	0	0	0	1	0	0	0	0	0	0	0	0
IGKC_HUMAN;IGK_HUMAN	IGKC_HUMAN;IGK_HUMAN	1;1	1;1	1;1	Immunoglobulin kappa constant OS=Homo sapiens OX=9606 GN=IGKC PE=1 SV=2;Immunoglobulin kappa light chain OS=Homo sapiens OX=9606 PE=1 SV=1	2	1	1	1	0	1	1	0	1	0	0	1	0	0	0	0	0	0	0	0	1	1	0	1	0	0	1	0	0	0	0	0	0	0	0	1	1	0	1	0	0	1	0	0
IL18R_HUMAN	IL18R_HUMAN	2	2	2	Interleukin-18 receptor 1 OS=Homo sapiens OX=9606 GN=IL18R1 PE=1 SV=1	1	2	2	2	1	1	0	2	0	2	2	0	0	2	2	1	2	2	2	1	1	0	2	0	2	2	0	0	2	2	1	2	2	2	1	1	0	2	0	2	2	0	0	2
IL1AP_HUMAN	IL1AP_HUMAN	3	3	3	Interleukin-1 receptor accessory protein OS=Homo sapiens OX=9606 GN=IL1RAP PE=1 SV=2	1	3	3	3	3	0	2	3	0	3	2	2	0	3	3	1	1	1	2	3	0	2	3	0	3	2	2	0	3	3	1	1	1	2	3	0	2	3	0	3	2	2	0	3
IL6RB_HUMAN	IL6RB_HUMAN	3	3	3	Interleukin-6 receptor subunit beta OS=Homo sapiens OX=9606 GN=IL6ST PE=1 SV=2	1	3	3	3	3	1	0	3	1	1	2	2	1	3	2	1	1	1	1	3	1	0	3	1	1	2	2	1	3	2	1	1	1	1	3	1	0	3	1	1	2	2	1	3
IL8_HUMAN	IL8_HUMAN	7	7	7	Interleukin-8 OS=Homo sapiens OX=9606 GN=CXCL8 PE=1 SV=1	1	7	7	7	1	6	1	5	0	3	7	3	0	3	5	1	6	7	1	1	6	1	5	0	3	7	3	0	3	5	1	6	7	1	1	6	1	5	0	3	7	3	0	3
ILEU_HUMAN;SPB8_HUMAN;SPB9_HUMAN;SPI2_HUMAN	ILEU_HUMAN	13;1;1;1	13;1;1;1	13;1;1;1	Leukocyte elastase inhibitor OS=Homo sapiens OX=9606 GN=SERPINB1 PE=1 SV=1	4	13	13	13	10	2	9	8	9	13	6	7	8	12	11	1	1	1	4	10	2	9	8	9	13	6	7	8	12	11	1	1	1	4	10	2	9	8	9	13	6	7	8	12
ILF2_HUMAN	ILF2_HUMAN	4	4	4	Interleukin enhancer-binding factor 2 OS=Homo sapiens OX=9606 GN=ILF2 PE=1 SV=2	1	4	4	4	0	1	0	1	0	3	2	1	0	4	4	0	0	1	0	0	1	0	1	0	3	2	1	0	4	4	0	0	1	0	0	1	0	1	0	3	2	1	0	4
ILF3_HUMAN;STRBP_HUMAN	ILF3_HUMAN	7;1	7;1	7;1	Interleukin enhancer-binding factor 3 OS=Homo sapiens OX=9606 GN=ILF3 PE=1 SV=3	2	7	7	7	0	4	1	2	0	3	3	0	0	4	5	0	0	1	2	0	4	1	2	0	3	3	0	0	4	5	0	0	1	2	0	4	1	2	0	3	3	0	0	4
ILVBL_HUMAN	ILVBL_HUMAN	2	2	2	Acetolactate synthase-like protein OS=Homo sapiens OX=9606 GN=ILVBL PE=1 SV=2	1	2	2	2	1	0	2	1	0	1	1	0	0	2	0	0	0	0	0	1	0	2	1	0	1	1	0	0	2	0	0	0	0	0	1	0	2	1	0	1	1	0	0	2
IMB1_HUMAN	IMB1_HUMAN	8	8	8	Importin subunit beta-1 OS=Homo sapiens OX=9606 GN=KPNB1 PE=1 SV=2	1	8	8	8	2	3	7	1	0	6	5	1	1	4	6	0	1	1	2	2	3	7	1	0	6	5	1	1	4	6	0	1	1	2	2	3	7	1	0	6	5	1	1	4
IMDH2_HUMAN	IMDH2_HUMAN	9	9	9	Inosine-5-monophosphate dehydrogenase 2 OS=Homo sapiens OX=9606 GN=IMPDH2 PE=1 SV=2	1	9	9	9	2	1	6	1	2	8	4	1	2	4	2	0	1	0	2	2	1	6	1	2	8	4	1	2	4	2	0	1	0	2	2	1	6	1	2	8	4	1	2	4
IMPA2_HUMAN	IMPA2_HUMAN	1	1	1	Inositol monophosphatase 2 OS=Homo sapiens OX=9606 GN=IMPA2 PE=1 SV=1	1	1	1	1	0	0	0	0	1	0	0	0	0	1	1	0	0	0	0	0	0	0	0	1	0	0	0	0	1	1	0	0	0	0	0	0	0	0	1	0	0	0	0	1
INADL_HUMAN	INADL_HUMAN	8	8	8	InaD-like protein OS=Homo sapiens OX=9606 GN=PATJ PE=1 SV=3	1	8	8	8	3	0	2	2	4	4	1	0	1	6	2	0	0	0	1	3	0	2	2	4	4	1	0	1	6	2	0	0	0	1	3	0	2	2	4	4	1	0	1	6
IPO5_HUMAN	IPO5_HUMAN	2	2	2	Importin-5 OS=Homo sapiens OX=9606 GN=IPO5 PE=1 SV=4	1	2	2	2	0	0	0	0	0	1	2	0	0	1	2	0	0	0	0	0	0	0	0	0	1	2	0	0	1	2	0	0	0	0	0	0	0	0	0	1	2	0	0	1
IPSP_HUMAN	IPSP_HUMAN	11	11	11	Plasma serine protease inhibitor OS=Homo sapiens OX=9606 GN=SERPINA5 PE=1 SV=3	1	11	11	11	6	1	6	3	9	0	1	7	5	0	1	6	2	1	2	6	1	6	3	9	0	1	7	5	0	1	6	2	1	2	6	1	6	3	9	0	1	7	5	0
IPYR_HUMAN	IPYR_HUMAN	8	8	8	Inorganic pyrophosphatase OS=Homo sapiens OX=9606 GN=PPA1 PE=1 SV=2	1	8	8	8	3	5	2	1	2	7	6	1	2	6	6	1	1	1	2	3	5	2	1	2	7	6	1	2	6	6	1	1	1	2	3	5	2	1	2	7	6	1	2	6
IPYR2_HUMAN	IPYR2_HUMAN	1	1	1	Inorganic pyrophosphatase 2, mitochondrial OS=Homo sapiens OX=9606 GN=PPA2 PE=1 SV=2	1	1	1	1	0	1	0	0	0	1	1	0	0	1	1	0	0	0	0	0	1	0	0	0	1	1	0	0	1	1	0	0	0	0	0	1	0	0	0	1	1	0	0	1
IQCH_HUMAN	IQCH_HUMAN	2	2	2	IQ domain-containing protein H OS=Homo sapiens OX=9606 GN=IQCH PE=2 SV=2	1	2	2	2	0	0	1	0	0	0	1	0	1	0	2	0	0	0	0	0	0	1	0	0	0	1	0	1	0	2	0	0	0	0	0	0	1	0	0	0	1	0	1	0
IQGA1_HUMAN	IQGA1_HUMAN	17	17	17	Ras GTPase-activating-like protein IQGAP1 OS=Homo sapiens OX=9606 GN=IQGAP1 PE=1 SV=1	1	17	17	17	7	4	10	3	6	13	11	5	3	11	12	1	0	1	4	7	4	10	3	6	13	11	5	3	11	12	1	0	1	4	7	4	10	3	6	13	11	5	3	11
IQGA2_HUMAN	IQGA2_HUMAN	1	1	1	Ras GTPase-activating-like protein IQGAP2 OS=Homo sapiens OX=9606 GN=IQGAP2 PE=1 SV=4	1	1	1	1	0	0	1	0	0	0	0	0	0	0	0	0	0	0	0	0	0	1	0	0	0	0	0	0	0	0	0	0	0	0	0	0	1	0	0	0	0	0	0	0
ISK1_HUMAN	ISK1_HUMAN	10	10	10	Serine protease inhibitor Kazal-type 1 OS=Homo sapiens OX=9606 GN=SPINK1 PE=1 SV=2	1	10	10	10	6	9	5	7	2	10	6	3	2	6	6	10	8	8	10	6	9	5	7	2	10	6	3	2	6	6	10	8	8	10	6	9	5	7	2	10	6	3	2	6
ISOC1_HUMAN	ISOC1_HUMAN	1	1	1	Isochorismatase domain-containing protein 1 OS=Homo sapiens OX=9606 GN=ISOC1 PE=1 SV=3	1	1	1	1	1	1	1	1	0	1	1	0	1	1	1	1	1	1	1	1	1	1	1	0	1	1	0	1	1	1	1	1	1	1	1	1	1	1	0	1	1	0	1	1
ISOC2_HUMAN	ISOC2_HUMAN	1	1	1	Isochorismatase domain-containing protein 2 OS=Homo sapiens OX=9606 GN=ISOC2 PE=1 SV=1	1	1	1	1	0	0	0	0	0	1	0	0	0	0	0	0	0	0	0	0	0	0	0	0	1	0	0	0	0	0	0	0	0	0	0	0	0	0	0	1	0	0	0	0
IST1_HUMAN	IST1_HUMAN	16	16	16	IST1 homolog OS=Homo sapiens OX=9606 GN=IST1 PE=1 SV=1	1	16	16	16	5	4	7	4	7	8	8	7	8	7	8	1	2	5	7	5	4	7	4	7	8	8	7	8	7	8	1	2	5	7	5	4	7	4	7	8	8	7	8	7
ITA2_HUMAN	ITA2_HUMAN	5	5	5	Integrin alpha-2 OS=Homo sapiens OX=9606 GN=ITGA2 PE=1 SV=1	1	5	5	5	0	0	5	0	0	0	0	0	0	1	1	0	0	0	0	0	0	5	0	0	0	0	0	0	1	1	0	0	0	0	0	0	5	0	0	0	0	0	0	1
ITA6_HUMAN	ITA6_HUMAN	3	3	3	Integrin alpha-6 OS=Homo sapiens OX=9606 GN=ITGA6 PE=1 SV=5	1	3	3	3	1	2	3	1	0	0	1	0	0	3	3	0	0	0	0	1	2	3	1	0	0	1	0	0	3	3	0	0	0	0	1	2	3	1	0	0	1	0	0	3
ITB1_HUMAN	ITB1_HUMAN	14	14	14	Integrin beta-1 OS=Homo sapiens OX=9606 GN=ITGB1 PE=1 SV=2	1	14	14	14	4	5	11	2	3	7	8	1	2	5	4	0	0	1	0	4	5	11	2	3	7	8	1	2	5	4	0	0	1	0	4	5	11	2	3	7	8	1	2	5
ITB4_HUMAN	ITB4_HUMAN	5	5	5	Integrin beta-4 OS=Homo sapiens OX=9606 GN=ITGB4 PE=1 SV=5	1	5	5	5	0	0	3	0	2	1	1	0	0	0	0	0	0	0	0	0	0	3	0	2	1	1	0	0	0	0	0	0	0	0	0	0	3	0	2	1	1	0	0	0
ITCH_HUMAN	ITCH_HUMAN	4	4	4	E3 ubiquitin-protein ligase Itchy homolog OS=Homo sapiens OX=9606 GN=ITCH PE=1 SV=2	1	4	4	4	1	0	1	2	2	2	1	2	2	3	1	0	1	1	2	1	0	1	2	2	2	1	2	2	3	1	0	1	1	2	1	0	1	2	2	2	1	2	2	3
ITIH1_HUMAN	ITIH1_HUMAN	2	2	2	Inter-alpha-trypsin inhibitor heavy chain H1 OS=Homo sapiens OX=9606 GN=ITIH1 PE=1 SV=3	1	2	2	2	1	2	0	0	0	0	0	1	0	0	0	0	0	0	0	1	2	0	0	0	0	0	1	0	0	0	0	0	0	0	1	2	0	0	0	0	0	1	0	0
ITIH2_HUMAN	ITIH2_HUMAN	9	9	9	Inter-alpha-trypsin inhibitor heavy chain H2 OS=Homo sapiens OX=9606 GN=ITIH2 PE=1 SV=2	1	9	9	9	1	8	2	0	0	2	2	3	0	2	4	1	5	4	2	1	8	2	0	0	2	2	3	0	2	4	1	5	4	2	1	8	2	0	0	2	2	3	0	2
ITIH3_HUMAN	ITIH3_HUMAN	1	1	1	Inter-alpha-trypsin inhibitor heavy chain H3 OS=Homo sapiens OX=9606 GN=ITIH3 PE=1 SV=2	1	1	1	1	1	1	1	1	0	1	1	1	0	1	1	0	1	1	0	1	1	1	1	0	1	1	1	0	1	1	0	1	1	0	1	1	1	1	0	1	1	1	0	1
ITIH4_HUMAN	ITIH4_HUMAN	2	2	2	Inter-alpha-trypsin inhibitor heavy chain H4 OS=Homo sapiens OX=9606 GN=ITIH4 PE=1 SV=4	1	2	2	2	0	1	0	0	0	0	0	1	0	0	0	0	1	0	1	0	1	0	0	0	0	0	1	0	0	0	0	1	0	1	0	1	0	0	0	0	0	1	0	0
ITPA_HUMAN	ITPA_HUMAN	2	2	2	Inosine triphosphate pyrophosphatase OS=Homo sapiens OX=9606 GN=ITPA PE=1 SV=2	1	2	2	2	0	1	1	0	0	1	1	0	0	0	0	0	0	0	0	0	1	1	0	0	1	1	0	0	0	0	0	0	0	0	0	1	1	0	0	1	1	0	0	0
ITPR3_HUMAN	ITPR3_HUMAN	3	3	3	Inositol 1,4,5-trisphosphate receptor type 3 OS=Homo sapiens OX=9606 GN=ITPR3 PE=1 SV=2	1	3	3	3	0	0	3	0	0	0	0	0	0	0	0	0	0	0	0	0	0	3	0	0	0	0	0	0	0	0	0	0	0	0	0	0	3	0	0	0	0	0	0	0
IVD_HUMAN	IVD_HUMAN	7	7	7	Isovaleryl-CoA dehydrogenase, mitochondrial OS=Homo sapiens OX=9606 GN=IVD PE=1 SV=1	1	7	7	7	2	1	6	1	0	5	3	1	0	4	4	0	0	2	1	2	1	6	1	0	5	3	1	0	4	4	0	0	2	1	2	1	6	1	0	5	3	1	0	4
JAM1_HUMAN	JAM1_HUMAN	15	15	15	Junctional adhesion molecule A OS=Homo sapiens OX=9606 GN=F11R PE=1 SV=1	1	15	15	15	11	3	6	9	7	6	8	5	12	8	10	6	11	7	7	11	3	6	9	7	6	8	5	12	8	10	6	11	7	7	11	3	6	9	7	6	8	5	12	8
K1324_HUMAN	K1324_HUMAN	6	6	6	UPF0577 protein KIAA1324 OS=Homo sapiens OX=9606 GN=KIAA1324 PE=2 SV=2	1	6	6	6	2	1	5	2	2	1	1	1	1	2	1	0	0	0	0	2	1	5	2	2	1	1	1	1	2	1	0	0	0	0	2	1	5	2	2	1	1	1	1	2
K1C10_HUMAN;K1C28_HUMAN;K1C25_HUMAN;K1C27_HUMAN;K1C26_HUMAN	K1C10_HUMAN	33;3;2;2;1	30;2;2;2;1	27;1;1;1;0	Keratin, type I cytoskeletal 10 OS=Homo sapiens OX=9606 GN=KRT10 PE=1 SV=6	5	33	30	27	25	4	27	21	24	16	16	26	15	23	17	1	2	5	10	22	2	24	18	21	14	14	23	12	20	14	0	1	3	9	20	1	21	16	19	13	11	21	10	17
K1C13_HUMAN	K1C13_HUMAN	6	1	1	Keratin, type I cytoskeletal 13 OS=Homo sapiens OX=9606 GN=KRT13 PE=1 SV=4	1	6	1	1	4	3	6	4	2	2	4	4	2	5	4	0	2	3	2	0	0	1	0	0	0	0	0	0	0	0	0	0	0	0	0	0	1	0	0	0	0	0	0	0
K1C14_HUMAN;K1C15_HUMAN	K1C14_HUMAN	23;7	7;0	4;0	Keratin, type I cytoskeletal 14 OS=Homo sapiens OX=9606 GN=KRT14 PE=1 SV=4	2	23	7	4	14	6	17	9	9	8	14	17	9	19	8	2	5	5	8	3	0	3	0	1	0	2	5	1	5	0	0	1	0	1	2	0	2	0	1	0	1	3	1	3
K1C16_HUMAN	K1C16_HUMAN	27	19	13	Keratin, type I cytoskeletal 16 OS=Homo sapiens OX=9606 GN=KRT16 PE=1 SV=4	1	27	19	13	12	5	16	8	8	7	15	16	6	26	8	1	3	4	5	6	0	8	2	3	1	9	10	1	18	2	0	0	0	0	2	0	4	0	1	0	4	5	0	13
K1C17_HUMAN;K1C20_HUMAN	K1C17_HUMAN	14;2	2;0	2;0	Keratin, type I cytoskeletal 17 OS=Homo sapiens OX=9606 GN=KRT17 PE=1 SV=2	2	14	2	2	8	5	10	7	7	8	7	10	7	12	6	2	4	5	4	0	0	0	0	0	0	0	1	0	2	0	0	0	0	0	0	0	0	0	0	0	0	1	0	2
K1C18_HUMAN;KRT35_HUMAN;KT33B_HUMAN;K1H1_HUMAN;K1H2_HUMAN;KRT37_HUMAN;KRT38_HUMAN;KRT36_HUMAN;K1C24_HUMAN	K1C18_HUMAN	43;2;1;1;1;1;1;1;1	41;1;0;0;0;0;0;0;0	41;1;0;0;0;0;0;0;0	Keratin, type I cytoskeletal 18 OS=Homo sapiens OX=9606 GN=KRT18 PE=1 SV=2	9	43	41	41	28	32	34	25	15	41	38	9	13	33	34	9	19	28	24	26	30	32	23	13	40	37	7	11	31	32	8	18	26	23	26	30	32	23	13	40	37	7	11	31
K1C19_HUMAN;K1C12_HUMAN;KT222_HUMAN	K1C19_HUMAN	50;4;1	50;4;1	38;2;0	Keratin, type I cytoskeletal 19 OS=Homo sapiens OX=9606 GN=KRT19 PE=1 SV=4	3	50	50	38	30	36	40	30	21	40	32	20	20	33	37	17	25	29	32	30	36	40	30	21	40	32	20	20	33	37	17	25	29	32	21	28	28	21	13	30	24	12	11	23
K1C23_HUMAN	K1C23_HUMAN	1	1	1	Keratin, type I cytoskeletal 23 OS=Homo sapiens OX=9606 GN=KRT23 PE=1 SV=2	1	1	1	1	0	0	0	0	0	0	0	0	0	0	0	0	1	1	0	0	0	0	0	0	0	0	0	0	0	0	0	1	1	0	0	0	0	0	0	0	0	0	0	0
K1C9_HUMAN	K1C9_HUMAN	36	35	35	Keratin, type I cytoskeletal 9 OS=Homo sapiens OX=9606 GN=KRT9 PE=1 SV=3	1	36	35	35	25	3	28	19	11	24	15	25	9	25	11	5	7	8	16	24	3	27	18	10	23	14	24	8	24	10	5	7	8	16	24	3	27	18	10	23	14	24	8	24
K2013_HUMAN	K2013_HUMAN	1	1	1	Uncharacterized protein KIAA2013 OS=Homo sapiens OX=9606 GN=KIAA2013 PE=1 SV=1	1	1	1	1	0	0	1	0	0	0	1	0	0	0	0	0	0	0	0	0	0	1	0	0	0	1	0	0	0	0	0	0	0	0	0	0	1	0	0	0	1	0	0	0
K22E_HUMAN;K2C1B_HUMAN;NFH_HUMAN	K22E_HUMAN	39;2;2	34;0;2	26;0;0	Keratin, type II cytoskeletal 2 epidermal OS=Homo sapiens OX=9606 GN=KRT2 PE=1 SV=2	3	39	34	26	31	6	31	23	16	17	17	32	14	22	12	4	5	9	11	28	2	26	21	14	13	13	30	11	19	9	2	3	5	8	22	1	20	17	11	7	7	23	8	13
K2C1_HUMAN	K2C1_HUMAN	44	43	40	Keratin, type II cytoskeletal 1 OS=Homo sapiens OX=9606 GN=KRT1 PE=1 SV=6	1	44	43	40	30	10	37	27	25	28	25	28	19	30	21	8	9	13	18	29	9	36	26	24	27	24	27	18	29	20	8	9	13	18	27	8	33	24	21	25	22	25	16	27
K2C5_HUMAN	K2C5_HUMAN	19	7	6	Keratin, type II cytoskeletal 5 OS=Homo sapiens OX=9606 GN=KRT5 PE=1 SV=3	1	19	7	6	13	6	17	9	4	9	15	13	7	15	9	4	2	4	6	5	0	6	4	0	1	5	6	1	6	2	2	0	0	2	4	0	5	3	0	1	4	5	1	5
K2C6A_HUMAN;K2C78_HUMAN	K2C6A_HUMAN	28;3	3;1	1;0	Keratin, type II cytoskeletal 6A OS=Homo sapiens OX=9606 GN=KRT6A PE=1 SV=3	2	28	3	1	12	8	21	10	6	11	19	18	7	22	10	4	2	6	6	0	0	2	1	0	0	2	2	0	2	0	0	0	0	0	0	0	0	0	0	0	1	1	0	1
K2C6B_HUMAN	K2C6B_HUMAN	28	15	1	Keratin, type II cytoskeletal 6B OS=Homo sapiens OX=9606 GN=KRT6B PE=1 SV=5	1	28	15	1	13	9	20	10	7	13	19	18	8	23	12	4	2	6	6	3	2	9	2	2	2	7	9	1	13	4	2	0	0	1	0	0	0	0	0	0	0	0	0	1
K2C7_HUMAN;KRT84_HUMAN;KRT86_HUMAN;KRT83_HUMAN;KRT81_HUMAN;KRT85_HUMAN	K2C7_HUMAN	43;5;2;2;2;2	37;1;1;1;1;1	34;1;1;1;1;1	Keratin, type II cytoskeletal 7 OS=Homo sapiens OX=9606 GN=KRT7 PE=1 SV=5	6	43	37	34	21	24	32	16	6	36	36	5	7	26	24	10	10	19	21	17	18	27	13	5	31	30	3	4	22	19	7	6	14	17	15	16	25	12	4	29	27	2	3	19
K2C74_HUMAN;K2C73_HUMAN;K2C71_HUMAN	K2C74_HUMAN;K2C73_HUMAN;K2C71_HUMAN	4;4;2	1;1;1	0;0;0	Keratin, type II cytoskeletal 74 OS=Homo sapiens OX=9606 GN=KRT74 PE=1 SV=2;Keratin, type II cytoskeletal 73 OS=Homo sapiens OX=9606 GN=KRT73 PE=1 SV=1;Keratin, type II cytoskeletal 71 OS=Homo sapiens OX=9606 GN=KRT71 PE=1 SV=3	3	4	1	0	3	1	3	2	2	3	3	4	3	3	2	1	1	1	2	0	0	0	0	0	0	0	1	0	0	0	0	0	0	0	0	0	0	0	0	0	0	0	0	0
K2C79_HUMAN	K2C79_HUMAN	11	1	1	Keratin, type II cytoskeletal 79 OS=Homo sapiens OX=9606 GN=KRT79 PE=1 SV=2	1	11	1	1	6	5	8	3	1	7	8	5	3	6	4	2	3	4	3	1	0	0	0	0	0	0	0	0	0	0	0	1	0	0	1	0	0	0	0	0	0	0	0	0
K2C8_HUMAN;GFAP_HUMAN;PERI_HUMAN	K2C8_HUMAN	66;2;1	66;2;1	56;0;0	Keratin, type II cytoskeletal 8 OS=Homo sapiens OX=9606 GN=KRT8 PE=1 SV=7	3	66	66	56	39	58	49	36	19	63	57	24	22	47	49	25	31	42	45	39	58	49	36	19	63	57	24	22	47	49	25	31	42	45	32	48	41	30	16	54	48	19	17	40
K319L_HUMAN	K319L_HUMAN	2	2	2	Dyslexia-associated protein KIAA0319-like protein OS=Homo sapiens OX=9606 GN=KIAA0319L PE=1 SV=2	1	2	2	2	0	0	1	0	0	0	0	0	0	0	0	1	1	0	1	0	0	1	0	0	0	0	0	0	0	0	1	1	0	1	0	0	1	0	0	0	0	0	0	0
KAD1_HUMAN;KAD5_HUMAN	KAD1_HUMAN	8;1	8;1	8;1	Adenylate kinase isoenzyme 1 OS=Homo sapiens OX=9606 GN=AK1 PE=1 SV=3	2	8	8	8	2	2	4	1	2	7	6	2	1	4	3	0	1	2	1	2	2	4	1	2	7	6	2	1	4	3	0	1	2	1	2	2	4	1	2	7	6	2	1	4
KAD2_HUMAN	KAD2_HUMAN	18	18	18	Adenylate kinase 2, mitochondrial OS=Homo sapiens OX=9606 GN=AK2 PE=1 SV=2	1	18	18	18	4	12	5	2	0	12	16	0	1	10	15	3	4	4	3	4	12	5	2	0	12	16	0	1	10	15	3	4	4	3	4	12	5	2	0	12	16	0	1	10
KAD3_HUMAN	KAD3_HUMAN	2	2	2	GTP:AMP phosphotransferase AK3, mitochondrial OS=Homo sapiens OX=9606 GN=AK3 PE=1 SV=4	1	2	2	2	1	0	1	2	0	0	1	0	0	2	0	0	0	0	1	1	0	1	2	0	0	1	0	0	2	0	0	0	0	1	1	0	1	2	0	0	1	0	0	2
KAD4_HUMAN	KAD4_HUMAN	9	9	9	Adenylate kinase 4, mitochondrial OS=Homo sapiens OX=9606 GN=AK4 PE=1 SV=1	1	9	9	9	1	2	8	2	0	7	6	2	0	5	2	0	0	0	2	1	2	8	2	0	7	6	2	0	5	2	0	0	0	2	1	2	8	2	0	7	6	2	0	5
KAIN_HUMAN	KAIN_HUMAN	22	22	22	Kallistatin OS=Homo sapiens OX=9606 GN=SERPINA4 PE=1 SV=3	1	22	22	22	18	0	18	16	16	10	8	16	15	14	9	7	10	12	5	18	0	18	16	16	10	8	16	15	14	9	7	10	12	5	18	0	18	16	16	10	8	16	15	14
KALRN_HUMAN	KALRN_HUMAN	2	2	2	Kalirin OS=Homo sapiens OX=9606 GN=KALRN PE=1 SV=2	1	2	2	2	0	0	0	0	2	0	0	0	0	2	0	0	0	0	0	0	0	0	0	2	0	0	0	0	2	0	0	0	0	0	0	0	0	0	2	0	0	0	0	2
KAP2_HUMAN	KAP2_HUMAN	5	5	5	cAMP-dependent protein kinase type II-alpha regulatory subunit OS=Homo sapiens OX=9606 GN=PRKAR2A PE=1 SV=2	1	5	5	5	1	2	0	1	1	4	4	0	0	1	2	0	2	1	0	1	2	0	1	1	4	4	0	0	1	2	0	2	1	0	1	2	0	1	1	4	4	0	0	1
KATL2_HUMAN	KATL2_HUMAN	1	1	1	Katanin p60 ATPase-containing subunit A-like 2 OS=Homo sapiens OX=9606 GN=KATNAL2 PE=1 SV=3	1	1	1	1	1	0	0	0	0	1	1	1	0	1	1	0	0	0	0	1	0	0	0	0	1	1	1	0	1	1	0	0	0	0	1	0	0	0	0	1	1	1	0	1
KC1D_HUMAN;KC1E_HUMAN	KC1D_HUMAN;KC1E_HUMAN	2;2	2;2	2;2	Casein kinase I isoform delta OS=Homo sapiens OX=9606 GN=CSNK1D PE=1 SV=2;Casein kinase I isoform epsilon OS=Homo sapiens OX=9606 GN=CSNK1E PE=1 SV=1	2	2	2	2	0	0	1	1	2	0	1	0	0	1	0	0	0	0	0	0	0	1	1	2	0	1	0	0	1	0	0	0	0	0	0	0	1	1	2	0	1	0	0	1
KC1G2_HUMAN;KC1G1_HUMAN;KC1G3_HUMAN	KC1G2_HUMAN;KC1G1_HUMAN;KC1G3_HUMAN	4;4;4	4;4;4	4;4;4	Casein kinase I isoform gamma-2 OS=Homo sapiens OX=9606 GN=CSNK1G2 PE=1 SV=1;Casein kinase I isoform gamma-1 OS=Homo sapiens OX=9606 GN=CSNK1G1 PE=1 SV=1;Casein kinase I isoform gamma-3 OS=Homo sapiens OX=9606 GN=CSNK1G3 PE=1 SV=2	3	4	4	4	2	0	2	1	2	2	1	1	2	3	2	0	0	1	1	2	0	2	1	2	2	1	1	2	3	2	0	0	1	1	2	0	2	1	2	2	1	1	2	3
KCC2D_HUMAN;KCC2A_HUMAN;KCC2G_HUMAN;KCC2B_HUMAN	KCC2D_HUMAN	10;2;2;1	10;2;2;1	10;2;2;1	Calcium/calmodulin-dependent protein kinase type II subunit delta OS=Homo sapiens OX=9606 GN=CAMK2D PE=1 SV=3	4	10	10	10	2	4	6	2	3	4	8	2	2	5	1	1	0	0	2	2	4	6	2	3	4	8	2	2	5	1	1	0	0	2	2	4	6	2	3	4	8	2	2	5
KCRB_HUMAN	KCRB_HUMAN	4	4	4	Creatine kinase B-type OS=Homo sapiens OX=9606 GN=CKB PE=1 SV=1	1	4	4	4	0	0	3	0	0	2	1	0	0	2	0	0	0	0	0	0	0	3	0	0	2	1	0	0	2	0	0	0	0	0	0	0	3	0	0	2	1	0	0	2
KCRU_HUMAN	KCRU_HUMAN	14	14	14	Creatine kinase U-type, mitochondrial OS=Homo sapiens OX=9606 GN=CKMT1A PE=1 SV=1	1	14	14	14	2	6	7	4	5	6	9	0	6	8	12	0	1	1	2	2	6	7	4	5	6	9	0	6	8	12	0	1	1	2	2	6	7	4	5	6	9	0	6	8
KCY_HUMAN	KCY_HUMAN	9	9	9	UMP-CMP kinase OS=Homo sapiens OX=9606 GN=CMPK1 PE=1 SV=3	1	9	9	9	4	5	5	1	1	8	8	1	2	6	8	3	2	1	4	4	5	5	1	1	8	8	1	2	6	8	3	2	1	4	4	5	5	1	1	8	8	1	2	6
KHDR1_HUMAN;KHDR2_HUMAN	KHDR1_HUMAN;KHDR2_HUMAN	3;2	3;2	3;2	KH domain-containing, RNA-binding, signal transduction-associated protein 1 OS=Homo sapiens OX=9606 GN=KHDRBS1 PE=1 SV=1;KH domain-containing, RNA-binding, signal transduction-associated protein 2 OS=Homo sapiens OX=9606 GN=KHDRBS2 PE=1 SV=1	2	3	3	3	0	3	1	0	0	2	2	0	0	1	2	0	0	0	1	0	3	1	0	0	2	2	0	0	1	2	0	0	0	1	0	3	1	0	0	2	2	0	0	1
KI13B_HUMAN	KI13B_HUMAN	1	1	1	Kinesin-like protein KIF13B OS=Homo sapiens OX=9606 GN=KIF13B PE=1 SV=2	1	1	1	1	0	0	1	0	0	0	0	0	0	0	0	0	0	0	0	0	0	1	0	0	0	0	0	0	0	0	0	0	0	0	0	0	1	0	0	0	0	0	0	0
KIF14_HUMAN	KIF14_HUMAN	3	3	3	Kinesin-like protein KIF14 OS=Homo sapiens OX=9606 GN=KIF14 PE=1 SV=1	1	3	3	3	0	0	3	0	0	0	0	0	0	0	0	0	0	0	0	0	0	3	0	0	0	0	0	0	0	0	0	0	0	0	0	0	3	0	0	0	0	0	0	0
KIF23_HUMAN	KIF23_HUMAN	22	22	22	Kinesin-like protein KIF23 OS=Homo sapiens OX=9606 GN=KIF23 PE=1 SV=3	1	22	22	22	12	1	16	2	7	16	13	5	5	15	13	3	0	0	14	12	1	16	2	7	16	13	5	5	15	13	3	0	0	14	12	1	16	2	7	16	13	5	5	15
KINH_HUMAN;KIF5C_HUMAN;KIF5A_HUMAN	KINH_HUMAN	4;1;1	4;1;1	4;1;1	Kinesin-1 heavy chain OS=Homo sapiens OX=9606 GN=KIF5B PE=1 SV=1	3	4	4	4	1	2	2	1	0	3	3	1	1	2	2	0	0	1	0	1	2	2	1	0	3	3	1	1	2	2	0	0	1	0	1	2	2	1	0	3	3	1	1	2
KLF10_HUMAN	KLF10_HUMAN	1	1	1	Krueppel-like factor 10 OS=Homo sapiens OX=9606 GN=KLF10 PE=1 SV=1	1	1	1	1	0	0	0	0	0	0	0	1	0	0	0	1	1	0	1	0	0	0	0	0	0	0	1	0	0	0	1	1	0	1	0	0	0	0	0	0	0	1	0	0
KLK10_HUMAN	KLK10_HUMAN	6	6	6	Kallikrein-10 OS=Homo sapiens OX=9606 GN=KLK10 PE=1 SV=3	1	6	6	6	4	4	2	2	0	5	6	0	0	4	3	4	3	2	6	4	4	2	2	0	5	6	0	0	4	3	4	3	2	6	4	4	2	2	0	5	6	0	0	4
KLK11_HUMAN	KLK11_HUMAN	12	12	12	Kallikrein-11 OS=Homo sapiens OX=9606 GN=KLK11 PE=1 SV=2	1	12	12	12	7	1	3	7	6	9	5	2	7	7	4	9	6	5	9	7	1	3	7	6	9	5	2	7	7	4	9	6	5	9	7	1	3	7	6	9	5	2	7	7
KLK6_HUMAN	KLK6_HUMAN	15	15	15	Kallikrein-6 OS=Homo sapiens OX=9606 GN=KLK6 PE=1 SV=1	1	15	15	15	11	2	9	9	1	13	10	7	2	11	9	8	5	5	11	11	2	9	9	1	13	10	7	2	11	9	8	5	5	11	11	2	9	9	1	13	10	7	2	11
KLK7_HUMAN	KLK7_HUMAN	5	5	5	Kallikrein-7 OS=Homo sapiens OX=9606 GN=KLK7 PE=1 SV=1	1	5	5	5	5	0	2	0	0	3	1	0	0	5	1	0	0	0	1	5	0	2	0	0	3	1	0	0	5	1	0	0	0	1	5	0	2	0	0	3	1	0	0	5
KNG1_HUMAN	KNG1_HUMAN	1	1	1	Kininogen-1 OS=Homo sapiens OX=9606 GN=KNG1 PE=1 SV=2	1	1	1	1	1	1	1	0	0	1	1	1	0	1	1	0	1	1	1	1	1	1	0	0	1	1	1	0	1	1	0	1	1	1	1	1	1	0	0	1	1	1	0	1
KPB1_HUMAN	KPB1_HUMAN	1	1	1	Phosphorylase b kinase regulatory subunit alpha, skeletal muscle isoform OS=Homo sapiens OX=9606 GN=PHKA1 PE=1 SV=2	1	1	1	1	0	0	0	0	1	0	0	0	1	0	0	0	0	0	0	0	0	0	0	1	0	0	0	1	0	0	0	0	0	0	0	0	0	0	1	0	0	0	1	0
KPCI_HUMAN	KPCI_HUMAN	3	3	3	Protein kinase C iota type OS=Homo sapiens OX=9606 GN=PRKCI PE=1 SV=2	1	3	3	3	2	0	1	1	2	2	3	2	2	2	2	0	0	0	2	2	0	1	1	2	2	3	2	2	2	2	0	0	0	2	2	0	1	1	2	2	3	2	2	2
KPRP_HUMAN	KPRP_HUMAN	3	3	3	Keratinocyte proline-rich protein OS=Homo sapiens OX=9606 GN=KPRP PE=1 SV=1	1	3	3	3	1	0	2	0	1	0	0	3	0	0	1	0	0	0	0	1	0	2	0	1	0	0	3	0	0	1	0	0	0	0	1	0	2	0	1	0	0	3	0	0
KPYM_HUMAN;KPYR_HUMAN	KPYM_HUMAN	56;2	56;2	56;2	Pyruvate kinase PKM OS=Homo sapiens OX=9606 GN=PKM PE=1 SV=4	2	56	56	56	32	37	45	34	28	52	50	22	31	42	45	17	21	26	32	32	37	45	34	28	52	50	22	31	42	45	17	21	26	32	32	37	45	34	28	52	50	22	31	42
KRR1_HUMAN	KRR1_HUMAN	1	1	1	KRR1 small subunit processome component homolog OS=Homo sapiens OX=9606 GN=KRR1 PE=1 SV=4	1	1	1	1	1	0	0	1	0	1	1	1	1	1	1	0	1	0	1	1	0	0	1	0	1	1	1	1	1	1	0	1	0	1	1	0	0	1	0	1	1	1	1	1
KTHY_HUMAN	KTHY_HUMAN	3	3	3	Thymidylate kinase OS=Homo sapiens OX=9606 GN=DTYMK PE=1 SV=4	1	3	3	3	0	0	3	1	0	0	0	0	0	0	0	0	0	0	0	0	0	3	1	0	0	0	0	0	0	0	0	0	0	0	0	0	3	1	0	0	0	0	0	0
KTN1_HUMAN	KTN1_HUMAN	2	2	2	Kinectin OS=Homo sapiens OX=9606 GN=KTN1 PE=1 SV=1	1	2	2	2	0	1	0	0	0	1	2	0	0	0	1	0	0	0	0	0	1	0	0	0	1	2	0	0	0	1	0	0	0	0	0	1	0	0	0	1	2	0	0	0
L2GL2_HUMAN	L2GL2_HUMAN	3	3	3	Lethal(2) giant larvae protein homolog 2 OS=Homo sapiens OX=9606 GN=LLGL2 PE=1 SV=2	1	3	3	3	1	1	3	1	0	1	1	0	0	1	1	0	0	0	1	1	1	3	1	0	1	1	0	0	1	1	0	0	0	1	1	1	3	1	0	1	1	0	0	1
LACB_BOVIN	LACB_BOVIN	21	21	21	sp|P02754|LACB_BOVIN Beta-lactoglobulin OS=Bos taurus GN=LGB PE=1 SV=3	1	21	21	21	17	16	12	16	14	19	18	12	20	17	19	15	17	17	19	17	16	12	16	14	19	18	12	20	17	19	15	17	17	19	17	16	12	16	14	19	18	12	20	17
LAMA3_HUMAN	LAMA3_HUMAN	25	25	25	Laminin subunit alpha-3 OS=Homo sapiens OX=9606 GN=LAMA3 PE=1 SV=2	1	25	25	25	2	6	6	10	5	11	21	4	4	12	17	0	9	13	3	2	6	6	10	5	11	21	4	4	12	17	0	9	13	3	2	6	6	10	5	11	21	4	4	12
LAMA5_HUMAN	LAMA5_HUMAN	36	36	36	Laminin subunit alpha-5 OS=Homo sapiens OX=9606 GN=LAMA5 PE=1 SV=8	1	36	36	36	2	0	4	17	12	1	3	13	9	3	2	0	24	21	2	2	0	4	17	12	1	3	13	9	3	2	0	24	21	2	2	0	4	17	12	1	3	13	9	3
LAMB1_HUMAN	LAMB1_HUMAN	23	23	23	Laminin subunit beta-1 OS=Homo sapiens OX=9606 GN=LAMB1 PE=1 SV=2	1	23	23	23	0	3	2	9	5	4	6	3	6	3	3	0	16	16	2	0	3	2	9	5	4	6	3	6	3	3	0	16	16	2	0	3	2	9	5	4	6	3	6	3
LAMB3_HUMAN	LAMB3_HUMAN	34	34	34	Laminin subunit beta-3 OS=Homo sapiens OX=9606 GN=LAMB3 PE=1 SV=1	1	34	34	34	3	7	10	14	3	10	33	8	3	16	27	0	7	10	3	3	7	10	14	3	10	33	8	3	16	27	0	7	10	3	3	7	10	14	3	10	33	8	3	16
LAMC1_HUMAN	LAMC1_HUMAN	27	27	27	Laminin subunit gamma-1 OS=Homo sapiens OX=9606 GN=LAMC1 PE=1 SV=3	1	27	27	27	3	6	7	15	9	4	10	12	9	6	4	0	18	20	2	3	6	7	15	9	4	10	12	9	6	4	0	18	20	2	3	6	7	15	9	4	10	12	9	6
LAMC2_HUMAN	LAMC2_HUMAN	39	39	39	Laminin subunit gamma-2 OS=Homo sapiens OX=9606 GN=LAMC2 PE=1 SV=2	1	39	39	39	7	15	14	23	11	11	33	11	12	16	26	3	22	18	8	7	15	14	23	11	11	33	11	12	16	26	3	22	18	8	7	15	14	23	11	11	33	11	12	16
LAMP1_HUMAN	LAMP1_HUMAN	5	5	5	Lysosome-associated membrane glycoprotein 1 OS=Homo sapiens OX=9606 GN=LAMP1 PE=1 SV=3	1	5	5	5	2	2	4	2	3	4	4	1	3	2	4	1	2	2	2	2	2	4	2	3	4	4	1	3	2	4	1	2	2	2	2	2	4	2	3	4	4	1	3	2
LAMP2_HUMAN	LAMP2_HUMAN	3	3	3	Lysosome-associated membrane glycoprotein 2 OS=Homo sapiens OX=9606 GN=LAMP2 PE=1 SV=2	1	3	3	3	2	0	2	3	3	1	1	1	2	3	2	0	0	0	1	2	0	2	3	3	1	1	1	2	3	2	0	0	0	1	2	0	2	3	3	1	1	1	2	3
LAP2B_HUMAN;LAP2A_HUMAN	LAP2B_HUMAN;LAP2A_HUMAN	2;1	2;1	2;1	Lamina-associated polypeptide 2, isoforms beta/gamma OS=Homo sapiens OX=9606 GN=TMPO PE=1 SV=2;Lamina-associated polypeptide 2, isoform alpha OS=Homo sapiens OX=9606 GN=TMPO PE=1 SV=2	2	2	2	2	0	1	1	0	0	1	0	0	0	0	0	0	0	0	0	0	1	1	0	0	1	0	0	0	0	0	0	0	0	0	0	1	1	0	0	1	0	0	0	0
LASP1_HUMAN	LASP1_HUMAN	2	2	2	LIM and SH3 domain protein 1 OS=Homo sapiens OX=9606 GN=LASP1 PE=1 SV=2	1	2	2	2	1	1	1	0	2	0	0	1	1	1	2	0	0	0	0	1	1	1	0	2	0	0	1	1	1	2	0	0	0	0	1	1	1	0	2	0	0	1	1	1
LAT1_HUMAN	LAT1_HUMAN	1	1	1	Large neutral amino acids transporter small subunit 1 OS=Homo sapiens OX=9606 GN=SLC7A5 PE=1 SV=2	1	1	1	1	0	1	0	0	0	1	1	0	0	0	0	0	0	0	0	0	1	0	0	0	1	1	0	0	0	0	0	0	0	0	0	1	0	0	0	1	1	0	0	0
LDHA_HUMAN;LDH6A_HUMAN	LDHA_HUMAN	28;3	28;3	25;1	L-lactate dehydrogenase A chain OS=Homo sapiens OX=9606 GN=LDHA PE=1 SV=2	2	28	28	25	14	8	13	19	19	23	19	12	11	24	27	2	4	7	6	14	8	13	19	19	23	19	12	11	24	27	2	4	7	6	13	7	12	17	18	21	17	11	10	23
LDHB_HUMAN;LDHC_HUMAN	LDHB_HUMAN	19;2	16;0	16;0	L-lactate dehydrogenase B chain OS=Homo sapiens OX=9606 GN=LDHB PE=1 SV=2	2	19	16	16	11	10	10	12	9	15	16	8	7	16	18	2	7	7	9	10	9	9	10	8	13	14	7	6	15	15	2	5	6	7	10	9	9	10	8	13	14	7	6	15
LDLR_HUMAN	LDLR_HUMAN	22	22	22	Low-density lipoprotein receptor OS=Homo sapiens OX=9606 GN=LDLR PE=1 SV=1	1	22	22	22	18	3	9	21	3	16	12	8	1	17	16	2	2	2	1	18	3	9	21	3	16	12	8	1	17	16	2	2	2	1	18	3	9	21	3	16	12	8	1	17
LEG1_HUMAN	LEG1_HUMAN	2	2	2	Galectin-1 OS=Homo sapiens OX=9606 GN=LGALS1 PE=1 SV=2	1	2	2	2	0	1	0	0	0	2	1	0	0	0	1	0	1	1	1	0	1	0	0	0	2	1	0	0	0	1	0	1	1	1	0	1	0	0	0	2	1	0	0	0
LEG3_HUMAN	LEG3_HUMAN	11	11	11	Galectin-3 OS=Homo sapiens OX=9606 GN=LGALS3 PE=1 SV=5	1	11	11	11	5	7	5	6	5	9	6	4	7	7	8	4	4	5	8	5	7	5	6	5	9	6	4	7	7	8	4	4	5	8	5	7	5	6	5	9	6	4	7	7
LEG4_HUMAN	LEG4_HUMAN	5	5	5	Galectin-4 OS=Homo sapiens OX=9606 GN=LGALS4 PE=1 SV=1	1	5	5	5	2	0	5	1	1	2	2	3	0	4	2	0	0	0	0	2	0	5	1	1	2	2	3	0	4	2	0	0	0	0	2	0	5	1	1	2	2	3	0	4
LEG9_HUMAN;LEG9C_HUMAN;LEG9B_HUMAN	LEG9_HUMAN;LEG9C_HUMAN;LEG9B_HUMAN	1;1;1	1;1;1	1;1;1	Galectin-9 OS=Homo sapiens OX=9606 GN=LGALS9 PE=1 SV=2;Galectin-9C OS=Homo sapiens OX=9606 GN=LGALS9C PE=1 SV=2;Galectin-9B OS=Homo sapiens OX=9606 GN=LGALS9B PE=1 SV=3	3	1	1	1	0	0	0	0	0	0	0	0	0	0	1	0	0	0	0	0	0	0	0	0	0	0	0	0	0	1	0	0	0	0	0	0	0	0	0	0	0	0	0	0
LFG3_HUMAN	LFG3_HUMAN	1	1	1	Protein lifeguard 3 OS=Homo sapiens OX=9606 GN=TMBIM1 PE=1 SV=2	1	1	1	1	0	0	0	0	1	0	0	1	0	0	0	0	0	0	0	0	0	0	0	1	0	0	1	0	0	0	0	0	0	0	0	0	0	0	1	0	0	1	0	0
LFNG_HUMAN	LFNG_HUMAN	19	19	19	Beta-1,3-N-acetylglucosaminyltransferase lunatic fringe OS=Homo sapiens OX=9606 GN=LFNG PE=1 SV=2	1	19	19	19	14	0	15	9	0	16	8	1	0	16	6	5	0	1	9	14	0	15	9	0	16	8	1	0	16	6	5	0	1	9	14	0	15	9	0	16	8	1	0	16
LG3BP_HUMAN	LG3BP_HUMAN	49	49	49	Galectin-3-binding protein OS=Homo sapiens OX=9606 GN=LGALS3BP PE=1 SV=1	1	49	49	49	33	35	32	36	24	43	41	22	35	35	37	33	37	36	47	33	35	32	36	24	43	41	22	35	35	37	33	37	36	47	33	35	32	36	24	43	41	22	35	35
LGMN_HUMAN	LGMN_HUMAN	26	26	26	Legumain OS=Homo sapiens OX=9606 GN=LGMN PE=1 SV=1	1	26	26	26	20	3	7	20	18	22	14	10	20	25	19	4	2	2	12	20	3	7	20	18	22	14	10	20	25	19	4	2	2	12	20	3	7	20	18	22	14	10	20	25
LGUL_HUMAN	LGUL_HUMAN	5	5	5	Lactoylglutathione lyase OS=Homo sapiens OX=9606 GN=GLO1 PE=1 SV=4	1	5	5	5	0	1	3	1	1	5	5	0	1	4	3	0	0	1	0	0	1	3	1	1	5	5	0	1	4	3	0	0	1	0	0	1	3	1	1	5	5	0	1	4
LHPP_HUMAN	LHPP_HUMAN	3	3	3	Phospholysine phosphohistidine inorganic pyrophosphate phosphatase OS=Homo sapiens OX=9606 GN=LHPP PE=1 SV=2	1	3	3	3	0	1	0	0	1	1	3	0	0	1	2	0	1	0	0	0	1	0	0	1	1	3	0	0	1	2	0	1	0	0	0	1	0	0	1	1	3	0	0	1
LIF_HUMAN	LIF_HUMAN	2	2	2	Leukemia inhibitory factor OS=Homo sapiens OX=9606 GN=LIF PE=1 SV=1	1	2	2	2	0	0	0	0	2	0	1	0	1	0	1	0	0	0	0	0	0	0	0	2	0	1	0	1	0	1	0	0	0	0	0	0	0	0	2	0	1	0	1	0
LIMA1_HUMAN	LIMA1_HUMAN	3	3	3	LIM domain and actin-binding protein 1 OS=Homo sapiens OX=9606 GN=LIMA1 PE=1 SV=1	1	3	3	3	0	0	2	0	0	3	2	0	0	0	0	0	0	0	1	0	0	2	0	0	3	2	0	0	0	0	0	0	0	1	0	0	2	0	0	3	2	0	0	0
LIN7C_HUMAN;LIN7A_HUMAN	LIN7C_HUMAN	4;1	4;1	4;1	Protein lin-7 homolog C OS=Homo sapiens OX=9606 GN=LIN7C PE=1 SV=1	2	4	4	4	2	2	0	2	2	3	3	1	2	2	2	2	1	0	3	2	2	0	2	2	3	3	1	2	2	2	2	1	0	3	2	2	0	2	2	3	3	1	2	2
LIPH_HUMAN	LIPH_HUMAN	1	1	1	Lipase member H OS=Homo sapiens OX=9606 GN=LIPH PE=1 SV=1	1	1	1	1	0	0	0	0	0	1	1	0	0	1	1	0	0	0	1	0	0	0	0	0	1	1	0	0	1	1	0	0	0	1	0	0	0	0	0	1	1	0	0	1
LIS1_HUMAN	LIS1_HUMAN	1	1	1	Platelet-activating factor acetylhydrolase IB subunit alpha OS=Homo sapiens OX=9606 GN=PAFAH1B1 PE=1 SV=2	1	1	1	1	0	0	1	0	0	0	0	0	0	0	0	0	0	0	0	0	0	1	0	0	0	0	0	0	0	0	0	0	0	0	0	0	1	0	0	0	0	0	0	0
LITAF_HUMAN	LITAF_HUMAN	2	2	2	Lipopolysaccharide-induced tumor necrosis factor-alpha factor OS=Homo sapiens OX=9606 GN=LITAF PE=1 SV=2	1	2	2	2	1	1	0	1	1	1	2	1	1	1	1	2	2	1	2	1	1	0	1	1	1	2	1	1	1	1	2	2	1	2	1	1	0	1	1	1	2	1	1	1
LKHA4_HUMAN	LKHA4_HUMAN	11	11	11	Leukotriene A-4 hydrolase OS=Homo sapiens OX=9606 GN=LTA4H PE=1 SV=2	1	11	11	11	4	4	11	5	1	9	7	1	1	9	6	1	2	2	4	4	4	11	5	1	9	7	1	1	9	6	1	2	2	4	4	4	11	5	1	9	7	1	1	9
LMAN1_HUMAN	LMAN1_HUMAN	17	17	17	Protein ERGIC-53 OS=Homo sapiens OX=9606 GN=LMAN1 PE=1 SV=2	1	17	17	17	7	3	13	7	1	12	11	5	0	10	7	2	2	0	6	7	3	13	7	1	12	11	5	0	10	7	2	2	0	6	7	3	13	7	1	12	11	5	0	10
LMAN2_HUMAN	LMAN2_HUMAN	6	6	6	Vesicular integral-membrane protein VIP36 OS=Homo sapiens OX=9606 GN=LMAN2 PE=1 SV=1	1	6	6	6	3	0	6	4	1	4	1	2	0	5	2	1	1	1	1	3	0	6	4	1	4	1	2	0	5	2	1	1	1	1	3	0	6	4	1	4	1	2	0	5
LMNA_HUMAN	LMNA_HUMAN	42	42	41	Prelamin-A/C OS=Homo sapiens OX=9606 GN=LMNA PE=1 SV=1	1	42	42	41	11	20	16	13	1	37	31	4	0	30	31	7	9	12	14	11	20	16	13	1	37	31	4	0	30	31	7	9	12	14	11	19	15	12	1	36	31	4	0	29
LMNB1_HUMAN	LMNB1_HUMAN	10	9	8	Lamin-B1 OS=Homo sapiens OX=9606 GN=LMNB1 PE=1 SV=2	1	10	9	8	3	5	4	2	0	9	7	0	0	6	6	0	1	2	1	3	4	3	1	0	8	7	0	0	5	6	0	1	2	1	3	4	3	1	0	7	6	0	0	4
LMNB2_HUMAN	LMNB2_HUMAN	8	6	6	Lamin-B2 OS=Homo sapiens OX=9606 GN=LMNB2 PE=1 SV=4	1	8	6	6	0	6	2	1	1	5	5	0	0	4	3	1	0	0	2	0	5	1	0	1	3	4	0	0	2	2	1	0	0	2	0	5	1	0	1	3	4	0	0	2
LONM_HUMAN	LONM_HUMAN	20	20	20	Lon protease homolog, mitochondrial OS=Homo sapiens OX=9606 GN=LONP1 PE=1 SV=2	1	20	20	20	6	2	18	8	0	11	10	2	0	11	6	0	0	2	4	6	2	18	8	0	11	10	2	0	11	6	0	0	2	4	6	2	18	8	0	11	10	2	0	11
LPD6B_HUMAN	LPD6B_HUMAN	1	1	1	Ly6/PLAUR domain-containing protein 6B OS=Homo sapiens OX=9606 GN=LYPD6B PE=2 SV=1	1	1	1	1	1	1	0	1	0	1	1	1	0	1	1	0	1	1	1	1	1	0	1	0	1	1	1	0	1	1	0	1	1	1	1	1	0	1	0	1	1	1	0	1
LPP_HUMAN	LPP_HUMAN	5	5	5	Lipoma-preferred partner OS=Homo sapiens OX=9606 GN=LPP PE=1 SV=1	1	5	5	5	1	2	3	3	0	4	5	0	1	3	3	2	0	0	4	1	2	3	3	0	4	5	0	1	3	3	2	0	0	4	1	2	3	3	0	4	5	0	1	3
LPPRC_HUMAN	LPPRC_HUMAN	32	32	32	Leucine-rich PPR motif-containing protein, mitochondrial OS=Homo sapiens OX=9606 GN=LRPPRC PE=1 SV=3	1	32	32	32	3	1	30	6	0	11	7	4	1	10	2	0	0	0	1	3	1	30	6	0	11	7	4	1	10	2	0	0	0	1	3	1	30	6	0	11	7	4	1	10
LRC59_HUMAN	LRC59_HUMAN	9	9	9	Leucine-rich repeat-containing protein 59 OS=Homo sapiens OX=9606 GN=LRRC59 PE=1 SV=1	1	9	9	9	2	5	2	3	0	6	8	0	0	5	6	0	0	0	1	2	5	2	3	0	6	8	0	0	5	6	0	0	0	1	2	5	2	3	0	6	8	0	0	5
LRP1_HUMAN	LRP1_HUMAN	20	20	20	Prolow-density lipoprotein receptor-related protein 1 OS=Homo sapiens OX=9606 GN=LRP1 PE=1 SV=2	1	20	20	20	12	2	4	11	13	8	3	7	16	10	4	1	1	2	1	12	2	4	11	13	8	3	7	16	10	4	1	1	2	1	12	2	4	11	13	8	3	7	16	10
LRP8_HUMAN	LRP8_HUMAN	5	5	5	Low-density lipoprotein receptor-related protein 8 OS=Homo sapiens OX=9606 GN=LRP8 PE=1 SV=4	1	5	5	5	4	1	0	4	1	4	4	4	0	4	4	1	0	0	3	4	1	0	4	1	4	4	4	0	4	4	1	0	0	3	4	1	0	4	1	4	4	4	0	4
LSAMP_HUMAN	LSAMP_HUMAN	1	1	1	Limbic system-associated membrane protein OS=Homo sapiens OX=9606 GN=LSAMP PE=1 SV=2	1	1	1	1	1	0	0	0	0	0	0	0	0	0	0	0	0	0	0	1	0	0	0	0	0	0	0	0	0	0	0	0	0	0	1	0	0	0	0	0	0	0	0	0
LSR_HUMAN	LSR_HUMAN	34	34	34	Lipolysis-stimulated lipoprotein receptor OS=Homo sapiens OX=9606 GN=LSR PE=1 SV=4	1	34	34	34	14	23	11	15	0	24	24	10	2	16	19	31	30	22	33	14	23	11	15	0	24	24	10	2	16	19	31	30	22	33	14	23	11	15	0	24	24	10	2	16
LTBP1_HUMAN	LTBP1_HUMAN	7	7	7	Latent-transforming growth factor beta-binding protein 1 OS=Homo sapiens OX=9606 GN=LTBP1 PE=1 SV=4	1	7	7	7	1	1	0	3	0	2	3	2	0	4	5	0	4	1	2	1	1	0	3	0	2	3	2	0	4	5	0	4	1	2	1	1	0	3	0	2	3	2	0	4
LTBP3_HUMAN	LTBP3_HUMAN	2	2	2	Latent-transforming growth factor beta-binding protein 3 OS=Homo sapiens OX=9606 GN=LTBP3 PE=1 SV=4	1	2	2	2	0	0	0	0	0	0	1	0	0	1	2	1	2	1	1	0	0	0	0	0	0	1	0	0	1	2	1	2	1	1	0	0	0	0	0	0	1	0	0	1
LTBP4_HUMAN	LTBP4_HUMAN	3	3	3	Latent-transforming growth factor beta-binding protein 4 OS=Homo sapiens OX=9606 GN=LTBP4 PE=1 SV=2	1	3	3	3	1	0	0	1	0	2	3	1	0	1	2	2	1	1	2	1	0	0	1	0	2	3	1	0	1	2	2	1	1	2	1	0	0	1	0	2	3	1	0	1
LY6E_HUMAN	LY6E_HUMAN	1	1	1	Lymphocyte antigen 6E OS=Homo sapiens OX=9606 GN=LY6E PE=2 SV=1	1	1	1	1	1	1	0	1	1	1	1	0	1	1	1	0	1	1	1	1	1	0	1	1	1	1	0	1	1	1	0	1	1	1	1	1	0	1	1	1	1	0	1	1
LY75_HUMAN	LY75_HUMAN	2	2	2	Lymphocyte antigen 75 OS=Homo sapiens OX=9606 GN=LY75 PE=1 SV=3	1	2	2	2	1	0	0	2	0	2	1	1	0	1	2	1	1	1	2	1	0	0	2	0	2	1	1	0	1	2	1	1	1	2	1	0	0	2	0	2	1	1	0	1
LYAG_HUMAN	LYAG_HUMAN	21	21	21	Lysosomal alpha-glucosidase OS=Homo sapiens OX=9606 GN=GAA PE=1 SV=4	1	21	21	21	5	1	6	13	16	10	9	10	11	16	14	1	0	2	1	5	1	6	13	16	10	9	10	11	16	14	1	0	2	1	5	1	6	13	16	10	9	10	11	16
LYN_HUMAN;HCK_HUMAN	LYN_HUMAN	25;3	25;3	23;1	Tyrosine-protein kinase Lyn OS=Homo sapiens OX=9606 GN=LYN PE=1 SV=3	2	25	25	23	11	3	11	20	20	10	17	16	18	18	19	1	7	9	2	11	3	11	20	20	10	17	16	18	18	19	1	7	9	2	10	3	10	18	18	9	16	14	17	16
LYPA1_HUMAN	LYPA1_HUMAN	2	2	2	Acyl-protein thioesterase 1 OS=Homo sapiens OX=9606 GN=LYPLA1 PE=1 SV=1	1	2	2	2	0	0	0	0	1	0	0	0	0	2	1	0	0	0	0	0	0	0	0	1	0	0	0	0	2	1	0	0	0	0	0	0	0	0	1	0	0	0	0	2
LYSC_CHICK	LYSC_CHICK	29	29	29	sp|P00698|LYSC_CHICK Lysozyme C OS=Gallus gallus GN=LYZ PE=1 SV=1	1	29	29	29	15	25	16	19	15	27	21	13	26	16	20	28	25	25	26	15	25	16	19	15	27	21	13	26	16	20	28	25	25	26	15	25	16	19	15	27	21	13	26	16
LYSC_HUMAN	LYSC_HUMAN	36	36	36	Lysozyme C OS=Homo sapiens OX=9606 GN=LYZ PE=1 SV=1	1	36	36	36	28	30	29	30	25	35	34	21	35	26	31	36	35	35	35	28	30	29	30	25	35	34	21	35	26	31	36	35	35	35	28	30	29	30	25	35	34	21	35	26
M2OM_HUMAN	M2OM_HUMAN	5	5	5	Mitochondrial 2-oxoglutarate/malate carrier protein OS=Homo sapiens OX=9606 GN=SLC25A11 PE=1 SV=3	1	5	5	5	0	1	4	1	0	3	2	0	0	2	1	0	0	0	0	0	1	4	1	0	3	2	0	0	2	1	0	0	0	0	0	1	4	1	0	3	2	0	0	2
M4K4_HUMAN;TNIK_HUMAN	M4K4_HUMAN;TNIK_HUMAN	3;2	3;2	1;0	Mitogen-activated protein kinase kinase kinase kinase 4 OS=Homo sapiens OX=9606 GN=MAP4K4 PE=1 SV=2;TRAF2 and NCK-interacting protein kinase OS=Homo sapiens OX=9606 GN=TNIK PE=1 SV=1	2	3	3	1	1	0	2	2	3	1	3	0	2	3	2	0	1	1	0	1	0	2	2	3	1	3	0	2	3	2	0	1	1	0	0	0	0	1	1	0	1	0	1	1
MA1A1_HUMAN	MA1A1_HUMAN	10	10	10	Mannosyl-oligosaccharide 1,2-alpha-mannosidase IA OS=Homo sapiens OX=9606 GN=MAN1A1 PE=1 SV=3	1	10	10	10	4	3	5	3	1	4	3	4	1	8	4	5	4	4	4	4	3	5	3	1	4	3	4	1	8	4	5	4	4	4	4	3	5	3	1	4	3	4	1	8
MA2A1_HUMAN	MA2A1_HUMAN	9	9	9	Alpha-mannosidase 2 OS=Homo sapiens OX=9606 GN=MAN2A1 PE=1 SV=2	1	9	9	9	4	0	1	3	0	3	1	2	0	8	2	2	0	0	1	4	0	1	3	0	3	1	2	0	8	2	2	0	0	1	4	0	1	3	0	3	1	2	0	8
MA2B1_HUMAN	MA2B1_HUMAN	12	12	12	Lysosomal alpha-mannosidase OS=Homo sapiens OX=9606 GN=MAN2B1 PE=1 SV=3	1	12	12	12	2	1	1	4	9	3	2	2	3	4	3	0	0	0	0	2	1	1	4	9	3	2	2	3	4	3	0	0	0	0	2	1	1	4	9	3	2	2	3	4
MAN1_HUMAN	MAN1_HUMAN	1	1	1	Inner nuclear membrane protein Man1 OS=Homo sapiens OX=9606 GN=LEMD3 PE=1 SV=2	1	1	1	1	0	0	1	0	0	0	0	0	0	0	0	0	0	0	0	0	0	1	0	0	0	0	0	0	0	0	0	0	0	0	0	0	1	0	0	0	0	0	0	0
MANBA_HUMAN	MANBA_HUMAN	12	12	12	Beta-mannosidase OS=Homo sapiens OX=9606 GN=MANBA PE=2 SV=3	1	12	12	12	2	0	0	1	11	1	0	1	3	3	0	0	0	0	0	2	0	0	1	11	1	0	1	3	3	0	0	0	0	0	2	0	0	1	11	1	0	1	3	3
MANF_HUMAN	MANF_HUMAN	8	8	8	Mesencephalic astrocyte-derived neurotrophic factor OS=Homo sapiens OX=9606 GN=MANF PE=1 SV=3	1	8	8	8	2	7	0	5	0	8	8	1	1	8	8	0	2	3	3	2	7	0	5	0	8	8	1	1	8	8	0	2	3	3	2	7	0	5	0	8	8	1	1	8
MANS1_HUMAN	MANS1_HUMAN	6	6	6	MANSC domain-containing protein 1 OS=Homo sapiens OX=9606 GN=MANSC1 PE=2 SV=1	1	6	6	6	3	1	0	3	0	2	2	1	0	3	1	4	2	2	3	3	1	0	3	0	2	2	1	0	3	1	4	2	2	3	3	1	0	3	0	2	2	1	0	3
MAOM_HUMAN	MAOM_HUMAN	4	4	4	NAD-dependent malic enzyme, mitochondrial OS=Homo sapiens OX=9606 GN=ME2 PE=1 SV=1	1	4	4	4	0	0	2	1	0	1	1	0	0	2	1	0	0	0	0	0	0	2	1	0	1	1	0	0	2	1	0	0	0	0	0	0	2	1	0	1	1	0	0	2
MAOX_HUMAN	MAOX_HUMAN	3	3	3	NADP-dependent malic enzyme OS=Homo sapiens OX=9606 GN=ME1 PE=1 SV=1	1	3	3	3	0	1	0	0	0	2	2	0	0	1	2	0	0	0	0	0	1	0	0	0	2	2	0	0	1	2	0	0	0	0	0	1	0	0	0	2	2	0	0	1
MAP11_HUMAN	MAP11_HUMAN	1	1	1	Methionine aminopeptidase 1 OS=Homo sapiens OX=9606 GN=METAP1 PE=1 SV=2	1	1	1	1	0	0	0	0	0	1	1	0	0	1	1	1	0	1	1	0	0	0	0	0	1	1	0	0	1	1	1	0	1	1	0	0	0	0	0	1	1	0	0	1
MAP4_HUMAN	MAP4_HUMAN	3	3	3	Microtubule-associated protein 4 OS=Homo sapiens OX=9606 GN=MAP4 PE=1 SV=3	1	3	3	3	1	2	0	0	0	3	3	0	1	1	3	1	2	1	2	1	2	0	0	0	3	3	0	1	1	3	1	2	1	2	1	2	0	0	0	3	3	0	1	1
MARCS_HUMAN	MARCS_HUMAN	1	1	1	Myristoylated alanine-rich C-kinase substrate OS=Homo sapiens OX=9606 GN=MARCKS PE=1 SV=4	1	1	1	1	0	0	0	0	1	0	0	0	0	0	0	0	0	0	0	0	0	0	0	1	0	0	0	0	0	0	0	0	0	0	0	0	0	0	1	0	0	0	0	0
MAT2B_HUMAN	MAT2B_HUMAN	3	3	3	Methionine adenosyltransferase 2 subunit beta OS=Homo sapiens OX=9606 GN=MAT2B PE=1 SV=1	1	3	3	3	2	2	1	0	0	2	3	0	0	2	2	1	0	0	2	2	2	1	0	0	2	3	0	0	2	2	1	0	0	2	2	2	1	0	0	2	3	0	0	2
MATN2_HUMAN	MATN2_HUMAN	21	21	21	Matrilin-2 OS=Homo sapiens OX=9606 GN=MATN2 PE=1 SV=4	1	21	21	21	1	1	1	13	0	0	0	8	0	1	0	3	13	8	2	1	1	1	13	0	0	0	8	0	1	0	3	13	8	2	1	1	1	13	0	0	0	8	0	1
MATR3_HUMAN	MATR3_HUMAN	5	5	5	Matrin-3 OS=Homo sapiens OX=9606 GN=MATR3 PE=1 SV=2	1	5	5	5	0	1	2	1	0	5	4	0	0	4	2	0	0	0	0	0	1	2	1	0	5	4	0	0	4	2	0	0	0	0	0	1	2	1	0	5	4	0	0	4
MB12A_HUMAN	MB12A_HUMAN	12	12	12	Multivesicular body subunit 12A OS=Homo sapiens OX=9606 GN=MVB12A PE=1 SV=1	1	12	12	12	5	3	2	5	6	8	7	4	8	8	7	6	4	1	7	5	3	2	5	6	8	7	4	8	8	7	6	4	1	7	5	3	2	5	6	8	7	4	8	8
MBOA5_HUMAN	MBOA5_HUMAN	1	1	1	Lysophospholipid acyltransferase 5 OS=Homo sapiens OX=9606 GN=LPCAT3 PE=1 SV=1	1	1	1	1	0	0	1	0	0	0	0	0	0	0	0	0	0	0	0	0	0	1	0	0	0	0	0	0	0	0	0	0	0	0	0	0	1	0	0	0	0	0	0	0
MBOA7_HUMAN	MBOA7_HUMAN	3	3	3	Lysophospholipid acyltransferase 7 OS=Homo sapiens OX=9606 GN=MBOAT7 PE=1 SV=2	1	3	3	3	0	0	3	0	0	0	0	0	0	0	0	0	0	0	0	0	0	3	0	0	0	0	0	0	0	0	0	0	0	0	0	0	3	0	0	0	0	0	0	0
MBTP1_HUMAN	MBTP1_HUMAN	1	1	1	Membrane-bound transcription factor site-1 protease OS=Homo sapiens OX=9606 GN=MBTPS1 PE=1 SV=1	1	1	1	1	1	0	1	0	0	0	0	0	0	0	0	0	1	0	0	1	0	1	0	0	0	0	0	0	0	0	0	1	0	0	1	0	1	0	0	0	0	0	0	0
MCA3_HUMAN	MCA3_HUMAN	1	1	1	Eukaryotic translation elongation factor 1 epsilon-1 OS=Homo sapiens OX=9606 GN=EEF1E1 PE=1 SV=1	1	1	1	1	1	1	1	1	0	1	1	0	0	1	1	0	0	0	1	1	1	1	1	0	1	1	0	0	1	1	0	0	0	1	1	1	1	1	0	1	1	0	0	1
MCCA_HUMAN	MCCA_HUMAN	7	7	7	Methylcrotonoyl-CoA carboxylase subunit alpha, mitochondrial OS=Homo sapiens OX=9606 GN=MCCC1 PE=1 SV=3	1	7	7	7	1	1	6	3	0	2	3	0	0	3	2	0	0	0	0	1	1	6	3	0	2	3	0	0	3	2	0	0	0	0	1	1	6	3	0	2	3	0	0	3
MCCB_HUMAN	MCCB_HUMAN	9	9	9	Methylcrotonoyl-CoA carboxylase beta chain, mitochondrial OS=Homo sapiens OX=9606 GN=MCCC2 PE=1 SV=1	1	9	9	9	1	3	6	2	0	7	7	1	0	4	3	1	0	0	2	1	3	6	2	0	7	7	1	0	4	3	1	0	0	2	1	3	6	2	0	7	7	1	0	4
MCEE_HUMAN	MCEE_HUMAN	2	2	2	Methylmalonyl-CoA epimerase, mitochondrial OS=Homo sapiens OX=9606 GN=MCEE PE=1 SV=1	1	2	2	2	0	0	0	0	0	1	2	0	0	1	2	0	0	0	0	0	0	0	0	0	1	2	0	0	1	2	0	0	0	0	0	0	0	0	0	1	2	0	0	1
MCU_HUMAN	MCU_HUMAN	5	5	5	Calcium uniporter protein, mitochondrial OS=Homo sapiens OX=9606 GN=MCU PE=1 SV=1	1	5	5	5	2	1	4	2	1	5	5	0	0	3	3	0	1	0	0	2	1	4	2	1	5	5	0	0	3	3	0	1	0	0	2	1	4	2	1	5	5	0	0	3
MDHC_HUMAN	MDHC_HUMAN	15	15	15	Malate dehydrogenase, cytoplasmic OS=Homo sapiens OX=9606 GN=MDH1 PE=1 SV=4	1	15	15	15	7	9	2	7	4	14	13	5	3	11	14	3	2	7	8	7	9	2	7	4	14	13	5	3	11	14	3	2	7	8	7	9	2	7	4	14	13	5	3	11
MDHM_HUMAN	MDHM_HUMAN	23	23	23	Malate dehydrogenase, mitochondrial OS=Homo sapiens OX=9606 GN=MDH2 PE=1 SV=3	1	23	23	23	7	12	14	8	3	22	21	5	4	14	16	3	3	6	7	7	12	14	8	3	22	21	5	4	14	16	3	3	6	7	7	12	14	8	3	22	21	5	4	14
MED24_HUMAN	MED24_HUMAN	1	1	1	Mediator of RNA polymerase II transcription subunit 24 OS=Homo sapiens OX=9606 GN=MED24 PE=1 SV=1	1	1	1	1	1	0	0	1	1	1	0	1	1	1	1	0	1	1	0	1	0	0	1	1	1	0	1	1	1	1	0	1	1	0	1	0	0	1	1	1	0	1	1	1
MEGF8_HUMAN	MEGF8_HUMAN	18	18	18	Multiple epidermal growth factor-like domains protein 8 OS=Homo sapiens OX=9606 GN=MEGF8 PE=1 SV=2	1	18	18	18	12	4	3	14	1	9	7	5	5	10	4	6	8	8	9	12	4	3	14	1	9	7	5	5	10	4	6	8	8	9	12	4	3	14	1	9	7	5	5	10
MERL_HUMAN	MERL_HUMAN	3	3	3	Merlin OS=Homo sapiens OX=9606 GN=NF2 PE=1 SV=1	1	3	3	3	0	0	0	0	2	0	0	0	2	2	0	0	0	0	0	0	0	0	0	2	0	0	0	2	2	0	0	0	0	0	0	0	0	0	2	0	0	0	2	2
MESD_HUMAN	MESD_HUMAN	1	1	1	LRP chaperone MESD OS=Homo sapiens OX=9606 GN=MESD PE=1 SV=2	1	1	1	1	0	0	0	0	0	1	1	0	0	0	0	0	0	0	1	0	0	0	0	0	1	1	0	0	0	0	0	0	0	1	0	0	0	0	0	1	1	0	0	0
MET7A_HUMAN	MET7A_HUMAN	2	2	2	Methyltransferase-like protein 7A OS=Homo sapiens OX=9606 GN=METTL7A PE=1 SV=1	1	2	2	2	0	0	2	0	0	1	1	0	0	1	0	0	0	0	0	0	0	2	0	0	1	1	0	0	1	0	0	0	0	0	0	0	2	0	0	1	1	0	0	1
METK2_HUMAN	METK2_HUMAN	3	3	3	S-adenosylmethionine synthase isoform type-2 OS=Homo sapiens OX=9606 GN=MAT2A PE=1 SV=1	1	3	3	3	0	0	3	0	0	3	2	0	0	2	3	0	0	0	0	0	0	3	0	0	3	2	0	0	2	3	0	0	0	0	0	0	3	0	0	3	2	0	0	2
MFGM_HUMAN	MFGM_HUMAN	5	5	5	Lactadherin OS=Homo sapiens OX=9606 GN=MFGE8 PE=1 SV=2	1	5	5	5	4	1	4	2	2	2	2	2	2	3	1	1	0	1	1	4	1	4	2	2	2	2	2	2	3	1	1	0	1	1	4	1	4	2	2	2	2	2	2	3
MFS10_HUMAN	MFS10_HUMAN	1	1	1	Major facilitator superfamily domain-containing protein 10 OS=Homo sapiens OX=9606 GN=MFSD10 PE=1 SV=1	1	1	1	1	1	0	1	1	0	1	1	1	0	1	0	0	0	0	0	1	0	1	1	0	1	1	1	0	1	0	0	0	0	0	1	0	1	1	0	1	1	1	0	1
MGAT1_HUMAN	MGAT1_HUMAN	1	1	1	Alpha-1,3-mannosyl-glycoprotein 2-beta-N-acetylglucosaminyltransferase OS=Homo sapiens OX=9606 GN=MGAT1 PE=1 SV=2	1	1	1	1	1	1	1	1	0	1	1	0	0	1	1	1	1	1	1	1	1	1	1	0	1	1	0	0	1	1	1	1	1	1	1	1	1	1	0	1	1	0	0	1
MGST1_HUMAN	MGST1_HUMAN	1	1	1	Microsomal glutathione S-transferase 1 OS=Homo sapiens OX=9606 GN=MGST1 PE=1 SV=1	1	1	1	1	0	0	1	0	0	0	0	0	0	0	0	0	0	0	0	0	0	1	0	0	0	0	0	0	0	0	0	0	0	0	0	0	1	0	0	0	0	0	0	0
MGST2_HUMAN	MGST2_HUMAN	1	1	1	Microsomal glutathione S-transferase 2 OS=Homo sapiens OX=9606 GN=MGST2 PE=1 SV=1	1	1	1	1	0	0	1	0	0	0	0	0	0	0	0	0	0	0	0	0	0	1	0	0	0	0	0	0	0	0	0	0	0	0	0	0	1	0	0	0	0	0	0	0
MGST3_HUMAN	MGST3_HUMAN	2	2	2	Microsomal glutathione S-transferase 3 OS=Homo sapiens OX=9606 GN=MGST3 PE=1 SV=1	1	2	2	2	0	1	2	0	0	0	0	0	0	0	0	0	0	0	0	0	1	2	0	0	0	0	0	0	0	0	0	0	0	0	0	1	2	0	0	0	0	0	0	0
MGT5A_HUMAN	MGT5A_HUMAN	13	13	13	Alpha-1,6-mannosylglycoprotein 6-beta-N-acetylglucosaminyltransferase A OS=Homo sapiens OX=9606 GN=MGAT5 PE=2 SV=1	1	13	13	13	12	1	10	4	0	6	4	6	0	12	8	1	1	3	5	12	1	10	4	0	6	4	6	0	12	8	1	1	3	5	12	1	10	4	0	6	4	6	0	12
MIA_HUMAN	MIA_HUMAN	13	13	13	Melanoma-derived growth regulatory protein OS=Homo sapiens OX=9606 GN=MIA PE=1 SV=1	1	13	13	13	8	2	5	7	0	6	6	3	0	7	6	11	11	9	9	8	2	5	7	0	6	6	3	0	7	6	11	11	9	9	8	2	5	7	0	6	6	3	0	7
MIC60_HUMAN	MIC60_HUMAN	10	10	10	MICOS complex subunit MIC60 OS=Homo sapiens OX=9606 GN=IMMT PE=1 SV=1	1	10	10	10	0	5	2	0	0	7	6	0	0	3	4	0	0	0	0	0	5	2	0	0	7	6	0	0	3	4	0	0	0	0	0	5	2	0	0	7	6	0	0	3
MIF_HUMAN	MIF_HUMAN	9	9	9	Macrophage migration inhibitory factor OS=Homo sapiens OX=9606 GN=MIF PE=1 SV=4	1	9	9	9	4	8	4	2	2	6	7	1	4	3	5	7	5	5	7	4	8	4	2	2	6	7	1	4	3	5	7	5	5	7	4	8	4	2	2	6	7	1	4	3
MINP1_HUMAN	MINP1_HUMAN	20	20	20	Multiple inositol polyphosphate phosphatase 1 OS=Homo sapiens OX=9606 GN=MINPP1 PE=1 SV=1	1	20	20	20	10	5	6	11	1	11	9	6	1	11	10	8	7	13	12	10	5	6	11	1	11	9	6	1	11	10	8	7	13	12	10	5	6	11	1	11	9	6	1	11
MIRO2_HUMAN;MIRO1_HUMAN	MIRO2_HUMAN	3;1	3;1	3;1	Mitochondrial Rho GTPase 2 OS=Homo sapiens OX=9606 GN=RHOT2 PE=1 SV=2	2	3	3	3	1	0	3	0	1	2	1	1	1	2	2	1	1	1	1	1	0	3	0	1	2	1	1	1	2	2	1	1	1	1	1	0	3	0	1	2	1	1	1	2
MITD1_HUMAN	MITD1_HUMAN	1	1	1	MIT domain-containing protein 1 OS=Homo sapiens OX=9606 GN=MITD1 PE=1 SV=1	1	1	1	1	0	0	0	0	0	0	0	0	0	0	1	0	0	0	0	0	0	0	0	0	0	0	0	0	0	1	0	0	0	0	0	0	0	0	0	0	0	0	0	0
MK_HUMAN	MK_HUMAN	2	2	2	Midkine OS=Homo sapiens OX=9606 GN=MDK PE=1 SV=1	1	2	2	2	0	2	0	1	1	0	1	0	0	0	0	0	1	0	1	0	2	0	1	1	0	1	0	0	0	0	0	1	0	1	0	2	0	1	1	0	1	0	0	0
ML12A_HUMAN;ML12B_HUMAN;MYL9_HUMAN	ML12A_HUMAN;ML12B_HUMAN	5;5;1	5;5;1	5;5;1	Myosin regulatory light chain 12A OS=Homo sapiens OX=9606 GN=MYL12A PE=1 SV=2;Myosin regulatory light chain 12B OS=Homo sapiens OX=9606 GN=MYL12B PE=1 SV=2	3	5	5	5	1	0	2	1	1	3	3	1	1	4	2	0	0	0	1	1	0	2	1	1	3	3	1	1	4	2	0	0	0	1	1	0	2	1	1	3	3	1	1	4
MLEC_HUMAN	MLEC_HUMAN	11	11	11	Malectin OS=Homo sapiens OX=9606 GN=MLEC PE=1 SV=1	1	11	11	11	3	1	11	1	0	5	3	3	0	2	1	1	1	1	1	3	1	11	1	0	5	3	3	0	2	1	1	1	1	1	3	1	11	1	0	5	3	3	0	2
MMAB_HUMAN	MMAB_HUMAN	1	1	1	Cob(I)yrinic acid a,c-diamide adenosyltransferase, mitochondrial OS=Homo sapiens OX=9606 GN=MMAB PE=1 SV=1	1	1	1	1	0	0	1	0	0	1	1	0	0	1	1	0	0	0	0	0	0	1	0	0	1	1	0	0	1	1	0	0	0	0	0	0	1	0	0	1	1	0	0	1
MMP1_HUMAN	MMP1_HUMAN	15	15	15	Interstitial collagenase OS=Homo sapiens OX=9606 GN=MMP1 PE=1 SV=3	1	15	15	15	4	1	2	10	2	3	13	10	1	9	14	0	0	3	0	4	1	2	10	2	3	13	10	1	9	14	0	0	3	0	4	1	2	10	2	3	13	10	1	9
MMP7_HUMAN	MMP7_HUMAN	10	10	10	Matrilysin OS=Homo sapiens OX=9606 GN=MMP7 PE=1 SV=1	1	10	10	10	3	7	4	5	0	4	5	4	0	3	5	1	5	10	2	3	7	4	5	0	4	5	4	0	3	5	1	5	10	2	3	7	4	5	0	4	5	4	0	3
MMRN1_HUMAN	MMRN1_HUMAN	2	2	2	Multimerin-1 OS=Homo sapiens OX=9606 GN=MMRN1 PE=1 SV=3	1	2	2	2	0	0	0	0	0	0	0	0	0	0	0	1	1	1	0	0	0	0	0	0	0	0	0	0	0	0	1	1	1	0	0	0	0	0	0	0	0	0	0	0
MMSA_HUMAN	MMSA_HUMAN	11	11	11	Methylmalonate-semialdehyde dehydrogenase [acylating], mitochondrial OS=Homo sapiens OX=9606 GN=ALDH6A1 PE=1 SV=2	1	11	11	11	2	0	10	3	1	8	6	1	0	4	4	0	0	1	0	2	0	10	3	1	8	6	1	0	4	4	0	0	1	0	2	0	10	3	1	8	6	1	0	4
MOB1B_HUMAN;MOB1A_HUMAN	MOB1B_HUMAN;MOB1A_HUMAN	1;1	1;1	1;1	MOB kinase activator 1B OS=Homo sapiens OX=9606 GN=MOB1B PE=1 SV=3;MOB kinase activator 1A OS=Homo sapiens OX=9606 GN=MOB1A PE=1 SV=4	2	1	1	1	0	0	0	0	1	0	0	1	0	1	0	0	0	0	0	0	0	0	0	1	0	0	1	0	1	0	0	0	0	0	0	0	0	0	1	0	0	1	0	1
MOES_HUMAN	MOES_HUMAN	55	42	38	Moesin OS=Homo sapiens OX=9606 GN=MSN PE=1 SV=3	1	55	42	38	33	15	22	33	38	36	42	25	38	42	45	8	13	21	14	24	9	13	22	26	25	32	15	28	30	34	6	6	13	7	21	6	11	19	24	21	28	13	24	27
MOGS_HUMAN	MOGS_HUMAN	10	10	10	Mannosyl-oligosaccharide glucosidase OS=Homo sapiens OX=9606 GN=MOGS PE=1 SV=5	1	10	10	10	2	1	7	2	0	3	3	0	0	3	1	0	0	1	0	2	1	7	2	0	3	3	0	0	3	1	0	0	1	0	2	1	7	2	0	3	3	0	0	3
MP2K6_HUMAN	MP2K6_HUMAN	1	1	1	Dual specificity mitogen-activated protein kinase kinase 6 OS=Homo sapiens OX=9606 GN=MAP2K6 PE=1 SV=1	1	1	1	1	1	0	1	1	0	0	0	0	0	0	0	0	0	0	0	1	0	1	1	0	0	0	0	0	0	0	0	0	0	0	1	0	1	1	0	0	0	0	0	0
MPCP_HUMAN	MPCP_HUMAN	8	8	8	Phosphate carrier protein, mitochondrial OS=Homo sapiens OX=9606 GN=SLC25A3 PE=1 SV=2	1	8	8	8	4	2	8	4	2	7	7	2	1	5	4	2	1	3	1	4	2	8	4	2	7	7	2	1	5	4	2	1	3	1	4	2	8	4	2	7	7	2	1	5
MPP5_HUMAN	MPP5_HUMAN	5	5	5	MAGUK p55 subfamily member 5 OS=Homo sapiens OX=9606 GN=MPP5 PE=1 SV=3	1	5	5	5	1	0	1	2	3	0	1	0	3	4	2	1	1	1	0	1	0	1	2	3	0	1	0	3	4	2	1	1	1	0	1	0	1	2	3	0	1	0	3	4
MPPA_HUMAN	MPPA_HUMAN	2	2	2	Mitochondrial-processing peptidase subunit alpha OS=Homo sapiens OX=9606 GN=PMPCA PE=1 SV=2	1	2	2	2	1	1	1	1	0	1	1	0	0	1	0	0	0	0	0	1	1	1	1	0	1	1	0	0	1	0	0	0	0	0	1	1	1	1	0	1	1	0	0	1
MPRD_HUMAN	MPRD_HUMAN	3	3	3	Cation-dependent mannose-6-phosphate receptor OS=Homo sapiens OX=9606 GN=M6PR PE=1 SV=1	1	3	3	3	0	0	2	0	0	2	1	0	0	2	0	0	0	0	0	0	0	2	0	0	2	1	0	0	2	0	0	0	0	0	0	0	2	0	0	2	1	0	0	2
MPRI_HUMAN	MPRI_HUMAN	32	32	32	Cation-independent mannose-6-phosphate receptor OS=Homo sapiens OX=9606 GN=IGF2R PE=1 SV=3	1	32	32	32	23	1	10	25	3	14	11	14	1	27	19	1	1	3	2	23	1	10	25	3	14	11	14	1	27	19	1	1	3	2	23	1	10	25	3	14	11	14	1	27
MPU1_HUMAN	MPU1_HUMAN	1	1	1	Mannose-P-dolichol utilization defect 1 protein OS=Homo sapiens OX=9606 GN=MPDU1 PE=1 SV=2	1	1	1	1	0	0	0	0	0	1	0	0	0	0	0	0	0	0	0	0	0	0	0	0	1	0	0	0	0	0	0	0	0	0	0	0	0	0	0	1	0	0	0	0
MRP_HUMAN	MRP_HUMAN	1	1	1	MARCKS-related protein OS=Homo sapiens OX=9606 GN=MARCKSL1 PE=1 SV=2	1	1	1	1	0	0	0	0	0	1	1	0	1	0	0	0	0	0	0	0	0	0	0	0	1	1	0	1	0	0	0	0	0	0	0	0	0	0	0	1	1	0	1	0
MSMB_HUMAN	MSMB_HUMAN	5	5	5	Beta-microseminoprotein OS=Homo sapiens OX=9606 GN=MSMB PE=1 SV=1	1	5	5	5	4	2	0	4	3	3	2	2	2	2	2	3	3	3	3	4	2	0	4	3	3	2	2	2	2	2	3	3	3	3	4	2	0	4	3	3	2	2	2	2
MT2_HUMAN;MT1X_HUMAN;MT1M_HUMAN;MT1E_HUMAN;MT1G_HUMAN	MT2_HUMAN;MT1X_HUMAN;MT1M_HUMAN;MT1E_HUMAN;MT1G_HUMAN	2;2;2;2;2	2;2;2;2;2	2;2;2;2;2	Metallothionein-2 OS=Homo sapiens OX=9606 GN=MT2A PE=1 SV=1;Metallothionein-1X OS=Homo sapiens OX=9606 GN=MT1X PE=1 SV=1;Metallothionein-1M OS=Homo sapiens OX=9606 GN=MT1M PE=3 SV=2;Metallothionein-1E OS=Homo sapiens OX=9606 GN=MT1E PE=1 SV=1;Metallothione	5	2	2	2	1	2	0	0	0	1	1	0	0	0	1	2	2	0	1	1	2	0	0	0	1	1	0	0	0	1	2	2	0	1	1	2	0	0	0	1	1	0	0	0
MTAP_HUMAN	MTAP_HUMAN	4	4	4	S-methyl-5-thioadenosine phosphorylase OS=Homo sapiens OX=9606 GN=MTAP PE=1 SV=2	1	4	4	4	1	1	2	1	0	1	2	1	1	1	4	0	0	1	2	1	1	2	1	0	1	2	1	1	1	4	0	0	1	2	1	1	2	1	0	1	2	1	1	1
MTCH2_HUMAN	MTCH2_HUMAN	5	5	5	Mitochondrial carrier homolog 2 OS=Homo sapiens OX=9606 GN=MTCH2 PE=1 SV=1	1	5	5	5	1	1	5	0	0	3	2	0	0	2	2	0	0	0	0	1	1	5	0	0	3	2	0	0	2	2	0	0	0	0	1	1	5	0	0	3	2	0	0	2
MTDC_HUMAN	MTDC_HUMAN	2	2	2	Bifunctional methylenetetrahydrofolate dehydrogenase/cyclohydrolase, mitochondrial OS=Homo sapiens OX=9606 GN=MTHFD2 PE=1 SV=2	1	2	2	2	0	1	1	0	0	0	2	0	0	0	1	0	0	0	0	0	1	1	0	0	0	2	0	0	0	1	0	0	0	0	0	1	1	0	0	0	2	0	0	0
MTHFS_HUMAN	MTHFS_HUMAN	3	3	3	5-formyltetrahydrofolate cyclo-ligase OS=Homo sapiens OX=9606 GN=MTHFS PE=1 SV=2	1	3	3	3	0	0	3	1	0	2	3	0	0	0	0	1	2	2	0	0	0	3	1	0	2	3	0	0	0	0	1	2	2	0	0	0	3	1	0	2	3	0	0	0
MUC1_HUMAN	MUC1_HUMAN	12	12	12	Mucin-1 OS=Homo sapiens OX=9606 GN=MUC1 PE=1 SV=3	1	12	12	12	10	7	10	9	11	10	10	10	9	10	9	9	8	9	9	10	7	10	9	11	10	10	10	9	10	9	9	8	9	9	10	7	10	9	11	10	10	10	9	10
MUC4_HUMAN	MUC4_HUMAN	17	17	17	Mucin-4 OS=Homo sapiens OX=9606 GN=MUC4 PE=1 SV=4	1	17	17	17	1	9	1	3	7	10	13	1	3	11	11	3	5	10	6	1	9	1	3	7	10	13	1	3	11	11	3	5	10	6	1	9	1	3	7	10	13	1	3	11
MUC5A_HUMAN;MUC2_HUMAN	MUC5A_HUMAN	192;1	192;1	185;0	Mucin-5AC OS=Homo sapiens OX=9606 GN=MUC5AC PE=1 SV=4	2	192	192	185	129	110	133	146	93	175	148	101	97	142	138	119	110	127	151	129	110	133	146	93	175	148	101	97	142	138	119	110	127	151	122	104	127	139	86	168	142	94	90	135
MUC5B_HUMAN	MUC5B_HUMAN	143	136	136	Mucin-5B OS=Homo sapiens OX=9606 GN=MUC5B PE=1 SV=3	1	143	136	136	70	107	61	77	68	115	106	65	75	93	98	89	84	122	126	63	101	55	70	61	108	100	58	68	86	91	85	79	116	120	63	101	55	70	61	108	100	58	68	86
MUC6_HUMAN	MUC6_HUMAN	114	114	114	Mucin-6 OS=Homo sapiens OX=9606 GN=MUC6 PE=1 SV=3	1	114	114	114	89	71	93	92	58	98	86	70	65	88	88	78	79	84	93	89	71	93	92	58	98	86	70	65	88	88	78	79	84	93	89	71	93	92	58	98	86	70	65	88
MUTA_HUMAN	MUTA_HUMAN	2	2	2	Methylmalonyl-CoA mutase, mitochondrial OS=Homo sapiens OX=9606 GN=MUT PE=1 SV=4	1	2	2	2	0	0	1	0	0	2	1	0	0	1	1	0	0	0	0	0	0	1	0	0	2	1	0	0	1	1	0	0	0	0	0	0	1	0	0	2	1	0	0	1
MVP_HUMAN	MVP_HUMAN	35	35	35	Major vault protein OS=Homo sapiens OX=9606 GN=MVP PE=1 SV=4	1	35	35	35	5	15	21	12	1	30	26	4	0	27	24	1	3	7	9	5	15	21	12	1	30	26	4	0	27	24	1	3	7	9	5	15	21	12	1	30	26	4	0	27
MX1_HUMAN;MX2_HUMAN	MX1_HUMAN	3;1	3;1	3;1	Interferon-induced GTP-binding protein Mx1 OS=Homo sapiens OX=9606 GN=MX1 PE=1 SV=4	2	3	3	3	0	0	2	0	0	3	3	0	0	2	2	0	0	0	1	0	0	2	0	0	3	3	0	0	2	2	0	0	0	1	0	0	2	0	0	3	3	0	0	2
MYCP1_HUMAN	MYCP1_HUMAN	1	1	1	Putative myc-like protein MYCLP1 OS=Homo sapiens OX=9606 GN=MYCLP1 PE=5 SV=2	1	1	1	1	1	1	0	1	0	1	1	0	1	1	1	1	1	1	1	1	1	0	1	0	1	1	0	1	1	1	1	1	1	1	1	1	0	1	0	1	1	0	1	1
MYDGF_HUMAN	MYDGF_HUMAN	5	5	5	Myeloid-derived growth factor OS=Homo sapiens OX=9606 GN=MYDGF PE=1 SV=1	1	5	5	5	1	0	1	1	0	5	4	0	0	3	3	0	0	0	0	1	0	1	1	0	5	4	0	0	3	3	0	0	0	0	1	0	1	1	0	5	4	0	0	3
MYG_HORSE;MYG_HUMAN	MYG_HORSE	29;1	29;1	29;1	sp|P68082|MYG_HORSE Myoglobin OS=Equus caballus GN=MB PE=1 SV=2	2	29	29	29	24	21	19	26	20	27	27	16	28	25	26	18	23	26	24	24	21	19	26	20	27	27	16	28	25	26	18	23	26	24	24	21	19	26	20	27	27	16	28	25
MYH1_HUMAN;MYH2_HUMAN;MYH4_HUMAN	MYH1_HUMAN;MYH2_HUMAN;MYH4_HUMAN	3;3;2	2;2;1	2;2;1	Myosin-1 OS=Homo sapiens OX=9606 GN=MYH1 PE=1 SV=3;Myosin-2 OS=Homo sapiens OX=9606 GN=MYH2 PE=1 SV=1;Myosin-4 OS=Homo sapiens OX=9606 GN=MYH4 PE=2 SV=2	3	3	2	2	0	2	1	0	0	0	0	0	0	0	0	0	1	0	0	0	1	0	0	0	0	0	0	0	0	0	0	1	0	0	0	1	0	0	0	0	0	0	0	0
MYH10_HUMAN	MYH10_HUMAN	27	9	9	Myosin-10 OS=Homo sapiens OX=9606 GN=MYH10 PE=1 SV=3	1	27	9	9	7	6	23	8	4	21	20	6	2	16	10	4	4	4	6	1	2	7	3	1	8	6	0	1	6	4	3	2	2	2	1	2	7	3	1	8	6	0	1	6
MYH14_HUMAN	MYH14_HUMAN	54	46	44	Myosin-14 OS=Homo sapiens OX=9606 GN=MYH14 PE=1 SV=2	1	54	46	44	8	14	46	11	2	38	45	3	3	22	24	2	3	3	19	4	11	39	8	0	32	39	1	1	17	19	2	2	2	16	4	11	37	8	0	30	37	0	1	17
MYH9_HUMAN;MYH7_HUMAN;MYH8_HUMAN;MYH13_HUMAN;MYH6_HUMAN;MYH3_HUMAN;MYH7B_HUMAN	MYH9_HUMAN	158;1;1;1;1;1;1	158;1;1;1;1;1;1	139;0;0;0;0;0;0	Myosin-9 OS=Homo sapiens OX=9606 GN=MYH9 PE=1 SV=4	7	158	158	139	69	64	136	71	15	140	137	27	20	110	99	14	41	44	74	69	64	136	71	15	140	137	27	20	110	99	14	41	44	74	61	60	120	65	11	126	122	21	18	97
MYL1_HUMAN;MYL3_HUMAN	MYL1_HUMAN;MYL3_HUMAN	1;1	1;1	1;1	Myosin light chain 1/3, skeletal muscle isoform OS=Homo sapiens OX=9606 GN=MYL1 PE=2 SV=3;Myosin light chain 3 OS=Homo sapiens OX=9606 GN=MYL3 PE=1 SV=3	2	1	1	1	1	0	1	0	1	1	1	0	0	1	0	0	0	0	1	1	0	1	0	1	1	1	0	0	1	0	0	0	0	1	1	0	1	0	1	1	1	0	0	1
MYL6_HUMAN;MYL6B_HUMAN	MYL6_HUMAN	11;3	11;3	11;3	Myosin light polypeptide 6 OS=Homo sapiens OX=9606 GN=MYL6 PE=1 SV=2	2	11	11	11	5	7	4	4	4	10	9	4	3	5	7	3	5	4	8	5	7	4	4	4	10	9	4	3	5	7	3	5	4	8	5	7	4	4	4	10	9	4	3	5
MYO1B_HUMAN;MYO1A_HUMAN	MYO1B_HUMAN	13;2	13;2	13;2	Unconventional myosin-Ib OS=Homo sapiens OX=9606 GN=MYO1B PE=1 SV=3	2	13	13	13	2	1	4	4	11	2	3	5	2	5	4	0	1	2	0	2	1	4	4	11	2	3	5	2	5	4	0	1	2	0	2	1	4	4	11	2	3	5	2	5
MYO1C_HUMAN	MYO1C_HUMAN	30	30	30	Unconventional myosin-Ic OS=Homo sapiens OX=9606 GN=MYO1C PE=1 SV=4	1	30	30	30	10	2	17	13	16	13	13	11	10	22	14	1	2	4	7	10	2	17	13	16	13	13	11	10	22	14	1	2	4	7	10	2	17	13	16	13	13	11	10	22
MYO1D_HUMAN	MYO1D_HUMAN	28	28	28	Unconventional myosin-Id OS=Homo sapiens OX=9606 GN=MYO1D PE=1 SV=2	1	28	28	28	18	0	18	13	20	17	11	13	19	20	17	3	3	3	8	18	0	18	13	20	17	11	13	19	20	17	3	3	3	8	18	0	18	13	20	17	11	13	19	20
MYO6_HUMAN	MYO6_HUMAN	4	4	4	Unconventional myosin-VI OS=Homo sapiens OX=9606 GN=MYO6 PE=1 SV=4	1	4	4	4	0	0	4	2	0	3	1	1	0	2	1	0	0	0	0	0	0	4	2	0	3	1	1	0	2	1	0	0	0	0	0	0	4	2	0	3	1	1	0	2
MYOD1_HUMAN	MYOD1_HUMAN	1	1	1	Myoblast determination protein 1 OS=Homo sapiens OX=9606 GN=MYOD1 PE=1 SV=3	1	1	1	1	0	1	0	0	0	1	1	0	0	1	1	0	0	0	1	0	1	0	0	0	1	1	0	0	1	1	0	0	0	1	0	1	0	0	0	1	1	0	0	1
MYOF_HUMAN	MYOF_HUMAN	20	20	20	Myoferlin OS=Homo sapiens OX=9606 GN=MYOF PE=1 SV=1	1	20	20	20	4	1	20	4	5	6	3	4	5	9	5	1	2	1	2	4	1	20	4	5	6	3	4	5	9	5	1	2	1	2	4	1	20	4	5	6	3	4	5	9
MYRF_HUMAN	MYRF_HUMAN	2	2	2	Myelin regulatory factor OS=Homo sapiens OX=9606 GN=MYRF PE=1 SV=3	1	2	2	2	1	0	0	0	2	0	0	1	0	2	1	0	0	0	0	1	0	0	0	2	0	0	1	0	2	1	0	0	0	0	1	0	0	0	2	0	0	1	0	2
NACA_HUMAN;NACAM_HUMAN	NACA_HUMAN;NACAM_HUMAN	1;1	1;1	1;1	Nascent polypeptide-associated complex subunit alpha OS=Homo sapiens OX=9606 GN=NACA PE=1 SV=1;Nascent polypeptide-associated complex subunit alpha, muscle-specific form OS=Homo sapiens OX=9606 GN=NACA PE=1 SV=1	2	1	1	1	0	1	0	0	0	1	0	0	0	0	0	0	0	0	0	0	1	0	0	0	1	0	0	0	0	0	0	0	0	0	0	1	0	0	0	1	0	0	0	0
NAGAB_HUMAN	NAGAB_HUMAN	4	4	4	Alpha-N-acetylgalactosaminidase OS=Homo sapiens OX=9606 GN=NAGA PE=1 SV=2	1	4	4	4	0	0	1	4	4	1	0	1	1	4	2	0	0	0	0	0	0	1	4	4	1	0	1	1	4	2	0	0	0	0	0	0	1	4	4	1	0	1	1	4
NAMPT_HUMAN	NAMPT_HUMAN	8	8	8	Nicotinamide phosphoribosyltransferase OS=Homo sapiens OX=9606 GN=NAMPT PE=1 SV=1	1	8	8	8	1	2	6	0	0	4	4	0	0	7	4	0	0	0	1	1	2	6	0	0	4	4	0	0	7	4	0	0	0	1	1	2	6	0	0	4	4	0	0	7
NAR3_HUMAN	NAR3_HUMAN	2	2	2	Ecto-ADP-ribosyltransferase 3 OS=Homo sapiens OX=9606 GN=ART3 PE=1 SV=2	1	2	2	2	0	0	0	0	0	1	1	0	0	1	2	0	0	0	0	0	0	0	0	0	1	1	0	0	1	2	0	0	0	0	0	0	0	0	0	1	1	0	0	1
NASP_HUMAN	NASP_HUMAN	1	1	1	Nuclear autoantigenic sperm protein OS=Homo sapiens OX=9606 GN=NASP PE=1 SV=2	1	1	1	1	0	0	0	0	0	1	0	0	0	0	0	0	0	0	0	0	0	0	0	0	1	0	0	0	0	0	0	0	0	0	0	0	0	0	0	1	0	0	0	0
NB5R1_HUMAN	NB5R1_HUMAN	2	2	2	NADH-cytochrome b5 reductase 1 OS=Homo sapiens OX=9606 GN=CYB5R1 PE=1 SV=1	1	2	2	2	1	1	2	1	0	1	1	0	0	1	1	0	0	1	0	1	1	2	1	0	1	1	0	0	1	1	0	0	1	0	1	1	2	1	0	1	1	0	0	1
NB5R3_HUMAN	NB5R3_HUMAN	5	5	5	NADH-cytochrome b5 reductase 3 OS=Homo sapiens OX=9606 GN=CYB5R3 PE=1 SV=3	1	5	5	5	3	1	5	1	0	3	3	1	1	3	3	0	0	0	0	3	1	5	1	0	3	3	1	1	3	3	0	0	0	0	3	1	5	1	0	3	3	1	1	3
NBL1_HUMAN	NBL1_HUMAN	2	2	2	Neuroblastoma suppressor of tumorigenicity 1 OS=Homo sapiens OX=9606 GN=NBL1 PE=1 SV=2	1	2	2	2	0	0	0	2	2	2	2	2	2	2	1	0	1	1	0	0	0	0	2	2	2	2	2	2	2	1	0	1	1	0	0	0	0	2	2	2	2	2	2	2
NCEH1_HUMAN	NCEH1_HUMAN	2	2	2	Neutral cholesterol ester hydrolase 1 OS=Homo sapiens OX=9606 GN=NCEH1 PE=1 SV=3	1	2	2	2	0	0	2	0	0	0	0	0	0	0	0	0	0	0	0	0	0	2	0	0	0	0	0	0	0	0	0	0	0	0	0	0	2	0	0	0	0	0	0	0
NCK2_HUMAN	NCK2_HUMAN	1	1	1	Cytoplasmic protein NCK2 OS=Homo sapiens OX=9606 GN=NCK2 PE=1 SV=2	1	1	1	1	0	0	0	0	1	1	1	1	1	1	1	0	0	0	0	0	0	0	0	1	1	1	1	1	1	1	0	0	0	0	0	0	0	0	1	1	1	1	1	1
NCKP1_HUMAN	NCKP1_HUMAN	2	2	2	Nck-associated protein 1 OS=Homo sapiens OX=9606 GN=NCKAP1 PE=1 SV=1	1	2	2	2	1	0	0	1	1	1	2	1	1	2	2	0	0	0	0	1	0	0	1	1	1	2	1	1	2	2	0	0	0	0	1	0	0	1	1	1	2	1	1	2
NCLN_HUMAN	NCLN_HUMAN	4	4	4	Nicalin OS=Homo sapiens OX=9606 GN=NCLN PE=1 SV=2	1	4	4	4	1	1	3	1	1	1	3	1	1	1	2	1	1	1	2	1	1	3	1	1	1	3	1	1	1	2	1	1	1	2	1	1	3	1	1	1	3	1	1	1
NCPR_HUMAN	NCPR_HUMAN	2	2	2	NADPH--cytochrome P450 reductase OS=Homo sapiens OX=9606 GN=POR PE=1 SV=2	1	2	2	2	0	0	2	1	0	0	0	0	0	1	0	0	0	0	0	0	0	2	1	0	0	0	0	0	1	0	0	0	0	0	0	0	2	1	0	0	0	0	0	1
NDKA_HUMAN	NDKA_HUMAN	8	2	2	Nucleoside diphosphate kinase A OS=Homo sapiens OX=9606 GN=NME1 PE=1 SV=1	1	8	2	2	3	5	3	4	4	7	6	4	4	6	6	2	6	5	5	0	0	0	1	0	2	1	1	0	2	1	0	1	1	1	0	0	0	1	0	2	1	1	0	2
NDKB_HUMAN;NDK8_HUMAN	NDKB_HUMAN;NDK8_HUMAN	11;7	11;7	5;4	Nucleoside diphosphate kinase B OS=Homo sapiens OX=9606 GN=NME2 PE=1 SV=1;Putative nucleoside diphosphate kinase OS=Homo sapiens OX=9606 GN=NME2P1 PE=5 SV=1	2	11	11	5	7	9	5	7	8	10	9	5	8	8	10	2	8	5	7	7	9	5	7	8	10	9	5	8	8	10	2	8	5	7	4	4	2	4	4	5	4	2	4	4
NDRG1_HUMAN	NDRG1_HUMAN	2	2	2	Protein NDRG1 OS=Homo sapiens OX=9606 GN=NDRG1 PE=1 SV=1	1	2	2	2	0	0	1	1	0	2	1	0	0	1	1	0	0	0	0	0	0	1	1	0	2	1	0	0	1	1	0	0	0	0	0	0	1	1	0	2	1	0	0	1
NDUA5_HUMAN	NDUA5_HUMAN	4	4	4	NADH dehydrogenase [ubiquinone] 1 alpha subcomplex subunit 5 OS=Homo sapiens OX=9606 GN=NDUFA5 PE=1 SV=3	1	4	4	4	1	1	1	1	0	1	4	1	1	2	2	0	0	0	0	1	1	1	1	0	1	4	1	1	2	2	0	0	0	0	1	1	1	1	0	1	4	1	1	2
NDUA8_HUMAN	NDUA8_HUMAN	2	2	2	NADH dehydrogenase [ubiquinone] 1 alpha subcomplex subunit 8 OS=Homo sapiens OX=9606 GN=NDUFA8 PE=1 SV=3	1	2	2	2	0	0	0	0	0	1	2	0	0	1	1	0	0	0	0	0	0	0	0	0	1	2	0	0	1	1	0	0	0	0	0	0	0	0	0	1	2	0	0	1
NDUA9_HUMAN	NDUA9_HUMAN	3	3	3	NADH dehydrogenase [ubiquinone] 1 alpha subcomplex subunit 9, mitochondrial OS=Homo sapiens OX=9606 GN=NDUFA9 PE=1 SV=2	1	3	3	3	0	1	3	1	0	2	2	0	0	2	0	0	0	0	1	0	1	3	1	0	2	2	0	0	2	0	0	0	0	1	0	1	3	1	0	2	2	0	0	2
NDUAA_HUMAN	NDUAA_HUMAN	7	7	7	NADH dehydrogenase [ubiquinone] 1 alpha subcomplex subunit 10, mitochondrial OS=Homo sapiens OX=9606 GN=NDUFA10 PE=1 SV=1	1	7	7	7	0	0	6	2	0	1	1	1	0	2	1	0	0	0	0	0	0	6	2	0	1	1	1	0	2	1	0	0	0	0	0	0	6	2	0	1	1	1	0	2
NDUAB_HUMAN	NDUAB_HUMAN	2	2	2	NADH dehydrogenase [ubiquinone] 1 alpha subcomplex subunit 11 OS=Homo sapiens OX=9606 GN=NDUFA11 PE=1 SV=3	1	2	2	2	0	0	2	0	0	0	0	0	0	1	0	0	0	0	0	0	0	2	0	0	0	0	0	0	1	0	0	0	0	0	0	0	2	0	0	0	0	0	0	1
NDUB1_HUMAN	NDUB1_HUMAN	1	1	1	NADH dehydrogenase [ubiquinone] 1 beta subcomplex subunit 1 OS=Homo sapiens OX=9606 GN=NDUFB1 PE=1 SV=1	1	1	1	1	0	1	1	1	0	1	1	0	0	1	1	0	0	0	0	0	1	1	1	0	1	1	0	0	1	1	0	0	0	0	0	1	1	1	0	1	1	0	0	1
NDUB3_HUMAN	NDUB3_HUMAN	1	1	1	NADH dehydrogenase [ubiquinone] 1 beta subcomplex subunit 3 OS=Homo sapiens OX=9606 GN=NDUFB3 PE=1 SV=3	1	1	1	1	0	1	1	1	0	1	1	0	0	1	1	0	0	0	1	0	1	1	1	0	1	1	0	0	1	1	0	0	0	1	0	1	1	1	0	1	1	0	0	1
NDUB4_HUMAN	NDUB4_HUMAN	2	2	2	NADH dehydrogenase [ubiquinone] 1 beta subcomplex subunit 4 OS=Homo sapiens OX=9606 GN=NDUFB4 PE=1 SV=3	1	2	2	2	1	0	2	1	0	2	1	0	0	2	0	0	0	0	1	1	0	2	1	0	2	1	0	0	2	0	0	0	0	1	1	0	2	1	0	2	1	0	0	2
NDUB5_HUMAN	NDUB5_HUMAN	1	1	1	NADH dehydrogenase [ubiquinone] 1 beta subcomplex subunit 5, mitochondrial OS=Homo sapiens OX=9606 GN=NDUFB5 PE=1 SV=1	1	1	1	1	0	0	1	0	0	1	0	0	0	0	0	0	0	0	0	0	0	1	0	0	1	0	0	0	0	0	0	0	0	0	0	0	1	0	0	1	0	0	0	0
NDUB6_HUMAN	NDUB6_HUMAN	1	1	1	NADH dehydrogenase [ubiquinone] 1 beta subcomplex subunit 6 OS=Homo sapiens OX=9606 GN=NDUFB6 PE=1 SV=3	1	1	1	1	1	0	1	0	0	0	1	0	0	1	1	0	0	0	0	1	0	1	0	0	0	1	0	0	1	1	0	0	0	0	1	0	1	0	0	0	1	0	0	1
NDUB7_HUMAN	NDUB7_HUMAN	2	2	2	NADH dehydrogenase [ubiquinone] 1 beta subcomplex subunit 7 OS=Homo sapiens OX=9606 GN=NDUFB7 PE=1 SV=4	1	2	2	2	0	0	2	0	0	1	1	0	0	1	0	0	0	0	0	0	0	2	0	0	1	1	0	0	1	0	0	0	0	0	0	0	2	0	0	1	1	0	0	1
NDUB8_HUMAN	NDUB8_HUMAN	4	4	4	NADH dehydrogenase [ubiquinone] 1 beta subcomplex subunit 8, mitochondrial OS=Homo sapiens OX=9606 GN=NDUFB8 PE=1 SV=1	1	4	4	4	0	1	3	0	0	2	2	0	0	0	1	0	0	0	0	0	1	3	0	0	2	2	0	0	0	1	0	0	0	0	0	1	3	0	0	2	2	0	0	0
NDUB9_HUMAN	NDUB9_HUMAN	6	6	6	NADH dehydrogenase [ubiquinone] 1 beta subcomplex subunit 9 OS=Homo sapiens OX=9606 GN=NDUFB9 PE=1 SV=3	1	6	6	6	1	0	6	1	1	3	3	0	1	2	2	0	0	0	0	1	0	6	1	1	3	3	0	1	2	2	0	0	0	0	1	0	6	1	1	3	3	0	1	2
NDUBA_HUMAN	NDUBA_HUMAN	4	4	4	NADH dehydrogenase [ubiquinone] 1 beta subcomplex subunit 10 OS=Homo sapiens OX=9606 GN=NDUFB10 PE=1 SV=3	1	4	4	4	1	0	4	1	0	1	2	0	0	2	1	0	0	0	1	1	0	4	1	0	1	2	0	0	2	1	0	0	0	1	1	0	4	1	0	1	2	0	0	2
NDUC2_HUMAN	NDUC2_HUMAN	1	1	1	NADH dehydrogenase [ubiquinone] 1 subunit C2 OS=Homo sapiens OX=9606 GN=NDUFC2 PE=1 SV=1	1	1	1	1	0	0	1	0	0	0	1	0	0	0	0	0	0	0	0	0	0	1	0	0	0	1	0	0	0	0	0	0	0	0	0	0	1	0	0	0	1	0	0	0
NDUS1_HUMAN	NDUS1_HUMAN	17	17	17	NADH-ubiquinone oxidoreductase 75 kDa subunit, mitochondrial OS=Homo sapiens OX=9606 GN=NDUFS1 PE=1 SV=3	1	17	17	17	3	2	15	3	0	12	9	3	0	6	5	0	0	1	0	3	2	15	3	0	12	9	3	0	6	5	0	0	1	0	3	2	15	3	0	12	9	3	0	6
NDUS2_HUMAN	NDUS2_HUMAN	3	3	3	NADH dehydrogenase [ubiquinone] iron-sulfur protein 2, mitochondrial OS=Homo sapiens OX=9606 GN=NDUFS2 PE=1 SV=2	1	3	3	3	0	0	2	1	0	3	3	0	0	3	1	0	0	0	0	0	0	2	1	0	3	3	0	0	3	1	0	0	0	0	0	0	2	1	0	3	3	0	0	3
NDUS3_HUMAN	NDUS3_HUMAN	3	3	3	NADH dehydrogenase [ubiquinone] iron-sulfur protein 3, mitochondrial OS=Homo sapiens OX=9606 GN=NDUFS3 PE=1 SV=1	1	3	3	3	0	1	3	0	0	2	2	0	0	1	1	0	1	1	0	0	1	3	0	0	2	2	0	0	1	1	0	1	1	0	0	1	3	0	0	2	2	0	0	1
NDUS6_HUMAN	NDUS6_HUMAN	1	1	1	NADH dehydrogenase [ubiquinone] iron-sulfur protein 6, mitochondrial OS=Homo sapiens OX=9606 GN=NDUFS6 PE=1 SV=1	1	1	1	1	0	1	0	0	0	0	0	0	0	0	0	0	0	0	0	0	1	0	0	0	0	0	0	0	0	0	0	0	0	0	0	1	0	0	0	0	0	0	0	0
NDUV1_HUMAN	NDUV1_HUMAN	7	7	7	NADH dehydrogenase [ubiquinone] flavoprotein 1, mitochondrial OS=Homo sapiens OX=9606 GN=NDUFV1 PE=1 SV=4	1	7	7	7	0	0	7	0	0	2	1	0	0	2	0	0	0	0	0	0	0	7	0	0	2	1	0	0	2	0	0	0	0	0	0	0	7	0	0	2	1	0	0	2
NECT2_HUMAN	NECT2_HUMAN	4	4	4	Nectin-2 OS=Homo sapiens OX=9606 GN=NECTIN2 PE=1 SV=1	1	4	4	4	2	0	1	1	0	2	2	0	0	2	1	1	1	1	3	2	0	1	1	0	2	2	0	0	2	1	1	1	1	3	2	0	1	1	0	2	2	0	0	2
NECT3_HUMAN	NECT3_HUMAN	1	1	1	Nectin-3 OS=Homo sapiens OX=9606 GN=NECTIN3 PE=1 SV=1	1	1	1	1	0	0	0	0	0	0	0	0	0	0	0	0	1	0	0	0	0	0	0	0	0	0	0	0	0	0	0	1	0	0	0	0	0	0	0	0	0	0	0	0
NEDD8_HUMAN	NEDD8_HUMAN	1	1	1	NEDD8 OS=Homo sapiens OX=9606 GN=NEDD8 PE=1 SV=1	1	1	1	1	0	0	0	0	0	0	1	0	0	0	1	0	0	0	0	0	0	0	0	0	0	1	0	0	0	1	0	0	0	0	0	0	0	0	0	0	1	0	0	0
NEO1_HUMAN	NEO1_HUMAN	3	3	3	Neogenin OS=Homo sapiens OX=9606 GN=NEO1 PE=1 SV=2	1	3	3	3	2	2	0	1	0	2	3	0	0	2	3	1	2	2	2	2	2	0	1	0	2	3	0	0	2	3	1	2	2	2	2	2	0	1	0	2	3	0	0	2
NET4_HUMAN	NET4_HUMAN	1	1	1	Netrin-4 OS=Homo sapiens OX=9606 GN=NTN4 PE=1 SV=2	1	1	1	1	1	0	0	1	1	0	0	0	1	0	0	0	0	0	0	1	0	0	1	1	0	0	0	1	0	0	0	0	0	0	1	0	0	1	1	0	0	0	1	0
NGAL_HUMAN	NGAL_HUMAN	35	35	35	Neutrophil gelatinase-associated lipocalin OS=Homo sapiens OX=9606 GN=LCN2 PE=1 SV=2	1	35	35	35	27	24	24	31	29	27	28	27	35	29	30	23	30	34	26	27	24	24	31	29	27	28	27	35	29	30	23	30	34	26	27	24	24	31	29	27	28	27	35	29
NHRF1_HUMAN	NHRF1_HUMAN	15	15	15	Na(+)/H(+) exchange regulatory cofactor NHE-RF1 OS=Homo sapiens OX=9606 GN=SLC9A3R1 PE=1 SV=4	1	15	15	15	13	4	6	10	11	11	13	6	13	12	13	2	8	7	7	13	4	6	10	11	11	13	6	13	12	13	2	8	7	7	13	4	6	10	11	11	13	6	13	12
NHRF2_HUMAN	NHRF2_HUMAN	9	9	9	Na(+)/H(+) exchange regulatory cofactor NHE-RF2 OS=Homo sapiens OX=9606 GN=SLC9A3R2 PE=1 SV=2	1	9	9	9	4	3	4	4	6	2	2	3	7	3	4	3	2	3	2	4	3	4	4	6	2	2	3	7	3	4	3	2	3	2	4	3	4	4	6	2	2	3	7	3
NIBAN_HUMAN	NIBAN_HUMAN	3	3	3	Protein Niban OS=Homo sapiens OX=9606 GN=FAM129A PE=1 SV=1	1	3	3	3	0	0	3	0	0	0	0	0	0	0	0	0	0	0	0	0	0	3	0	0	0	0	0	0	0	0	0	0	0	0	0	0	3	0	0	0	0	0	0	0
NIBL1_HUMAN	NIBL1_HUMAN	11	11	11	Niban-like protein 1 OS=Homo sapiens OX=9606 GN=FAM129B PE=1 SV=3	1	11	11	11	2	1	10	3	5	3	2	0	1	5	4	0	0	1	0	2	1	10	3	5	3	2	0	1	5	4	0	0	1	0	2	1	10	3	5	3	2	0	1	5
NICA_HUMAN	NICA_HUMAN	4	4	4	Nicastrin OS=Homo sapiens OX=9606 GN=NCSTN PE=1 SV=2	1	4	4	4	1	0	2	0	1	1	0	1	2	1	0	0	0	0	0	1	0	2	0	1	1	0	1	2	1	0	0	0	0	0	1	0	2	0	1	1	0	1	2	1
NIPS1_HUMAN	NIPS1_HUMAN	9	9	9	Protein NipSnap homolog 1 OS=Homo sapiens OX=9606 GN=NIPSNAP1 PE=1 SV=1	1	9	9	9	3	2	8	2	1	6	4	1	1	5	3	1	1	1	2	3	2	8	2	1	6	4	1	1	5	3	1	1	1	2	3	2	8	2	1	6	4	1	1	5
NIPS2_HUMAN	NIPS2_HUMAN	5	5	5	Protein NipSnap homolog 2 OS=Homo sapiens OX=9606 GN=NIPSNAP2 PE=1 SV=1	1	5	5	5	2	3	5	2	1	4	4	1	1	3	3	0	1	2	3	2	3	5	2	1	4	4	1	1	3	3	0	1	2	3	2	3	5	2	1	4	4	1	1	3
NIT1_HUMAN	NIT1_HUMAN	3	3	3	Deaminated glutathione amidase OS=Homo sapiens OX=9606 GN=NIT1 PE=1 SV=2	1	3	3	3	0	0	1	0	1	1	0	0	0	1	0	0	0	0	0	0	0	1	0	1	1	0	0	0	1	0	0	0	0	0	0	0	1	0	1	1	0	0	0	1
NIT2_HUMAN	NIT2_HUMAN	2	2	2	Omega-amidase NIT2 OS=Homo sapiens OX=9606 GN=NIT2 PE=1 SV=1	1	2	2	2	0	0	2	0	0	0	1	0	0	0	1	0	0	0	0	0	0	2	0	0	0	1	0	0	0	1	0	0	0	0	0	0	2	0	0	0	1	0	0	0
NLTP_HUMAN	NLTP_HUMAN	3	3	3	Non-specific lipid-transfer protein OS=Homo sapiens OX=9606 GN=SCP2 PE=1 SV=2	1	3	3	3	0	2	0	0	0	3	3	0	0	3	3	0	0	0	0	0	2	0	0	0	3	3	0	0	3	3	0	0	0	0	0	2	0	0	0	3	3	0	0	3
NMDE3_HUMAN	NMDE3_HUMAN	1	1	1	Glutamate receptor ionotropic, NMDA 2C OS=Homo sapiens OX=9606 GN=GRIN2C PE=1 SV=3	1	1	1	1	0	0	0	0	1	0	0	0	1	0	0	0	0	0	0	0	0	0	0	1	0	0	0	1	0	0	0	0	0	0	0	0	0	0	1	0	0	0	1	0
NNMT_HUMAN	NNMT_HUMAN	1	1	1	Nicotinamide N-methyltransferase OS=Homo sapiens OX=9606 GN=NNMT PE=1 SV=1	1	1	1	1	1	1	0	1	1	1	1	1	1	1	1	0	1	1	1	1	1	0	1	1	1	1	1	1	1	1	0	1	1	1	1	1	0	1	1	1	1	1	1	1
NNTM_HUMAN	NNTM_HUMAN	7	7	7	NAD(P) transhydrogenase, mitochondrial OS=Homo sapiens OX=9606 GN=NNT PE=1 SV=3	1	7	7	7	0	1	7	0	0	3	3	0	0	2	0	0	0	0	0	0	1	7	0	0	3	3	0	0	2	0	0	0	0	0	0	1	7	0	0	3	3	0	0	2
NOL8_HUMAN	NOL8_HUMAN	1	1	1	Nucleolar protein 8 OS=Homo sapiens OX=9606 GN=NOL8 PE=1 SV=1	1	1	1	1	1	0	0	1	1	0	0	0	1	0	0	0	0	0	0	1	0	0	1	1	0	0	0	1	0	0	0	0	0	0	1	0	0	1	1	0	0	0	1	0
NOMO1_HUMAN;NOMO2_HUMAN;NOMO3_HUMAN	NOMO1_HUMAN;NOMO2_HUMAN;NOMO3_HUMAN	4;4;3	4;4;3	4;4;3	Nodal modulator 1 OS=Homo sapiens OX=9606 GN=NOMO1 PE=1 SV=5;Nodal modulator 2 OS=Homo sapiens OX=9606 GN=NOMO2 PE=1 SV=1;Nodal modulator 3 OS=Homo sapiens OX=9606 GN=NOMO3 PE=3 SV=2	3	4	4	4	2	1	1	1	0	2	3	0	0	3	2	0	0	0	0	2	1	1	1	0	2	3	0	0	3	2	0	0	0	0	2	1	1	1	0	2	3	0	0	3
NONO_HUMAN	NONO_HUMAN	10	8	8	Non-POU domain-containing octamer-binding protein OS=Homo sapiens OX=9606 GN=NONO PE=1 SV=4	1	10	8	8	0	4	7	1	1	9	9	0	0	5	3	1	2	1	2	0	3	5	1	1	8	7	0	0	4	3	1	1	0	1	0	3	5	1	1	8	7	0	0	4
NOP56_HUMAN	NOP56_HUMAN	4	4	4	Nucleolar protein 56 OS=Homo sapiens OX=9606 GN=NOP56 PE=1 SV=4	1	4	4	4	1	1	3	0	0	3	2	0	0	2	1	0	0	0	1	1	1	3	0	0	3	2	0	0	2	1	0	0	0	1	1	1	3	0	0	3	2	0	0	2
NOP58_HUMAN	NOP58_HUMAN	3	3	3	Nucleolar protein 58 OS=Homo sapiens OX=9606 GN=NOP58 PE=1 SV=1	1	3	3	3	0	0	2	1	0	2	1	0	0	1	0	0	0	0	0	0	0	2	1	0	2	1	0	0	1	0	0	0	0	0	0	0	2	1	0	2	1	0	0	1
NPC2_HUMAN	NPC2_HUMAN	14	14	14	NPC intracellular cholesterol transporter 2 OS=Homo sapiens OX=9606 GN=NPC2 PE=1 SV=1	1	14	14	14	10	0	6	10	10	8	8	7	12	11	8	3	2	4	4	10	0	6	10	10	8	8	7	12	11	8	3	2	4	4	10	0	6	10	10	8	8	7	12	11
NPM_HUMAN	NPM_HUMAN	16	16	16	Nucleophosmin OS=Homo sapiens OX=9606 GN=NPM1 PE=1 SV=2	1	16	16	16	8	12	5	8	9	12	13	3	7	10	12	4	6	5	7	8	12	5	8	9	12	13	3	7	10	12	4	6	5	7	8	12	5	8	9	12	13	3	7	10
NPS3A_HUMAN	NPS3A_HUMAN	1	1	1	Protein NipSnap homolog 3A OS=Homo sapiens OX=9606 GN=NIPSNAP3A PE=1 SV=2	1	1	1	1	0	0	0	0	0	1	0	0	0	1	1	0	0	0	0	0	0	0	0	0	1	0	0	0	1	1	0	0	0	0	0	0	0	0	0	1	0	0	0	1
NPTN_HUMAN	NPTN_HUMAN	3	3	3	Neuroplastin OS=Homo sapiens OX=9606 GN=NPTN PE=1 SV=2	1	3	3	3	2	1	3	1	1	0	1	2	1	2	1	1	1	0	0	2	1	3	1	1	0	1	2	1	2	1	1	1	0	0	2	1	3	1	1	0	1	2	1	2
NQO1_HUMAN	NQO1_HUMAN	10	10	10	NAD(P)H dehydrogenase [quinone] 1 OS=Homo sapiens OX=9606 GN=NQO1 PE=1 SV=1	1	10	10	10	4	1	6	6	5	7	7	2	1	7	5	2	0	1	3	4	1	6	6	5	7	7	2	1	7	5	2	0	1	3	4	1	6	6	5	7	7	2	1	7
NRAM2_HUMAN	NRAM2_HUMAN	2	2	2	Natural resistance-associated macrophage protein 2 OS=Homo sapiens OX=9606 GN=SLC11A2 PE=1 SV=2	1	2	2	2	0	0	0	2	2	0	2	0	2	0	2	0	0	0	0	0	0	0	2	2	0	2	0	2	0	2	0	0	0	0	0	0	0	2	2	0	2	0	2	0
NRP1_HUMAN	NRP1_HUMAN	21	21	21	Neuropilin-1 OS=Homo sapiens OX=9606 GN=NRP1 PE=1 SV=3	1	21	21	21	11	2	11	10	2	9	7	4	1	13	9	3	4	6	8	11	2	11	10	2	9	7	4	1	13	9	3	4	6	8	11	2	11	10	2	9	7	4	1	13
NRP2_HUMAN	NRP2_HUMAN	8	8	8	Neuropilin-2 OS=Homo sapiens OX=9606 GN=NRP2 PE=1 SV=2	1	8	8	8	1	1	5	3	0	4	5	0	0	4	3	1	1	4	3	1	1	5	3	0	4	5	0	0	4	3	1	1	4	3	1	1	5	3	0	4	5	0	0	4
NSF_HUMAN	NSF_HUMAN	5	5	5	Vesicle-fusing ATPase OS=Homo sapiens OX=9606 GN=NSF PE=1 SV=3	1	5	5	5	0	0	5	0	0	3	2	0	0	3	0	0	0	1	0	0	0	5	0	0	3	2	0	0	3	0	0	0	1	0	0	0	5	0	0	3	2	0	0	3
NTPCR_HUMAN	NTPCR_HUMAN	1	1	1	Cancer-related nucleoside-triphosphatase OS=Homo sapiens OX=9606 GN=NTPCR PE=1 SV=1	1	1	1	1	0	0	0	1	0	1	1	0	0	1	0	0	0	0	1	0	0	0	1	0	1	1	0	0	1	0	0	0	0	1	0	0	0	1	0	1	1	0	0	1
NU5M_HUMAN	NU5M_HUMAN	1	1	1	NADH-ubiquinone oxidoreductase chain 5 OS=Homo sapiens OX=9606 GN=MT-ND5 PE=1 SV=2	1	1	1	1	0	0	1	0	0	0	0	1	0	0	0	0	0	0	0	0	0	1	0	0	0	0	1	0	0	0	0	0	0	0	0	0	1	0	0	0	0	1	0	0
NUBP2_HUMAN	NUBP2_HUMAN	1	1	1	Cytosolic Fe-S cluster assembly factor NUBP2 OS=Homo sapiens OX=9606 GN=NUBP2 PE=1 SV=1	1	1	1	1	0	0	0	0	0	0	1	0	0	0	0	0	0	0	0	0	0	0	0	0	0	1	0	0	0	0	0	0	0	0	0	0	0	0	0	0	1	0	0	0
NUCB1_HUMAN	NUCB1_HUMAN	56	56	55	Nucleobindin-1 OS=Homo sapiens OX=9606 GN=NUCB1 PE=1 SV=4	1	56	56	55	33	33	10	28	0	37	40	14	0	38	37	34	39	34	46	33	33	10	28	0	37	40	14	0	38	37	34	39	34	46	32	33	10	27	0	36	39	13	0	37
NUCB2_HUMAN	NUCB2_HUMAN	24	23	23	Nucleobindin-2 OS=Homo sapiens OX=9606 GN=NUCB2 PE=1 SV=2	1	24	23	23	16	7	4	13	1	20	19	6	0	19	20	9	12	13	17	15	7	4	12	1	19	18	5	0	18	19	8	11	12	16	15	7	4	12	1	19	18	5	0	18
NUCKS_HUMAN	NUCKS_HUMAN	2	2	2	Nuclear ubiquitous casein and cyclin-dependent kinase substrate 1 OS=Homo sapiens OX=9606 GN=NUCKS1 PE=1 SV=1	1	2	2	2	0	1	1	0	0	1	2	0	0	1	2	1	0	0	1	0	1	1	0	0	1	2	0	0	1	2	1	0	0	1	0	1	1	0	0	1	2	0	0	1
NUCL_HUMAN	NUCL_HUMAN	10	10	10	Nucleolin OS=Homo sapiens OX=9606 GN=NCL PE=1 SV=3	1	10	10	10	2	7	5	1	1	9	8	0	1	6	7	1	3	2	5	2	7	5	1	1	9	8	0	1	6	7	1	3	2	5	2	7	5	1	1	9	8	0	1	6
NUD19_HUMAN	NUD19_HUMAN	1	1	1	Nucleoside diphosphate-linked moiety X motif 19 OS=Homo sapiens OX=9606 GN=NUDT19 PE=1 SV=1	1	1	1	1	0	0	1	0	0	0	0	0	0	0	0	0	0	0	0	0	0	1	0	0	0	0	0	0	0	0	0	0	0	0	0	0	1	0	0	0	0	0	0	0
NUDC_HUMAN	NUDC_HUMAN	1	1	1	Nuclear migration protein nudC OS=Homo sapiens OX=9606 GN=NUDC PE=1 SV=1	1	1	1	1	0	0	0	0	0	1	1	0	0	1	1	0	0	0	0	0	0	0	0	0	1	1	0	0	1	1	0	0	0	0	0	0	0	0	0	1	1	0	0	1
NUDT5_HUMAN	NUDT5_HUMAN	1	1	1	ADP-sugar pyrophosphatase OS=Homo sapiens OX=9606 GN=NUDT5 PE=1 SV=1	1	1	1	1	0	0	0	0	0	1	1	0	0	1	1	0	0	0	0	0	0	0	0	0	1	1	0	0	1	1	0	0	0	0	0	0	0	0	0	1	1	0	0	1
NUMA1_HUMAN	NUMA1_HUMAN	2	2	2	Nuclear mitotic apparatus protein 1 OS=Homo sapiens OX=9606 GN=NUMA1 PE=1 SV=2	1	2	2	2	0	1	2	0	0	2	2	0	0	0	0	0	0	0	1	0	1	2	0	0	2	2	0	0	0	0	0	0	0	1	0	1	2	0	0	2	2	0	0	0
OAF_HUMAN	OAF_HUMAN	5	5	5	Out at first protein homolog OS=Homo sapiens OX=9606 GN=OAF PE=2 SV=1	1	5	5	5	4	1	3	1	0	4	4	0	0	4	3	1	3	2	3	4	1	3	1	0	4	4	0	0	4	3	1	3	2	3	4	1	3	1	0	4	4	0	0	4
OAS1_HUMAN	OAS1_HUMAN	1	1	1	2-5-oligoadenylate synthase 1 OS=Homo sapiens OX=9606 GN=OAS1 PE=1 SV=4	1	1	1	1	0	0	0	0	0	1	0	0	0	0	1	0	0	0	0	0	0	0	0	0	1	0	0	0	0	1	0	0	0	0	0	0	0	0	0	1	0	0	0	0
OCLN_HUMAN	OCLN_HUMAN	4	4	4	Occludin OS=Homo sapiens OX=9606 GN=OCLN PE=1 SV=1	1	4	4	4	4	2	1	2	3	2	1	3	3	2	2	1	2	1	2	4	2	1	2	3	2	1	3	3	2	2	1	2	1	2	4	2	1	2	3	2	1	3	3	2
ODBB_HUMAN	ODBB_HUMAN	5	5	5	2-oxoisovalerate dehydrogenase subunit beta, mitochondrial OS=Homo sapiens OX=9606 GN=BCKDHB PE=1 SV=2	1	5	5	5	0	0	5	0	0	1	1	0	0	1	0	0	0	0	0	0	0	5	0	0	1	1	0	0	1	0	0	0	0	0	0	0	5	0	0	1	1	0	0	1
ODO1_HUMAN	ODO1_HUMAN	11	11	11	2-oxoglutarate dehydrogenase, mitochondrial OS=Homo sapiens OX=9606 GN=OGDH PE=1 SV=3	1	11	11	11	3	2	11	3	1	6	6	2	0	4	4	0	1	2	1	3	2	11	3	1	6	6	2	0	4	4	0	1	2	1	3	2	11	3	1	6	6	2	0	4
ODO2_HUMAN	ODO2_HUMAN	9	9	9	Dihydrolipoyllysine-residue succinyltransferase component of 2-oxoglutarate dehydrogenase complex, mitochondrial OS=Homo sapiens OX=9606 GN=DLST PE=1 SV=4	1	9	9	9	6	1	7	5	1	6	6	2	0	6	3	1	1	2	3	6	1	7	5	1	6	6	2	0	6	3	1	1	2	3	6	1	7	5	1	6	6	2	0	6
ODP2_HUMAN	ODP2_HUMAN	2	2	2	Dihydrolipoyllysine-residue acetyltransferase component of pyruvate dehydrogenase complex, mitochondrial OS=Homo sapiens OX=9606 GN=DLAT PE=1 SV=3	1	2	2	2	1	0	1	0	0	1	1	0	0	1	1	0	0	0	0	1	0	1	0	0	1	1	0	0	1	1	0	0	0	0	1	0	1	0	0	1	1	0	0	1
ODPA_HUMAN;ODPAT_HUMAN	ODPA_HUMAN	7;2	7;2	7;2	Pyruvate dehydrogenase E1 component subunit alpha, somatic form, mitochondrial OS=Homo sapiens OX=9606 GN=PDHA1 PE=1 SV=3	2	7	7	7	3	1	7	1	0	4	4	1	0	3	1	0	1	0	1	3	1	7	1	0	4	4	1	0	3	1	0	1	0	1	3	1	7	1	0	4	4	1	0	3
ODPB_HUMAN	ODPB_HUMAN	12	12	12	Pyruvate dehydrogenase E1 component subunit beta, mitochondrial OS=Homo sapiens OX=9606 GN=PDHB PE=1 SV=3	1	12	12	12	3	1	11	4	0	10	11	0	0	9	5	1	0	0	0	3	1	11	4	0	10	11	0	0	9	5	1	0	0	0	3	1	11	4	0	10	11	0	0	9
ODPX_HUMAN	ODPX_HUMAN	1	1	1	Pyruvate dehydrogenase protein X component, mitochondrial OS=Homo sapiens OX=9606 GN=PDHX PE=1 SV=3	1	1	1	1	1	0	0	1	0	0	0	0	0	1	0	0	0	0	0	1	0	0	1	0	0	0	0	0	1	0	0	0	0	0	1	0	0	1	0	0	0	0	0	1
OLA1_HUMAN	OLA1_HUMAN	3	3	3	Obg-like ATPase 1 OS=Homo sapiens OX=9606 GN=OLA1 PE=1 SV=2	1	3	3	3	1	1	2	2	2	2	2	1	2	3	2	0	1	1	2	1	1	2	2	2	2	2	1	2	3	2	0	1	1	2	1	1	2	2	2	2	2	1	2	3
OLFM4_HUMAN	OLFM4_HUMAN	37	37	37	Olfactomedin-4 OS=Homo sapiens OX=9606 GN=OLFM4 PE=1 SV=1	1	37	37	37	12	12	11	30	33	7	22	31	27	9	29	5	13	18	3	12	12	11	30	33	7	22	31	27	9	29	5	13	18	3	12	12	11	30	33	7	22	31	27	9
OPA1_HUMAN	OPA1_HUMAN	2	2	2	Dynamin-like 120 kDa protein, mitochondrial OS=Homo sapiens OX=9606 GN=OPA1 PE=1 SV=3	1	2	2	2	0	0	1	0	0	1	0	0	0	0	0	0	0	0	0	0	0	1	0	0	1	0	0	0	0	0	0	0	0	0	0	0	1	0	0	1	0	0	0	0
ORN_HUMAN	ORN_HUMAN	1	1	1	Oligoribonuclease, mitochondrial OS=Homo sapiens OX=9606 GN=REXO2 PE=1 SV=3	1	1	1	1	0	0	0	0	0	0	1	0	0	0	1	0	0	0	0	0	0	0	0	0	0	1	0	0	0	1	0	0	0	0	0	0	0	0	0	0	1	0	0	0
OS9_HUMAN	OS9_HUMAN	2	2	2	Protein OS-9 OS=Homo sapiens OX=9606 GN=OS9 PE=1 SV=1	1	2	2	2	0	0	0	0	0	0	0	0	0	0	0	2	1	0	2	0	0	0	0	0	0	0	0	0	0	0	2	1	0	2	0	0	0	0	0	0	0	0	0	0
OSMR_HUMAN	OSMR_HUMAN	5	5	5	Oncostatin-M-specific receptor subunit beta OS=Homo sapiens OX=9606 GN=OSMR PE=1 SV=1	1	5	5	5	4	0	0	2	0	3	2	0	0	5	2	0	1	1	1	4	0	0	2	0	3	2	0	0	5	2	0	1	1	1	4	0	0	2	0	3	2	0	0	5
OST48_HUMAN	OST48_HUMAN	8	8	8	Dolichyl-diphosphooligosaccharide--protein glycosyltransferase 48 kDa subunit OS=Homo sapiens OX=9606 GN=DDOST PE=1 SV=4	1	8	8	8	3	3	5	4	0	4	5	0	0	7	2	0	0	1	1	3	3	5	4	0	4	5	0	0	7	2	0	0	1	1	3	3	5	4	0	4	5	0	0	7
OSTC_HUMAN	OSTC_HUMAN	2	2	2	Oligosaccharyltransferase complex subunit OSTC OS=Homo sapiens OX=9606 GN=OSTC PE=1 SV=1	1	2	2	2	1	0	2	1	1	1	0	1	0	1	0	0	0	0	0	1	0	2	1	1	1	0	1	0	1	0	0	0	0	0	1	0	2	1	1	1	0	1	0	1
OSTF1_HUMAN	OSTF1_HUMAN	2	2	2	Osteoclast-stimulating factor 1 OS=Homo sapiens OX=9606 GN=OSTF1 PE=1 SV=2	1	2	2	2	1	0	0	1	0	0	2	0	0	2	1	0	0	0	0	1	0	0	1	0	0	2	0	0	2	1	0	0	0	0	1	0	0	1	0	0	2	0	0	2
OTUB1_HUMAN	OTUB1_HUMAN	2	2	2	Ubiquitin thioesterase OTUB1 OS=Homo sapiens OX=9606 GN=OTUB1 PE=1 SV=2	1	2	2	2	1	1	2	0	1	1	2	0	0	1	2	0	0	0	0	1	1	2	0	1	1	2	0	0	1	2	0	0	0	0	1	1	2	0	1	1	2	0	0	1
P2RX4_HUMAN	P2RX4_HUMAN	1	1	1	P2X purinoceptor 4 OS=Homo sapiens OX=9606 GN=P2RX4 PE=1 SV=2	1	1	1	1	0	0	1	0	0	0	0	0	0	0	0	0	0	0	0	0	0	1	0	0	0	0	0	0	0	0	0	0	0	0	0	0	1	0	0	0	0	0	0	0
P4HA1_HUMAN	P4HA1_HUMAN	2	2	2	Prolyl 4-hydroxylase subunit alpha-1 OS=Homo sapiens OX=9606 GN=P4HA1 PE=1 SV=2	1	2	2	2	0	0	0	0	0	2	2	0	0	0	0	0	0	0	0	0	0	0	0	0	2	2	0	0	0	0	0	0	0	0	0	0	0	0	0	2	2	0	0	0
P5CR1_HUMAN	P5CR1_HUMAN	7	7	6	Pyrroline-5-carboxylate reductase 1, mitochondrial OS=Homo sapiens OX=9606 GN=PYCR1 PE=1 SV=2	1	7	7	6	0	1	5	1	0	6	5	0	0	4	2	0	0	0	0	0	1	5	1	0	6	5	0	0	4	2	0	0	0	0	0	1	4	1	0	5	4	0	0	3
P5CR2_HUMAN	P5CR2_HUMAN	5	4	4	Pyrroline-5-carboxylate reductase 2 OS=Homo sapiens OX=9606 GN=PYCR2 PE=1 SV=1	1	5	4	4	0	1	3	0	0	3	3	0	0	2	1	0	0	0	0	0	1	2	0	0	2	2	0	0	1	1	0	0	0	0	0	1	2	0	0	2	2	0	0	1
P5CS_HUMAN	P5CS_HUMAN	15	15	15	Delta-1-pyrroline-5-carboxylate synthase OS=Homo sapiens OX=9606 GN=ALDH18A1 PE=1 SV=2	1	15	15	15	7	2	13	7	0	10	11	0	0	10	5	0	0	0	1	7	2	13	7	0	10	11	0	0	10	5	0	0	0	1	7	2	13	7	0	10	11	0	0	10
PA1B2_HUMAN	PA1B2_HUMAN	3	3	3	Platelet-activating factor acetylhydrolase IB subunit beta OS=Homo sapiens OX=9606 GN=PAFAH1B2 PE=1 SV=1	1	3	3	3	1	0	1	1	1	2	2	2	1	2	2	0	0	0	0	1	0	1	1	1	2	2	2	1	2	2	0	0	0	0	1	0	1	1	1	2	2	2	1	2
PA2G4_HUMAN	PA2G4_HUMAN	6	6	6	Proliferation-associated protein 2G4 OS=Homo sapiens OX=9606 GN=PA2G4 PE=1 SV=3	1	6	6	6	1	3	3	2	0	3	4	0	0	4	2	0	0	0	1	1	3	3	2	0	3	4	0	0	4	2	0	0	0	1	1	3	3	2	0	3	4	0	0	4
PABP1_HUMAN;PABP3_HUMAN;PABP4_HUMAN;PAP1L_HUMAN;PAP1M_HUMAN;PABP5_HUMAN	PABP1_HUMAN	10;4;4;2;1;1	10;4;4;2;1;1	10;4;4;2;1;1	Polyadenylate-binding protein 1 OS=Homo sapiens OX=9606 GN=PABPC1 PE=1 SV=2	6	10	10	10	0	5	3	0	0	6	10	0	0	4	7	0	0	0	2	0	5	3	0	0	6	10	0	0	4	7	0	0	0	2	0	5	3	0	0	6	10	0	0	4
PACN2_HUMAN;PACN1_HUMAN	PACN2_HUMAN	17;1	17;1	17;1	Protein kinase C and casein kinase substrate in neurons protein 2 OS=Homo sapiens OX=9606 GN=PACSIN2 PE=1 SV=2	2	17	17	17	9	3	8	10	12	12	10	8	8	8	6	2	6	7	5	9	3	8	10	12	12	10	8	8	8	6	2	6	7	5	9	3	8	10	12	12	10	8	8	8
PACN3_HUMAN	PACN3_HUMAN	7	7	7	Protein kinase C and casein kinase substrate in neurons protein 3 OS=Homo sapiens OX=9606 GN=PACSIN3 PE=1 SV=2	1	7	7	7	3	0	3	3	3	5	2	1	5	5	3	1	2	2	2	3	0	3	3	3	5	2	1	5	5	3	1	2	2	2	3	0	3	3	3	5	2	1	5	5
PARK7_HUMAN	PARK7_HUMAN	21	21	21	Protein/nucleic acid deglycase DJ-1 OS=Homo sapiens OX=9606 GN=PARK7 PE=1 SV=2	1	21	21	21	10	12	5	12	7	19	18	8	7	17	21	4	6	7	9	10	12	5	12	7	19	18	8	7	17	21	4	6	7	9	10	12	5	12	7	19	18	8	7	17
PARP1_HUMAN	PARP1_HUMAN	1	1	1	Poly [ADP-ribose] polymerase 1 OS=Homo sapiens OX=9606 GN=PARP1 PE=1 SV=4	1	1	1	1	0	0	0	0	0	0	1	0	0	0	0	0	0	0	0	0	0	0	0	0	0	1	0	0	0	0	0	0	0	0	0	0	0	0	0	0	1	0	0	0
PCBP1_HUMAN	PCBP1_HUMAN	11	11	8	Poly(rC)-binding protein 1 OS=Homo sapiens OX=9606 GN=PCBP1 PE=1 SV=2	1	11	11	8	2	6	6	2	3	10	11	1	3	7	9	0	1	3	4	2	6	6	2	3	10	11	1	3	7	9	0	1	3	4	2	4	4	1	2	7	8	1	2	5
PCBP2_HUMAN;PCBP3_HUMAN	PCBP2_HUMAN;PCBP3_HUMAN	8;4	5;1	5;1	Poly(rC)-binding protein 2 OS=Homo sapiens OX=9606 GN=PCBP2 PE=1 SV=1;Poly(rC)-binding protein 3 OS=Homo sapiens OX=9606 GN=PCBP3 PE=2 SV=2	2	8	5	5	3	5	6	5	2	8	7	1	2	6	6	0	1	1	3	3	3	4	4	1	5	4	1	1	4	3	0	0	0	1	3	3	4	4	1	5	4	1	1	4
PCCA_HUMAN	PCCA_HUMAN	5	5	5	Propionyl-CoA carboxylase alpha chain, mitochondrial OS=Homo sapiens OX=9606 GN=PCCA PE=1 SV=4	1	5	5	5	0	1	4	0	0	1	3	0	0	0	0	0	0	0	0	0	1	4	0	0	1	3	0	0	0	0	0	0	0	0	0	1	4	0	0	1	3	0	0	0
PCCB_HUMAN	PCCB_HUMAN	5	5	5	Propionyl-CoA carboxylase beta chain, mitochondrial OS=Homo sapiens OX=9606 GN=PCCB PE=1 SV=3	1	5	5	5	2	1	3	2	0	3	2	1	0	3	3	0	0	0	0	2	1	3	2	0	3	2	1	0	3	3	0	0	0	0	2	1	3	2	0	3	2	1	0	3
PCD23_HUMAN	PCD23_HUMAN	6	6	6	Protocadherin-23 OS=Homo sapiens OX=9606 GN=DCHS2 PE=2 SV=1	1	6	6	6	1	3	0	3	0	0	0	1	0	0	0	2	4	4	3	1	3	0	3	0	0	0	1	0	0	0	2	4	4	3	1	3	0	3	0	0	0	1	0	0
PCKGM_HUMAN;PCKGC_HUMAN	PCKGM_HUMAN	32;2	32;2	32;2	Phosphoenolpyruvate carboxykinase [GTP], mitochondrial OS=Homo sapiens OX=9606 GN=PCK2 PE=1 SV=3	2	32	32	32	11	3	30	11	0	19	15	10	0	17	8	0	1	0	4	11	3	30	11	0	19	15	10	0	17	8	0	1	0	4	11	3	30	11	0	19	15	10	0	17
PCOC1_HUMAN	PCOC1_HUMAN	2	2	2	Procollagen C-endopeptidase enhancer 1 OS=Homo sapiens OX=9606 GN=PCOLCE PE=1 SV=2	1	2	2	2	1	1	2	0	0	0	1	0	0	2	1	1	0	0	1	1	1	2	0	0	0	1	0	0	2	1	1	0	0	1	1	1	2	0	0	0	1	0	0	2
PCP_HUMAN	PCP_HUMAN	2	2	2	Lysosomal Pro-X carboxypeptidase OS=Homo sapiens OX=9606 GN=PRCP PE=1 SV=1	1	2	2	2	1	0	1	1	2	1	1	1	1	1	1	0	1	0	1	1	0	1	1	2	1	1	1	1	1	1	0	1	0	1	1	0	1	1	2	1	1	1	1	1
PCSK1_HUMAN;C1QR1_HUMAN	PCSK1_HUMAN	7;1	7;1	7;1	ProSAAS OS=Homo sapiens OX=9606 GN=PCSK1N PE=1 SV=1	2	7	7	7	0	0	0	0	0	0	1	0	1	1	0	6	3	1	3	0	0	0	0	0	0	1	0	1	1	0	6	3	1	3	0	0	0	0	0	0	1	0	1	1
PCYOX_HUMAN	PCYOX_HUMAN	3	3	3	Prenylcysteine oxidase 1 OS=Homo sapiens OX=9606 GN=PCYOX1 PE=1 SV=3	1	3	3	3	0	0	3	0	0	2	1	0	0	1	1	0	1	0	1	0	0	3	0	0	2	1	0	0	1	1	0	1	0	1	0	0	3	0	0	2	1	0	0	1
PDC10_HUMAN	PDC10_HUMAN	7	7	7	Programmed cell death protein 10 OS=Homo sapiens OX=9606 GN=PDCD10 PE=1 SV=1	1	7	7	7	6	2	1	4	4	5	5	2	6	6	5	2	3	3	3	6	2	1	4	4	5	5	2	6	6	5	2	3	3	3	6	2	1	4	4	5	5	2	6	6
PDC6I_HUMAN	PDC6I_HUMAN	59	59	59	Programmed cell death 6-interacting protein OS=Homo sapiens OX=9606 GN=PDCD6IP PE=1 SV=1	1	59	59	59	35	18	38	40	40	42	44	32	46	44	47	12	21	25	28	35	18	38	40	40	42	44	32	46	44	47	12	21	25	28	35	18	38	40	40	42	44	32	46	44
PDCD4_HUMAN	PDCD4_HUMAN	2	2	2	Programmed cell death protein 4 OS=Homo sapiens OX=9606 GN=PDCD4 PE=1 SV=2	1	2	2	2	0	0	2	0	0	0	2	0	0	0	0	0	0	0	0	0	0	2	0	0	0	2	0	0	0	0	0	0	0	0	0	0	2	0	0	0	2	0	0	0
PDCD6_HUMAN	PDCD6_HUMAN	7	7	7	Programmed cell death protein 6 OS=Homo sapiens OX=9606 GN=PDCD6 PE=1 SV=1	1	7	7	7	3	0	3	3	7	1	2	1	2	4	3	0	0	1	0	3	0	3	3	7	1	2	1	2	4	3	0	0	1	0	3	0	3	3	7	1	2	1	2	4
PDE12_HUMAN	PDE12_HUMAN	2	2	2	2,5-phosphodiesterase 12 OS=Homo sapiens OX=9606 GN=PDE12 PE=1 SV=2	1	2	2	2	1	0	2	0	0	0	0	0	0	0	0	0	0	0	0	1	0	2	0	0	0	0	0	0	0	0	0	0	0	0	1	0	2	0	0	0	0	0	0	0
PDGFC_HUMAN	PDGFC_HUMAN	2	2	2	Platelet-derived growth factor C OS=Homo sapiens OX=9606 GN=PDGFC PE=1 SV=2	1	2	2	2	0	1	0	1	0	0	1	0	0	1	1	1	2	2	1	0	1	0	1	0	0	1	0	0	1	1	1	2	2	1	0	1	0	1	0	0	1	0	0	1
PDIA1_HUMAN	PDIA1_HUMAN	48	48	48	Protein disulfide-isomerase OS=Homo sapiens OX=9606 GN=P4HB PE=1 SV=3	1	48	48	48	32	39	34	30	17	42	41	21	7	35	37	17	20	24	27	32	39	34	30	17	42	41	21	7	35	37	17	20	24	27	32	39	34	30	17	42	41	21	7	35
PDIA3_HUMAN	PDIA3_HUMAN	47	47	47	Protein disulfide-isomerase A3 OS=Homo sapiens OX=9606 GN=PDIA3 PE=1 SV=4	1	47	47	47	28	37	39	29	9	42	40	16	11	36	35	20	28	29	32	28	37	39	29	9	42	40	16	11	36	35	20	28	29	32	28	37	39	29	9	42	40	16	11	36
PDIA4_HUMAN	PDIA4_HUMAN	45	45	45	Protein disulfide-isomerase A4 OS=Homo sapiens OX=9606 GN=PDIA4 PE=1 SV=2	1	45	45	45	25	26	21	24	2	40	42	17	5	33	37	6	12	15	22	25	26	21	24	2	40	42	17	5	33	37	6	12	15	22	25	26	21	24	2	40	42	17	5	33
PDIA5_HUMAN	PDIA5_HUMAN	7	7	7	Protein disulfide-isomerase A5 OS=Homo sapiens OX=9606 GN=PDIA5 PE=1 SV=1	1	7	7	7	2	1	6	0	0	5	6	0	1	1	1	0	0	0	0	2	1	6	0	0	5	6	0	1	1	1	0	0	0	0	2	1	6	0	0	5	6	0	1	1
PDIA6_HUMAN	PDIA6_HUMAN	18	18	18	Protein disulfide-isomerase A6 OS=Homo sapiens OX=9606 GN=PDIA6 PE=1 SV=1	1	18	18	18	8	9	7	9	2	17	18	2	2	11	14	2	4	8	8	8	9	7	9	2	17	18	2	2	11	14	2	4	8	8	8	9	7	9	2	17	18	2	2	11
PDLI1_HUMAN	PDLI1_HUMAN	2	2	2	PDZ and LIM domain protein 1 OS=Homo sapiens OX=9606 GN=PDLIM1 PE=1 SV=4	1	2	2	2	1	1	0	0	0	1	2	0	1	1	0	0	0	0	1	1	1	0	0	0	1	2	0	1	1	0	0	0	0	1	1	1	0	0	0	1	2	0	1	1
PDLI5_HUMAN	PDLI5_HUMAN	6	6	6	PDZ and LIM domain protein 5 OS=Homo sapiens OX=9606 GN=PDLIM5 PE=1 SV=5	1	6	6	6	2	0	3	2	3	3	4	3	2	4	3	0	0	0	0	2	0	3	2	3	3	4	3	2	4	3	0	0	0	0	2	0	3	2	3	3	4	3	2	4
PDXD1_HUMAN	PDXD1_HUMAN	1	1	1	Pyridoxal-dependent decarboxylase domain-containing protein 1 OS=Homo sapiens OX=9606 GN=PDXDC1 PE=1 SV=2	1	1	1	1	0	0	0	1	0	1	1	0	0	1	0	0	0	0	0	0	0	0	1	0	1	1	0	0	1	0	0	0	0	0	0	0	0	1	0	1	1	0	0	1
PDXK_HUMAN	PDXK_HUMAN	7	7	7	Pyridoxal kinase OS=Homo sapiens OX=9606 GN=PDXK PE=1 SV=1	1	7	7	7	2	3	6	4	2	4	5	1	2	4	3	0	2	2	2	2	3	6	4	2	4	5	1	2	4	3	0	2	2	2	2	3	6	4	2	4	5	1	2	4
PDZ1I_HUMAN	PDZ1I_HUMAN	3	3	3	PDZK1-interacting protein 1 OS=Homo sapiens OX=9606 GN=PDZK1IP1 PE=1 SV=1	1	3	3	3	0	0	0	0	2	0	0	1	2	0	0	0	0	0	0	0	0	0	0	2	0	0	1	2	0	0	0	0	0	0	0	0	0	0	2	0	0	1	2	0
PEBP1_HUMAN	PEBP1_HUMAN	16	16	16	Phosphatidylethanolamine-binding protein 1 OS=Homo sapiens OX=9606 GN=PEBP1 PE=1 SV=3	1	16	16	16	7	7	1	7	7	11	12	6	5	10	10	2	4	3	4	7	7	1	7	7	11	12	6	5	10	10	2	4	3	4	7	7	1	7	7	11	12	6	5	10
PEDF_HUMAN	PEDF_HUMAN	4	4	4	Pigment epithelium-derived factor OS=Homo sapiens OX=9606 GN=SERPINF1 PE=1 SV=4	1	4	4	4	2	3	0	2	1	2	1	2	0	2	2	0	1	1	1	2	3	0	2	1	2	1	2	0	2	2	0	1	1	1	2	3	0	2	1	2	1	2	0	2
PEPC_HUMAN	PEPC_HUMAN	13	13	13	Gastricsin OS=Homo sapiens OX=9606 GN=PGC PE=1 SV=1	1	13	13	13	13	8	11	13	5	13	13	11	4	13	13	13	12	12	13	13	8	11	13	5	13	13	11	4	13	13	13	12	12	13	13	8	11	13	5	13	13	11	4	13
PEPD_HUMAN	PEPD_HUMAN	4	4	4	Xaa-Pro dipeptidase OS=Homo sapiens OX=9606 GN=PEPD PE=1 SV=3	1	4	4	4	2	3	1	2	1	3	3	1	1	3	4	0	2	2	2	2	3	1	2	1	3	3	1	1	3	4	0	2	2	2	2	3	1	2	1	3	3	1	1	3
PEPL_HUMAN	PEPL_HUMAN	6	6	6	Periplakin OS=Homo sapiens OX=9606 GN=PPL PE=1 SV=4	1	6	6	6	1	0	2	0	2	1	0	1	2	2	2	1	0	0	0	1	0	2	0	2	1	0	1	2	2	2	1	0	0	0	1	0	2	0	2	1	0	1	2	2
PFD3_HUMAN	PFD3_HUMAN	1	1	1	Prefoldin subunit 3 OS=Homo sapiens OX=9606 GN=VBP1 PE=1 SV=3	1	1	1	1	0	0	0	0	0	1	1	0	0	0	1	0	0	0	0	0	0	0	0	0	1	1	0	0	0	1	0	0	0	0	0	0	0	0	0	1	1	0	0	0
PFKAL_HUMAN;PFKAM_HUMAN	PFKAL_HUMAN	18;1	18;1	16;0	ATP-dependent 6-phosphofructokinase, liver type OS=Homo sapiens OX=9606 GN=PFKL PE=1 SV=6	2	18	18	16	3	3	16	6	3	9	10	2	1	11	7	2	2	2	4	3	3	16	6	3	9	10	2	1	11	7	2	2	2	4	3	3	14	5	2	9	10	2	1	10
PFKAP_HUMAN	PFKAP_HUMAN	17	15	15	ATP-dependent 6-phosphofructokinase, platelet type OS=Homo sapiens OX=9606 GN=PFKP PE=1 SV=2	1	17	15	15	0	0	15	6	1	8	8	1	1	7	4	0	0	0	0	0	0	13	5	0	8	8	1	1	6	4	0	0	0	0	0	0	13	5	0	8	8	1	1	6
PGAM1_HUMAN;PGAM4_HUMAN;PGAM2_HUMAN	PGAM1_HUMAN	15;7;6	15;7;6	15;7;6	Phosphoglycerate mutase 1 OS=Homo sapiens OX=9606 GN=PGAM1 PE=1 SV=2	3	15	15	15	7	6	12	8	4	13	10	4	2	10	8	4	3	3	6	7	6	12	8	4	13	10	4	2	10	8	4	3	3	6	7	6	12	8	4	13	10	4	2	10
PGBM_HUMAN	PGBM_HUMAN	183	183	183	Basement membrane-specific heparan sulfate proteoglycan core protein OS=Homo sapiens OX=9606 GN=HSPG2 PE=1 SV=4	1	183	183	183	69	76	75	124	18	107	118	86	24	93	95	67	138	130	122	69	76	75	124	18	107	118	86	24	93	95	67	138	130	122	69	76	75	124	18	107	118	86	24	93
PGK1_HUMAN;PGK2_HUMAN	PGK1_HUMAN	57;6	57;6	57;6	Phosphoglycerate kinase 1 OS=Homo sapiens OX=9606 GN=PGK1 PE=1 SV=3	2	57	57	57	32	35	30	33	28	53	47	34	33	41	47	15	22	31	34	32	35	30	33	28	53	47	34	33	41	47	15	22	31	34	32	35	30	33	28	53	47	34	33	41
PGM1_HUMAN	PGM1_HUMAN	10	10	10	Phosphoglucomutase-1 OS=Homo sapiens OX=9606 GN=PGM1 PE=1 SV=3	1	10	10	10	1	2	1	5	2	4	4	1	0	9	4	0	0	1	1	1	2	1	5	2	4	4	1	0	9	4	0	0	1	1	1	2	1	5	2	4	4	1	0	9
PGM2_HUMAN	PGM2_HUMAN	4	4	4	Phosphoglucomutase-2 OS=Homo sapiens OX=9606 GN=PGM2 PE=1 SV=4	1	4	4	4	0	1	1	3	0	4	3	1	0	4	4	0	0	1	1	0	1	1	3	0	4	3	1	0	4	4	0	0	1	1	0	1	1	3	0	4	3	1	0	4
PGP_HUMAN	PGP_HUMAN	1	1	1	Glycerol-3-phosphate phosphatase OS=Homo sapiens OX=9606 GN=PGP PE=1 SV=1	1	1	1	1	0	0	0	0	0	0	0	0	0	1	1	0	0	0	0	0	0	0	0	0	0	0	0	0	1	1	0	0	0	0	0	0	0	0	0	0	0	0	0	1
PGRC1_HUMAN	PGRC1_HUMAN	6	6	6	Membrane-associated progesterone receptor component 1 OS=Homo sapiens OX=9606 GN=PGRMC1 PE=1 SV=3	1	6	6	6	2	1	5	0	0	4	4	1	1	3	1	1	1	1	2	2	1	5	0	0	4	4	1	1	3	1	1	1	1	2	2	1	5	0	0	4	4	1	1	3
PGRC2_HUMAN	PGRC2_HUMAN	2	2	2	Membrane-associated progesterone receptor component 2 OS=Homo sapiens OX=9606 GN=PGRMC2 PE=1 SV=1	1	2	2	2	1	0	2	0	0	1	1	0	0	0	0	0	0	0	0	1	0	2	0	0	1	1	0	0	0	0	0	0	0	0	1	0	2	0	0	1	1	0	0	0
PHB_HUMAN	PHB_HUMAN	17	17	17	Prohibitin OS=Homo sapiens OX=9606 GN=PHB PE=1 SV=1	1	17	17	17	9	9	12	8	0	16	16	1	0	11	10	2	5	3	7	9	9	12	8	0	16	16	1	0	11	10	2	5	3	7	9	9	12	8	0	16	16	1	0	11
PHB2_HUMAN	PHB2_HUMAN	17	17	17	Prohibitin-2 OS=Homo sapiens OX=9606 GN=PHB2 PE=1 SV=2	1	17	17	17	10	4	14	8	0	15	14	0	1	11	10	0	0	4	4	10	4	14	8	0	15	14	0	1	11	10	0	0	4	4	10	4	14	8	0	15	14	0	1	11
PHLA1_HUMAN	PHLA1_HUMAN	1	1	1	Pleckstrin homology-like domain family A member 1 OS=Homo sapiens OX=9606 GN=PHLDA1 PE=1 SV=4	1	1	1	1	0	0	0	0	1	0	1	0	1	1	0	0	0	0	0	0	0	0	0	1	0	1	0	1	1	0	0	0	0	0	0	0	0	0	1	0	1	0	1	1
PHP14_HUMAN	PHP14_HUMAN	3	3	3	14 kDa phosphohistidine phosphatase OS=Homo sapiens OX=9606 GN=PHPT1 PE=1 SV=1	1	3	3	3	1	2	1	1	1	3	2	0	1	1	1	1	3	1	2	1	2	1	1	1	3	2	0	1	1	1	1	3	1	2	1	2	1	1	1	3	2	0	1	1
PHS_HUMAN	PHS_HUMAN	2	2	2	Pterin-4-alpha-carbinolamine dehydratase OS=Homo sapiens OX=9606 GN=PCBD1 PE=1 SV=2	1	2	2	2	1	1	0	0	0	2	1	0	0	1	1	0	0	0	1	1	1	0	0	0	2	1	0	0	1	1	0	0	0	1	1	1	0	0	0	2	1	0	0	1
PIGR_HUMAN	PIGR_HUMAN	102	102	102	Polymeric immunoglobulin receptor OS=Homo sapiens OX=9606 GN=PIGR PE=1 SV=4	1	102	102	102	71	82	72	78	32	89	85	49	37	67	83	84	88	94	99	71	82	72	78	32	89	85	49	37	67	83	84	88	94	99	71	82	72	78	32	89	85	49	37	67
95269;195270;195271;195272;195273;195274;195275;195276;195277;195278;195279;195280;195281;195282;195283;195284;195285;195286	438;439;440;441;442;443;444;445;446;447;448;449;450;451;452;453;454;455;456;457;458;459;460;461;462;463;464;465;466;467;468;469;470;471;472;473;474;475;476;477;478;479;480;481;482;483;484;485;486;487;488;489;490;491;492;493;494;1651;1652;1653;1654;1655;1656;1657;1658;1659;1660;1661;1662;1663;1664;1665;1666;1667;1668;1669;1670;1671;1672;1673;1674;1675;1676;1677;1678;1679;1680;1681;1682;1683;1684;1…	439;476;1658;1723;2017;2039;2057;3830;3848;3858;5499;5504;8216;8688;11170;14844;16631;16667;18690;20084;20098;20108;22015;23376;23396;24431;25736;27934;31691;31704;33723;33760;36132;36287;39018;39022;40863;40922;41646;41656;41684;45674;48374;49520;49588;49796;51611;53404;55055;57354;59623;61754;61809;62624;62632;70346;70428;72949;76991;77320;81732;84346;84381;84630;84974;85013;85515;87704;87813;8…
PIMT_HUMAN	PIMT_HUMAN	3	3	3	Protein-L-isoaspartate(D-aspartate) O-methyltransferase OS=Homo sapiens OX=9606 GN=PCMT1 PE=1 SV=4	1	3	3	3	1	1	1	0	0	3	2	0	0	3	1	0	1	1	1	1	1	1	0	0	3	2	0	0	3	1	0	1	1	1	1	1	1	0	0	3	2	0	0	3
PIPNB_HUMAN	PIPNB_HUMAN	5	5	5	Phosphatidylinositol transfer protein beta isoform OS=Homo sapiens OX=9606 GN=PITPNB PE=1 SV=2	1	5	5	5	1	2	1	2	0	3	3	0	1	3	3	0	0	0	1	1	2	1	2	0	3	3	0	1	3	3	0	0	0	1	1	2	1	2	0	3	3	0	1	3
PKHA7_HUMAN	PKHA7_HUMAN	1	1	1	Pleckstrin homology domain-containing family A member 7 OS=Homo sapiens OX=9606 GN=PLEKHA7 PE=1 SV=2	1	1	1	1	0	0	1	0	0	1	0	0	0	0	0	0	0	0	0	0	0	1	0	0	1	0	0	0	0	0	0	0	0	0	0	0	1	0	0	1	0	0	0	0
PKHL1_HUMAN	PKHL1_HUMAN	3	3	3	Fibrocystin-L OS=Homo sapiens OX=9606 GN=PKHD1L1 PE=2 SV=2	1	3	3	3	0	1	0	1	3	0	0	1	1	0	0	0	1	1	0	0	1	0	1	3	0	0	1	1	0	0	0	1	1	0	0	1	0	1	3	0	0	1	1	0
PKN2_HUMAN	PKN2_HUMAN	4	4	4	Serine/threonine-protein kinase N2 OS=Homo sapiens OX=9606 GN=PKN2 PE=1 SV=1	1	4	4	4	3	2	2	2	3	4	2	2	2	4	3	1	1	1	3	3	2	2	2	3	4	2	2	2	4	3	1	1	1	3	3	2	2	2	3	4	2	2	2	4
PKP3_HUMAN	PKP3_HUMAN	4	4	4	Plakophilin-3 OS=Homo sapiens OX=9606 GN=PKP3 PE=1 SV=1	1	4	4	4	0	0	2	0	0	3	3	0	2	1	1	0	0	0	1	0	0	2	0	0	3	3	0	2	1	1	0	0	0	1	0	0	2	0	0	3	3	0	2	1
PLAK_HUMAN	PLAK_HUMAN	14	11	11	Junction plakoglobin OS=Homo sapiens OX=9606 GN=JUP PE=1 SV=3	1	14	11	11	0	1	11	2	1	11	8	0	0	8	2	0	0	0	2	0	1	9	2	1	9	7	0	0	5	1	0	0	0	2	0	1	9	2	1	9	7	0	0	5
PLBL2_HUMAN	PLBL2_HUMAN	6	6	6	Putative phospholipase B-like 2 OS=Homo sapiens OX=9606 GN=PLBD2 PE=1 SV=2	1	6	6	6	1	0	2	1	6	2	2	3	2	4	2	0	0	1	1	1	0	2	1	6	2	2	3	2	4	2	0	0	1	1	1	0	2	1	6	2	2	3	2	4
PLCB4_HUMAN	PLCB4_HUMAN	5	5	5	1-phosphatidylinositol 4,5-bisphosphate phosphodiesterase beta-4 OS=Homo sapiens OX=9606 GN=PLCB4 PE=1 SV=3	1	5	5	5	1	0	1	2	4	1	0	3	2	2	0	0	0	0	1	1	0	1	2	4	1	0	3	2	2	0	0	0	0	1	1	0	1	2	4	1	0	3	2	2
PLCE_HUMAN	PLCE_HUMAN	1	1	1	1-acyl-sn-glycerol-3-phosphate acyltransferase epsilon OS=Homo sapiens OX=9606 GN=AGPAT5 PE=1 SV=3	1	1	1	1	0	0	1	0	0	0	0	0	0	0	0	0	0	0	0	0	0	1	0	0	0	0	0	0	0	0	0	0	0	0	0	0	1	0	0	0	0	0	0	0
PLEC_HUMAN	PLEC_HUMAN	46	46	43	Plectin OS=Homo sapiens OX=9606 GN=PLEC PE=1 SV=3	1	46	46	43	11	3	25	9	2	40	27	0	2	25	18	0	1	2	7	11	3	25	9	2	40	27	0	2	25	18	0	1	2	7	10	3	23	8	2	37	27	0	2	23
PLIN3_HUMAN	PLIN3_HUMAN	1	1	1	Perilipin-3 OS=Homo sapiens OX=9606 GN=PLIN3 PE=1 SV=3	1	1	1	1	0	0	0	0	0	0	0	0	0	1	0	0	0	0	0	0	0	0	0	0	0	0	0	0	1	0	0	0	0	0	0	0	0	0	0	0	0	0	0	1
PLMN_HUMAN	PLMN_HUMAN	3	3	3	Plasminogen OS=Homo sapiens OX=9606 GN=PLG PE=1 SV=2	1	3	3	3	2	2	2	2	2	2	2	3	2	2	2	2	2	2	1	2	2	2	2	2	2	2	3	2	2	2	2	2	2	1	2	2	2	2	2	2	2	3	2	2
PLOD1_HUMAN	PLOD1_HUMAN	3	3	3	Procollagen-lysine,2-oxoglutarate 5-dioxygenase 1 OS=Homo sapiens OX=9606 GN=PLOD1 PE=1 SV=2	1	3	3	3	2	0	3	1	0	1	1	1	0	1	1	0	0	0	0	2	0	3	1	0	1	1	1	0	1	1	0	0	0	0	2	0	3	1	0	1	1	1	0	1
PLOD2_HUMAN	PLOD2_HUMAN	1	1	1	Procollagen-lysine,2-oxoglutarate 5-dioxygenase 2 OS=Homo sapiens OX=9606 GN=PLOD2 PE=1 SV=2	1	1	1	1	1	0	0	0	0	1	0	0	0	1	0	0	0	0	0	1	0	0	0	0	1	0	0	0	1	0	0	0	0	0	1	0	0	0	0	1	0	0	0	1
PLS1_HUMAN	PLS1_HUMAN	7	7	7	Phospholipid scramblase 1 OS=Homo sapiens OX=9606 GN=PLSCR1 PE=1 SV=1	1	7	7	7	0	0	4	2	5	3	1	4	2	5	4	0	0	0	0	0	0	4	2	5	3	1	4	2	5	4	0	0	0	0	0	0	4	2	5	3	1	4	2	5
PLSI_HUMAN	PLSI_HUMAN	9	9	8	Plastin-1 OS=Homo sapiens OX=9606 GN=PLS1 PE=1 SV=2	1	9	9	8	3	3	5	4	3	8	6	1	4	8	7	0	0	3	1	3	3	5	4	3	8	6	1	4	8	7	0	0	3	1	2	3	4	3	2	7	5	1	4	7
PLST_HUMAN;PLSL_HUMAN	PLST_HUMAN	4;1	3;1	3;1	Plastin-3 OS=Homo sapiens OX=9606 GN=PLS3 PE=1 SV=4	2	4	3	3	1	0	1	1	1	3	1	0	0	3	4	1	0	0	1	0	0	0	0	0	2	0	0	0	2	3	1	0	0	1	0	0	0	0	0	2	0	0	0	2
PLTP_HUMAN	PLTP_HUMAN	10	10	10	Phospholipid transfer protein OS=Homo sapiens OX=9606 GN=PLTP PE=1 SV=1	1	10	10	10	5	2	5	5	1	7	5	4	1	6	5	3	5	5	6	5	2	5	5	1	7	5	4	1	6	5	3	5	5	6	5	2	5	5	1	7	5	4	1	6
PLXD1_HUMAN	PLXD1_HUMAN	2	2	2	Plexin-D1 OS=Homo sapiens OX=9606 GN=PLXND1 PE=1 SV=3	1	2	2	2	0	0	0	0	0	0	0	0	0	0	0	2	1	0	1	0	0	0	0	0	0	0	0	0	0	0	2	1	0	1	0	0	0	0	0	0	0	0	0	0
PMGT1_HUMAN	PMGT1_HUMAN	3	3	3	Protein O-linked-mannose beta-1,2-N-acetylglucosaminyltransferase 1 OS=Homo sapiens OX=9606 GN=POMGNT1 PE=1 SV=2	1	3	3	3	3	0	0	2	0	0	0	2	0	1	1	0	0	0	0	3	0	0	2	0	0	0	2	0	1	1	0	0	0	0	3	0	0	2	0	0	0	2	0	1
PML_HUMAN	PML_HUMAN	2	2	2	Protein PML OS=Homo sapiens OX=9606 GN=PML PE=1 SV=3	1	2	2	2	0	1	1	0	0	2	2	0	0	0	0	0	0	0	0	0	1	1	0	0	2	2	0	0	0	0	0	0	0	0	0	1	1	0	0	2	2	0	0	0
PMM2_HUMAN	PMM2_HUMAN	2	2	2	Phosphomannomutase 2 OS=Homo sapiens OX=9606 GN=PMM2 PE=1 SV=1	1	2	2	2	1	0	2	1	0	2	2	0	0	2	1	1	0	1	1	1	0	2	1	0	2	2	0	0	2	1	1	0	1	1	1	0	2	1	0	2	2	0	0	2
PNCB_HUMAN	PNCB_HUMAN	2	2	2	Nicotinate phosphoribosyltransferase OS=Homo sapiens OX=9606 GN=NAPRT PE=1 SV=2	1	2	2	2	0	0	1	0	0	0	1	0	0	0	0	0	0	0	0	0	0	1	0	0	0	1	0	0	0	0	0	0	0	0	0	0	1	0	0	0	1	0	0	0
PNPH_HUMAN	PNPH_HUMAN	3	3	3	Purine nucleoside phosphorylase OS=Homo sapiens OX=9606 GN=PNP PE=1 SV=2	1	3	3	3	1	1	0	1	0	2	2	0	0	2	3	0	1	0	0	1	1	0	1	0	2	2	0	0	2	3	0	1	0	0	1	1	0	1	0	2	2	0	0	2
PO210_HUMAN	PO210_HUMAN	6	6	6	Nuclear pore membrane glycoprotein 210 OS=Homo sapiens OX=9606 GN=NUP210 PE=1 SV=3	1	6	6	6	0	0	6	0	0	1	1	0	0	0	1	0	0	0	0	0	0	6	0	0	1	1	0	0	0	1	0	0	0	0	0	0	6	0	0	1	1	0	0	0
PODXL_HUMAN	PODXL_HUMAN	7	7	7	Podocalyxin OS=Homo sapiens OX=9606 GN=PODXL PE=1 SV=2	1	7	7	7	1	6	0	1	0	1	3	1	0	1	3	3	7	4	3	1	6	0	1	0	1	3	1	0	1	3	3	7	4	3	1	6	0	1	0	1	3	1	0	1
POSTN_HUMAN	POSTN_HUMAN	1	1	1	Periostin OS=Homo sapiens OX=9606 GN=POSTN PE=1 SV=2	1	1	1	1	0	1	0	0	0	0	0	0	0	0	0	0	0	0	0	0	1	0	0	0	0	0	0	0	0	0	0	0	0	0	0	1	0	0	0	0	0	0	0	0
PP1A_HUMAN;PP1G_HUMAN	PP1A_HUMAN;PP1G_HUMAN	8;7	2;1	2;1	Serine/threonine-protein phosphatase PP1-alpha catalytic subunit OS=Homo sapiens OX=9606 GN=PPP1CA PE=1 SV=1;Serine/threonine-protein phosphatase PP1-gamma catalytic subunit OS=Homo sapiens OX=9606 GN=PPP1CC PE=1 SV=1	2	8	2	2	2	0	8	2	6	3	2	2	1	4	2	0	0	0	0	0	0	2	1	1	1	1	0	0	1	1	0	0	0	0	0	0	2	1	1	1	1	0	0	1
PP1B_HUMAN	PP1B_HUMAN	9	9	3	Serine/threonine-protein phosphatase PP1-beta catalytic subunit OS=Homo sapiens OX=9606 GN=PPP1CB PE=1 SV=3	1	9	9	3	3	0	9	1	6	3	3	3	2	5	2	0	0	0	0	3	0	9	1	6	3	3	3	2	5	2	0	0	0	0	1	0	3	0	1	1	2	1	1	2
PP1R7_HUMAN	PP1R7_HUMAN	2	2	2	Protein phosphatase 1 regulatory subunit 7 OS=Homo sapiens OX=9606 GN=PPP1R7 PE=1 SV=1	1	2	2	2	0	0	0	1	0	1	1	0	1	1	1	0	0	1	1	0	0	0	1	0	1	1	0	1	1	1	0	0	1	1	0	0	0	1	0	1	1	0	1	1
PP2AB_HUMAN;PP2AA_HUMAN;PP4C_HUMAN	PP2AB_HUMAN;PP2AA_HUMAN;PP4C_HUMAN	2;2;1	2;2;1	2;2;1	Serine/threonine-protein phosphatase 2A catalytic subunit beta isoform OS=Homo sapiens OX=9606 GN=PPP2CB PE=1 SV=1;Serine/threonine-protein phosphatase 2A catalytic subunit alpha isoform OS=Homo sapiens OX=9606 GN=PPP2CA PE=1 SV=1;Serine/threonine-protein	3	2	2	2	0	1	2	0	0	1	1	0	0	0	0	0	0	1	1	0	1	2	0	0	1	1	0	0	0	0	0	0	1	1	0	1	2	0	0	1	1	0	0	0
PP4P1_HUMAN	PP4P1_HUMAN	2	2	2	Type 1 phosphatidylinositol 4,5-bisphosphate 4-phosphatase OS=Homo sapiens OX=9606 GN=PIP4P1 PE=1 SV=1	1	2	2	2	0	0	2	0	0	0	1	0	0	0	0	0	0	0	0	0	0	2	0	0	0	1	0	0	0	0	0	0	0	0	0	0	2	0	0	0	1	0	0	0
PPAC_HUMAN	PPAC_HUMAN	4	4	4	Low molecular weight phosphotyrosine protein phosphatase OS=Homo sapiens OX=9606 GN=ACP1 PE=1 SV=3	1	4	4	4	0	1	2	2	1	4	4	2	0	2	4	0	0	0	1	0	1	2	2	1	4	4	2	0	2	4	0	0	0	1	0	1	2	2	1	4	4	2	0	2
PPAL_HUMAN	PPAL_HUMAN	2	2	2	Lysosomal acid phosphatase OS=Homo sapiens OX=9606 GN=ACP2 PE=1 SV=3	1	2	2	2	0	0	1	0	0	2	1	0	0	1	1	0	0	0	0	0	0	1	0	0	2	1	0	0	1	1	0	0	0	0	0	0	1	0	0	2	1	0	0	1
PPCE_HUMAN	PPCE_HUMAN	6	6	6	Prolyl endopeptidase OS=Homo sapiens OX=9606 GN=PREP PE=1 SV=2	1	6	6	6	2	0	6	1	2	1	1	0	2	3	1	0	0	0	1	2	0	6	1	2	1	1	0	2	3	1	0	0	0	1	2	0	6	1	2	1	1	0	2	3
PPGB_HUMAN	PPGB_HUMAN	3	3	3	Lysosomal protective protein OS=Homo sapiens OX=9606 GN=CTSA PE=1 SV=2	1	3	3	3	0	0	1	1	1	0	1	0	0	2	1	0	0	0	0	0	0	1	1	1	0	1	0	0	2	1	0	0	0	0	0	0	1	1	1	0	1	0	0	2
PPIA_HUMAN;PAL4F_HUMAN;PAL4E_HUMAN;PAL4D_HUMAN;PAL4C_HUMAN;PAL4A_HUMAN	PPIA_HUMAN	18;1;1;1;1;1	18;1;1;1;1;1	18;1;1;1;1;1	Peptidyl-prolyl cis-trans isomerase A OS=Homo sapiens OX=9606 GN=PPIA PE=1 SV=2	6	18	18	18	10	16	13	14	10	18	16	9	13	13	15	12	15	14	16	10	16	13	14	10	18	16	9	13	13	15	12	15	14	16	10	16	13	14	10	18	16	9	13	13
PPIB_HUMAN	PPIB_HUMAN	23	23	23	Peptidyl-prolyl cis-trans isomerase B OS=Homo sapiens OX=9606 GN=PPIB PE=1 SV=2	1	23	23	23	14	9	14	11	4	19	13	8	3	15	18	9	12	14	15	14	9	14	11	4	19	13	8	3	15	18	9	12	14	15	14	9	14	11	4	19	13	8	3	15
PPIC_HUMAN	PPIC_HUMAN	4	4	4	Peptidyl-prolyl cis-trans isomerase C OS=Homo sapiens OX=9606 GN=PPIC PE=1 SV=1	1	4	4	4	3	1	3	3	0	2	3	3	0	3	2	1	2	2	4	3	1	3	3	0	2	3	3	0	3	2	1	2	2	4	3	1	3	3	0	2	3	3	0	3
PPIF_HUMAN	PPIF_HUMAN	3	3	3	Peptidyl-prolyl cis-trans isomerase F, mitochondrial OS=Homo sapiens OX=9606 GN=PPIF PE=1 SV=1	1	3	3	3	0	2	2	0	0	2	2	0	0	1	1	0	1	0	1	0	2	2	0	0	2	2	0	0	1	1	0	1	0	1	0	2	2	0	0	2	2	0	0	1
PPIL6_HUMAN	PPIL6_HUMAN	1	1	1	Peptidyl-prolyl cis-trans isomerase-like 6 OS=Homo sapiens OX=9606 GN=PPIL6 PE=2 SV=1	1	1	1	1	1	0	1	1	1	1	1	1	1	1	1	1	1	1	1	1	0	1	1	1	1	1	1	1	1	1	1	1	1	1	1	0	1	1	1	1	1	1	1	1
PPM1L_HUMAN	PPM1L_HUMAN	2	2	2	Protein phosphatase 1L OS=Homo sapiens OX=9606 GN=PPM1L PE=1 SV=1	1	2	2	2	1	0	0	1	0	1	0	1	0	1	0	1	1	1	1	1	0	0	1	0	1	0	1	0	1	0	1	1	1	1	1	0	0	1	0	1	0	1	0	1
PPP6_HUMAN	PPP6_HUMAN	1	1	1	Serine/threonine-protein phosphatase 6 catalytic subunit OS=Homo sapiens OX=9606 GN=PPP6C PE=1 SV=1	1	1	1	1	0	0	1	0	0	1	1	0	0	0	1	0	0	0	1	0	0	1	0	0	1	1	0	0	0	1	0	0	0	1	0	0	1	0	0	1	1	0	0	0
PRAF2_HUMAN	PRAF2_HUMAN	2	2	2	PRA1 family protein 2 OS=Homo sapiens OX=9606 GN=PRAF2 PE=1 SV=1	1	2	2	2	1	0	1	1	0	2	2	0	0	1	1	0	0	0	0	1	0	1	1	0	2	2	0	0	1	1	0	0	0	0	1	0	1	1	0	2	2	0	0	1
PRAF3_HUMAN	PRAF3_HUMAN	5	5	5	PRA1 family protein 3 OS=Homo sapiens OX=9606 GN=ARL6IP5 PE=1 SV=1	1	5	5	5	1	1	3	1	0	2	4	0	0	4	1	1	1	0	1	1	1	3	1	0	2	4	0	0	4	1	1	1	0	1	1	1	3	1	0	2	4	0	0	4
PRDX1_HUMAN	PRDX1_HUMAN	16	16	12	Peroxiredoxin-1 OS=Homo sapiens OX=9606 GN=PRDX1 PE=1 SV=1	1	16	16	12	13	11	10	11	10	14	14	9	6	14	15	4	7	7	5	13	11	10	11	10	14	14	9	6	14	15	4	7	7	5	10	7	8	8	6	11	11	6	4	11
PRDX2_HUMAN	PRDX2_HUMAN	13	12	12	Peroxiredoxin-2 OS=Homo sapiens OX=9606 GN=PRDX2 PE=1 SV=5	1	13	12	12	8	7	6	10	6	11	11	5	5	13	12	3	2	4	5	7	6	5	9	5	10	10	4	4	12	11	2	1	3	4	7	6	5	9	5	10	10	4	4	12
PRDX3_HUMAN	PRDX3_HUMAN	11	11	11	Thioredoxin-dependent peroxide reductase, mitochondrial OS=Homo sapiens OX=9606 GN=PRDX3 PE=1 SV=3	1	11	11	11	7	2	11	8	7	9	9	4	8	9	7	0	1	2	2	7	2	11	8	7	9	9	4	8	9	7	0	1	2	2	7	2	11	8	7	9	9	4	8	9
PRDX4_HUMAN	PRDX4_HUMAN	8	5	5	Peroxiredoxin-4 OS=Homo sapiens OX=9606 GN=PRDX4 PE=1 SV=1	1	8	5	5	4	5	6	5	7	7	5	6	4	6	7	2	3	2	2	2	2	5	3	4	5	3	4	3	4	4	1	1	1	1	2	2	5	3	4	5	3	4	3	4
PRDX5_HUMAN	PRDX5_HUMAN	12	12	12	Peroxiredoxin-5, mitochondrial OS=Homo sapiens OX=9606 GN=PRDX5 PE=1 SV=4	1	12	12	12	7	6	9	7	3	9	10	3	4	9	8	5	4	6	5	7	6	9	7	3	9	10	3	4	9	8	5	4	6	5	7	6	9	7	3	9	10	3	4	9
PRDX6_HUMAN	PRDX6_HUMAN	19	19	19	Peroxiredoxin-6 OS=Homo sapiens OX=9606 GN=PRDX6 PE=1 SV=3	1	19	19	19	9	6	6	8	10	9	8	9	6	16	9	4	4	4	7	9	6	6	8	10	9	8	9	6	16	9	4	4	4	7	9	6	6	8	10	9	8	9	6	16
PREP_HUMAN	PREP_HUMAN	2	2	2	Presequence protease, mitochondrial OS=Homo sapiens OX=9606 GN=PITRM1 PE=1 SV=3	1	2	2	2	0	0	2	0	0	1	1	0	0	0	1	0	0	0	0	0	0	2	0	0	1	1	0	0	0	1	0	0	0	0	0	0	2	0	0	1	1	0	0	0
PRIO_HUMAN	PRIO_HUMAN	1	1	1	Major prion protein OS=Homo sapiens OX=9606 GN=PRNP PE=1 SV=1	1	1	1	1	0	0	0	0	0	0	0	0	0	0	0	0	0	0	1	0	0	0	0	0	0	0	0	0	0	0	0	0	0	1	0	0	0	0	0	0	0	0	0	0
PRKDC_HUMAN	PRKDC_HUMAN	18	18	18	DNA-dependent protein kinase catalytic subunit OS=Homo sapiens OX=9606 GN=PRKDC PE=1 SV=3	1	18	18	18	1	0	17	0	0	3	5	0	0	3	0	1	0	1	1	1	0	17	0	0	3	5	0	0	3	0	1	0	1	1	1	0	17	0	0	3	5	0	0	3
PROD_HUMAN	PROD_HUMAN	1	1	1	Proline dehydrogenase 1, mitochondrial OS=Homo sapiens OX=9606 GN=PRODH PE=1 SV=3	1	1	1	1	0	0	0	0	0	0	0	0	1	0	0	0	1	1	1	0	0	0	0	0	0	0	0	1	0	0	0	1	1	1	0	0	0	0	0	0	0	0	1	0
PROF1_HUMAN	PROF1_HUMAN	18	18	18	Profilin-1 OS=Homo sapiens OX=9606 GN=PFN1 PE=1 SV=2	1	18	18	18	13	11	11	13	10	14	16	10	12	15	14	6	8	8	11	13	11	11	13	10	14	16	10	12	15	14	6	8	8	11	13	11	11	13	10	14	16	10	12	15
PROF2_HUMAN	PROF2_HUMAN	3	3	3	Profilin-2 OS=Homo sapiens OX=9606 GN=PFN2 PE=1 SV=3	1	3	3	3	0	0	1	1	1	3	2	0	1	2	2	0	0	1	2	0	0	1	1	1	3	2	0	1	2	2	0	0	1	2	0	0	1	1	1	3	2	0	1	2
PROL4_HUMAN	PROL4_HUMAN	2	2	2	Proline-rich protein 4 OS=Homo sapiens OX=9606 GN=PRR4 PE=1 SV=3	1	2	2	2	0	1	0	0	0	0	0	0	0	0	0	2	1	1	1	0	1	0	0	0	0	0	0	0	0	0	2	1	1	1	0	1	0	0	0	0	0	0	0	0
PROM1_HUMAN	PROM1_HUMAN	50	50	50	Prominin-1 OS=Homo sapiens OX=9606 GN=PROM1 PE=1 SV=1	1	50	50	50	31	27	30	31	33	35	36	31	41	30	33	24	31	41	26	31	27	30	31	33	35	36	31	41	30	33	24	31	41	26	31	27	30	31	33	35	36	31	41	30
PROM2_HUMAN	PROM2_HUMAN	13	13	13	Prominin-2 OS=Homo sapiens OX=9606 GN=PROM2 PE=1 SV=1	1	13	13	13	11	1	10	8	10	8	5	5	12	9	4	8	5	4	7	11	1	10	8	10	8	5	5	12	9	4	8	5	4	7	11	1	10	8	10	8	5	5	12	9
PRP19_HUMAN	PRP19_HUMAN	1	1	1	Pre-mRNA-processing factor 19 OS=Homo sapiens OX=9606 GN=PRPF19 PE=1 SV=1	1	1	1	1	0	0	1	0	0	1	1	0	0	1	0	0	0	0	0	0	0	1	0	0	1	1	0	0	1	0	0	0	0	0	0	0	1	0	0	1	1	0	0	1
PRPS2_HUMAN;PRPS1_HUMAN;PRPS3_HUMAN	PRPS2_HUMAN;PRPS1_HUMAN	3;3;1	3;3;1	3;3;1	Ribose-phosphate pyrophosphokinase 2 OS=Homo sapiens OX=9606 GN=PRPS2 PE=1 SV=2;Ribose-phosphate pyrophosphokinase 1 OS=Homo sapiens OX=9606 GN=PRPS1 PE=1 SV=2	3	3	3	3	1	0	2	0	0	2	2	0	0	2	2	0	0	0	0	1	0	2	0	0	2	2	0	0	2	2	0	0	0	0	1	0	2	0	0	2	2	0	0	2
PRS10_HUMAN	PRS10_HUMAN	8	8	8	26S proteasome regulatory subunit 10B OS=Homo sapiens OX=9606 GN=PSMC6 PE=1 SV=1	1	8	8	8	0	1	7	1	0	6	4	0	0	5	0	0	0	0	0	0	1	7	1	0	6	4	0	0	5	0	0	0	0	0	0	1	7	1	0	6	4	0	0	5
PRS6A_HUMAN	PRS6A_HUMAN	2	2	2	26S proteasome regulatory subunit 6A OS=Homo sapiens OX=9606 GN=PSMC3 PE=1 SV=3	1	2	2	2	1	1	1	0	0	1	2	0	0	1	0	0	0	0	0	1	1	1	0	0	1	2	0	0	1	0	0	0	0	0	1	1	1	0	0	1	2	0	0	1
PRS6B_HUMAN	PRS6B_HUMAN	4	4	4	26S proteasome regulatory subunit 6B OS=Homo sapiens OX=9606 GN=PSMC4 PE=1 SV=2	1	4	4	4	0	1	2	0	0	2	1	0	0	1	0	0	0	0	0	0	1	2	0	0	2	1	0	0	1	0	0	0	0	0	0	1	2	0	0	2	1	0	0	1
PRS7_HUMAN	PRS7_HUMAN	5	5	5	26S proteasome regulatory subunit 7 OS=Homo sapiens OX=9606 GN=PSMC2 PE=1 SV=3	1	5	5	5	1	0	3	1	0	2	1	0	0	1	1	0	0	0	1	1	0	3	1	0	2	1	0	0	1	1	0	0	0	1	1	0	3	1	0	2	1	0	0	1
PRS8_HUMAN	PRS8_HUMAN	2	2	2	26S proteasome regulatory subunit 8 OS=Homo sapiens OX=9606 GN=PSMC5 PE=1 SV=1	1	2	2	2	0	0	1	0	0	0	1	0	0	1	0	0	0	0	0	0	0	1	0	0	0	1	0	0	1	0	0	0	0	0	0	0	1	0	0	0	1	0	0	1
PRSS8_HUMAN	PRSS8_HUMAN	9	9	9	Prostasin OS=Homo sapiens OX=9606 GN=PRSS8 PE=1 SV=1	1	9	9	9	6	3	4	6	6	5	5	6	4	7	5	4	3	3	4	6	3	4	6	6	5	5	6	4	7	5	4	3	3	4	6	3	4	6	6	5	5	6	4	7
PSA_HUMAN;PSAL_HUMAN	PSA_HUMAN;PSAL_HUMAN	9;6	9;6	9;6	Puromycin-sensitive aminopeptidase OS=Homo sapiens OX=9606 GN=NPEPPS PE=1 SV=2;Puromycin-sensitive aminopeptidase-like protein OS=Homo sapiens OX=9606 GN=NPEPPSL1 PE=2 SV=3	2	9	9	9	2	4	4	4	3	6	5	1	2	8	6	0	1	2	2	2	4	4	4	3	6	5	1	2	8	6	0	1	2	2	2	4	4	4	3	6	5	1	2	8
PSA1_HUMAN	PSA1_HUMAN	8	8	8	Proteasome subunit alpha type-1 OS=Homo sapiens OX=9606 GN=PSMA1 PE=1 SV=1	1	8	8	8	1	2	1	2	1	8	5	1	3	5	7	0	0	1	0	1	2	1	2	1	8	5	1	3	5	7	0	0	1	0	1	2	1	2	1	8	5	1	3	5
PSA2_HUMAN	PSA2_HUMAN	8	8	8	Proteasome subunit alpha type-2 OS=Homo sapiens OX=9606 GN=PSMA2 PE=1 SV=2	1	8	8	8	3	6	2	3	3	8	7	1	4	6	6	0	0	1	2	3	6	2	3	3	8	7	1	4	6	6	0	0	1	2	3	6	2	3	3	8	7	1	4	6
PSA3_HUMAN	PSA3_HUMAN	4	4	4	Proteasome subunit alpha type-3 OS=Homo sapiens OX=9606 GN=PSMA3 PE=1 SV=2	1	4	4	4	2	0	0	0	1	2	2	1	2	2	4	0	0	0	0	2	0	0	0	1	2	2	1	2	2	4	0	0	0	0	2	0	0	0	1	2	2	1	2	2
PSA4_HUMAN	PSA4_HUMAN	3	3	3	Proteasome subunit alpha type-4 OS=Homo sapiens OX=9606 GN=PSMA4 PE=1 SV=1	1	3	3	3	0	2	1	1	2	3	1	2	1	2	2	0	0	0	0	0	2	1	1	2	3	1	2	1	2	2	0	0	0	0	0	2	1	1	2	3	1	2	1	2
PSA5_HUMAN	PSA5_HUMAN	5	5	5	Proteasome subunit alpha type-5 OS=Homo sapiens OX=9606 GN=PSMA5 PE=1 SV=3	1	5	5	5	1	1	2	2	1	4	4	2	1	3	4	0	1	1	1	1	1	2	2	1	4	4	2	1	3	4	0	1	1	1	1	1	2	2	1	4	4	2	1	3
PSA6_HUMAN	PSA6_HUMAN	9	9	9	Proteasome subunit alpha type-6 OS=Homo sapiens OX=9606 GN=PSMA6 PE=1 SV=1	1	9	9	9	2	3	3	1	3	8	7	2	5	6	8	1	0	0	3	2	3	3	1	3	8	7	2	5	6	8	1	0	0	3	2	3	3	1	3	8	7	2	5	6
PSA7_HUMAN;PSA7L_HUMAN	PSA7_HUMAN	12;4	12;4	12;4	Proteasome subunit alpha type-7 OS=Homo sapiens OX=9606 GN=PSMA7 PE=1 SV=1	2	12	12	12	0	3	0	1	6	10	9	0	2	9	9	0	0	0	0	0	3	0	1	6	10	9	0	2	9	9	0	0	0	0	0	3	0	1	6	10	9	0	2	9
PSB1_HUMAN	PSB1_HUMAN	5	5	5	Proteasome subunit beta type-1 OS=Homo sapiens OX=9606 GN=PSMB1 PE=1 SV=2	1	5	5	5	2	0	1	2	2	4	3	0	1	5	4	0	1	0	1	2	0	1	2	2	4	3	0	1	5	4	0	1	0	1	2	0	1	2	2	4	3	0	1	5
PSB10_HUMAN	PSB10_HUMAN	4	4	4	Proteasome subunit beta type-10 OS=Homo sapiens OX=9606 GN=PSMB10 PE=1 SV=1	1	4	4	4	0	4	0	1	0	3	3	0	0	3	3	0	0	0	2	0	4	0	1	0	3	3	0	0	3	3	0	0	0	2	0	4	0	1	0	3	3	0	0	3
PSB2_HUMAN	PSB2_HUMAN	4	4	4	Proteasome subunit beta type-2 OS=Homo sapiens OX=9606 GN=PSMB2 PE=1 SV=1	1	4	4	4	0	0	0	0	1	4	3	0	0	3	4	0	0	0	0	0	0	0	0	1	4	3	0	0	3	4	0	0	0	0	0	0	0	0	1	4	3	0	0	3
PSB4_HUMAN	PSB4_HUMAN	1	1	1	Proteasome subunit beta type-4 OS=Homo sapiens OX=9606 GN=PSMB4 PE=1 SV=4	1	1	1	1	0	0	0	1	0	1	1	0	1	1	1	0	0	0	0	0	0	0	1	0	1	1	0	1	1	1	0	0	0	0	0	0	0	1	0	1	1	0	1	1
PSB6_HUMAN	PSB6_HUMAN	3	3	3	Proteasome subunit beta type-6 OS=Homo sapiens OX=9606 GN=PSMB6 PE=1 SV=4	1	3	3	3	1	0	0	1	2	3	3	0	1	2	3	0	0	0	0	1	0	0	1	2	3	3	0	1	2	3	0	0	0	0	1	0	0	1	2	3	3	0	1	2
PSB7_HUMAN	PSB7_HUMAN	3	3	3	Proteasome subunit beta type-7 OS=Homo sapiens OX=9606 GN=PSMB7 PE=1 SV=1	1	3	3	3	0	1	1	2	0	2	3	0	0	3	3	0	1	1	1	0	1	1	2	0	2	3	0	0	3	3	0	1	1	1	0	1	1	2	0	2	3	0	0	3
PSB9_HUMAN	PSB9_HUMAN	1	1	1	Proteasome subunit beta type-9 OS=Homo sapiens OX=9606 GN=PSMB9 PE=1 SV=2	1	1	1	1	0	0	0	0	0	0	0	0	1	1	1	0	0	0	0	0	0	0	0	0	0	0	0	1	1	1	0	0	0	0	0	0	0	0	0	0	0	0	1	1
PSCA_HUMAN	PSCA_HUMAN	3	3	3	Prostate stem cell antigen OS=Homo sapiens OX=9606 GN=PSCA PE=1 SV=1	1	3	3	3	2	2	3	3	2	2	2	2	2	2	2	2	2	2	2	2	2	3	3	2	2	2	2	2	2	2	2	2	2	2	2	2	3	3	2	2	2	2	2	2
PSMD1_HUMAN	PSMD1_HUMAN	2	2	2	26S proteasome non-ATPase regulatory subunit 1 OS=Homo sapiens OX=9606 GN=PSMD1 PE=1 SV=2	1	2	2	2	0	0	2	0	0	2	1	0	0	1	0	0	0	0	0	0	0	2	0	0	2	1	0	0	1	0	0	0	0	0	0	0	2	0	0	2	1	0	0	1
PSMD2_HUMAN	PSMD2_HUMAN	2	2	2	26S proteasome non-ATPase regulatory subunit 2 OS=Homo sapiens OX=9606 GN=PSMD2 PE=1 SV=3	1	2	2	2	0	2	0	0	0	2	1	0	0	1	2	0	0	0	0	0	2	0	0	0	2	1	0	0	1	2	0	0	0	0	0	2	0	0	0	2	1	0	0	1
PSMD3_HUMAN	PSMD3_HUMAN	2	2	2	26S proteasome non-ATPase regulatory subunit 3 OS=Homo sapiens OX=9606 GN=PSMD3 PE=1 SV=2	1	2	2	2	0	0	1	0	0	1	0	0	0	1	0	0	0	0	0	0	0	1	0	0	1	0	0	0	1	0	0	0	0	0	0	0	1	0	0	1	0	0	0	1
PSMD4_HUMAN	PSMD4_HUMAN	1	1	1	26S proteasome non-ATPase regulatory subunit 4 OS=Homo sapiens OX=9606 GN=PSMD4 PE=1 SV=1	1	1	1	1	0	1	1	0	0	1	1	0	0	1	1	0	0	0	0	0	1	1	0	0	1	1	0	0	1	1	0	0	0	0	0	1	1	0	0	1	1	0	0	1
PSMD5_HUMAN	PSMD5_HUMAN	2	2	2	26S proteasome non-ATPase regulatory subunit 5 OS=Homo sapiens OX=9606 GN=PSMD5 PE=1 SV=3	1	2	2	2	0	0	2	1	0	1	0	0	0	1	0	0	0	0	0	0	0	2	1	0	1	0	0	0	1	0	0	0	0	0	0	0	2	1	0	1	0	0	0	1
PSMD6_HUMAN	PSMD6_HUMAN	1	1	1	26S proteasome non-ATPase regulatory subunit 6 OS=Homo sapiens OX=9606 GN=PSMD6 PE=1 SV=1	1	1	1	1	0	1	1	0	0	1	0	0	0	0	0	0	0	0	0	0	1	1	0	0	1	0	0	0	0	0	0	0	0	0	0	1	1	0	0	1	0	0	0	0
PSMD7_HUMAN	PSMD7_HUMAN	1	1	1	26S proteasome non-ATPase regulatory subunit 7 OS=Homo sapiens OX=9606 GN=PSMD7 PE=1 SV=2	1	1	1	1	0	0	0	0	0	1	0	0	0	1	1	0	0	0	0	0	0	0	0	0	1	0	0	0	1	1	0	0	0	0	0	0	0	0	0	1	0	0	0	1
PSMD9_HUMAN	PSMD9_HUMAN	2	2	2	26S proteasome non-ATPase regulatory subunit 9 OS=Homo sapiens OX=9606 GN=PSMD9 PE=1 SV=3	1	2	2	2	0	0	0	0	0	1	0	0	0	2	1	0	0	0	0	0	0	0	0	0	1	0	0	0	2	1	0	0	0	0	0	0	0	0	0	1	0	0	0	2
PSME1_HUMAN	PSME1_HUMAN	7	7	7	Proteasome activator complex subunit 1 OS=Homo sapiens OX=9606 GN=PSME1 PE=1 SV=1	1	7	7	7	1	3	0	1	0	5	4	0	0	6	5	0	0	2	2	1	3	0	1	0	5	4	0	0	6	5	0	0	2	2	1	3	0	1	0	5	4	0	0	6
PSME2_HUMAN	PSME2_HUMAN	8	8	8	Proteasome activator complex subunit 2 OS=Homo sapiens OX=9606 GN=PSME2 PE=1 SV=4	1	8	8	8	0	5	1	2	0	8	7	0	0	8	7	0	1	1	0	0	5	1	2	0	8	7	0	0	8	7	0	1	1	0	0	5	1	2	0	8	7	0	0	8
PTBP1_HUMAN	PTBP1_HUMAN	8	8	7	Polypyrimidine tract-binding protein 1 OS=Homo sapiens OX=9606 GN=PTBP1 PE=1 SV=1	1	8	8	7	0	2	2	2	0	8	6	0	0	4	2	0	0	0	0	0	2	2	2	0	8	6	0	0	4	2	0	0	0	0	0	2	2	2	0	7	5	0	0	3
PTBP3_HUMAN	PTBP3_HUMAN	2	1	1	Polypyrimidine tract-binding protein 3 OS=Homo sapiens OX=9606 GN=PTBP3 PE=1 SV=2	1	2	1	1	0	0	0	0	0	1	2	0	0	1	0	0	0	0	0	0	0	0	0	0	0	1	0	0	0	0	0	0	0	0	0	0	0	0	0	0	1	0	0	0
PTCD3_HUMAN	PTCD3_HUMAN	1	1	1	Pentatricopeptide repeat domain-containing protein 3, mitochondrial OS=Homo sapiens OX=9606 GN=PTCD3 PE=1 SV=3	1	1	1	1	0	0	0	0	0	0	1	0	0	0	0	0	0	0	0	0	0	0	0	0	0	1	0	0	0	0	0	0	0	0	0	0	0	0	0	0	1	0	0	0
PTGR1_HUMAN	PTGR1_HUMAN	3	3	3	Prostaglandin reductase 1 OS=Homo sapiens OX=9606 GN=PTGR1 PE=1 SV=2	1	3	3	3	0	0	2	0	0	1	2	0	0	0	1	0	0	0	0	0	0	2	0	0	1	2	0	0	0	1	0	0	0	0	0	0	2	0	0	1	2	0	0	0
PTH2_HUMAN	PTH2_HUMAN	3	3	3	Peptidyl-tRNA hydrolase 2, mitochondrial OS=Homo sapiens OX=9606 GN=PTRH2 PE=1 SV=1	1	3	3	3	0	0	3	0	0	1	1	0	0	0	0	0	0	0	0	0	0	3	0	0	1	1	0	0	0	0	0	0	0	0	0	0	3	0	0	1	1	0	0	0
PTK7_HUMAN	PTK7_HUMAN	4	4	4	Inactive tyrosine-protein kinase 7 OS=Homo sapiens OX=9606 GN=PTK7 PE=1 SV=2	1	4	4	4	2	0	0	0	0	1	1	0	0	2	2	1	1	2	2	2	0	0	0	0	1	1	0	0	2	2	1	1	2	2	2	0	0	0	0	1	1	0	0	2
PTMA_HUMAN	PTMA_HUMAN	2	2	2	Prothymosin alpha OS=Homo sapiens OX=9606 GN=PTMA PE=1 SV=2	1	2	2	2	0	2	0	0	0	0	2	0	0	0	2	0	0	0	0	0	2	0	0	0	0	2	0	0	0	2	0	0	0	0	0	2	0	0	0	0	2	0	0	0
PTPR2_HUMAN	PTPR2_HUMAN	24	24	24	Receptor-type tyrosine-protein phosphatase N2 OS=Homo sapiens OX=9606 GN=PTPRN2 PE=1 SV=2	1	24	24	24	9	8	0	7	0	8	6	5	1	8	6	22	18	15	20	9	8	0	7	0	8	6	5	1	8	6	22	18	15	20	9	8	0	7	0	8	6	5	1	8
PTPRG_HUMAN	PTPRG_HUMAN	2	2	2	Receptor-type tyrosine-protein phosphatase gamma OS=Homo sapiens OX=9606 GN=PTPRG PE=1 SV=4	1	2	2	2	0	0	0	0	0	1	0	1	0	0	1	1	1	1	1	0	0	0	0	0	1	0	1	0	0	1	1	1	1	1	0	0	0	0	0	1	0	1	0	0
PTPRH_HUMAN	PTPRH_HUMAN	1	1	1	Receptor-type tyrosine-protein phosphatase H OS=Homo sapiens OX=9606 GN=PTPRH PE=1 SV=3	1	1	1	1	0	0	0	0	1	0	0	0	0	1	0	0	0	0	0	0	0	0	0	1	0	0	0	0	1	0	0	0	0	0	0	0	0	0	1	0	0	0	0	1
PTPRJ_HUMAN	PTPRJ_HUMAN	32	32	32	Receptor-type tyrosine-protein phosphatase eta OS=Homo sapiens OX=9606 GN=PTPRJ PE=1 SV=3	1	32	32	32	19	5	10	20	25	16	16	18	23	21	15	6	5	8	8	19	5	10	20	25	16	16	18	23	21	15	6	5	8	8	19	5	10	20	25	16	16	18	23	21
PTPRQ_HUMAN	PTPRQ_HUMAN	1	1	1	Phosphatidylinositol phosphatase PTPRQ OS=Homo sapiens OX=9606 GN=PTPRQ PE=1 SV=2	1	1	1	1	0	0	0	0	0	0	1	1	1	0	1	0	1	1	0	0	0	0	0	0	0	1	1	1	0	1	0	1	1	0	0	0	0	0	0	0	1	1	1	0
PTPRS_HUMAN	PTPRS_HUMAN	5	5	5	Receptor-type tyrosine-protein phosphatase S OS=Homo sapiens OX=9606 GN=PTPRS PE=1 SV=3	1	5	5	5	1	0	1	2	0	3	1	1	1	2	1	1	2	1	1	1	0	1	2	0	3	1	1	1	2	1	1	2	1	1	1	0	1	2	0	3	1	1	1	2
PTTG_HUMAN	PTTG_HUMAN	2	2	2	Pituitary tumor-transforming gene 1 protein-interacting protein OS=Homo sapiens OX=9606 GN=PTTG1IP PE=1 SV=1	1	2	2	2	2	0	2	2	2	2	1	2	2	2	2	1	1	1	1	2	0	2	2	2	2	1	2	2	2	2	1	1	1	1	2	0	2	2	2	2	1	2	2	2
PUF60_HUMAN	PUF60_HUMAN	1	1	1	Poly(U)-binding-splicing factor PUF60 OS=Homo sapiens OX=9606 GN=PUF60 PE=1 SV=1	1	1	1	1	0	0	0	0	1	0	0	0	0	0	0	0	0	0	0	0	0	0	0	1	0	0	0	0	0	0	0	0	0	0	0	0	0	0	1	0	0	0	0	0
PUR2_HUMAN	PUR2_HUMAN	4	4	4	Trifunctional purine biosynthetic protein adenosine-3 OS=Homo sapiens OX=9606 GN=GART PE=1 SV=1	1	4	4	4	0	0	4	1	3	3	3	0	1	2	3	0	0	0	1	0	0	4	1	3	3	3	0	1	2	3	0	0	0	1	0	0	4	1	3	3	3	0	1	2
PUR6_HUMAN	PUR6_HUMAN	6	6	6	Multifunctional protein ADE2 OS=Homo sapiens OX=9606 GN=PAICS PE=1 SV=3	1	6	6	6	1	4	2	2	0	6	5	1	0	5	5	0	0	0	1	1	4	2	2	0	6	5	1	0	5	5	0	0	0	1	1	4	2	2	0	6	5	1	0	5
PUR9_HUMAN	PUR9_HUMAN	17	17	17	Bifunctional purine biosynthesis protein PURH OS=Homo sapiens OX=9606 GN=ATIC PE=1 SV=3	1	17	17	17	2	5	11	5	2	10	10	1	2	9	4	0	0	2	4	2	5	11	5	2	10	10	1	2	9	4	0	0	2	4	2	5	11	5	2	10	10	1	2	9
PVR_HUMAN	PVR_HUMAN	7	7	7	Poliovirus receptor OS=Homo sapiens OX=9606 GN=PVR PE=1 SV=2	1	7	7	7	3	1	1	2	0	5	4	1	0	3	5	5	3	2	6	3	1	1	2	0	5	4	1	0	3	5	5	3	2	6	3	1	1	2	0	5	4	1	0	3
PYC_HUMAN	PYC_HUMAN	7	7	7	Pyruvate carboxylase, mitochondrial OS=Homo sapiens OX=9606 GN=PC PE=1 SV=2	1	7	7	7	2	0	7	1	0	2	1	1	1	1	1	0	1	0	0	2	0	7	1	0	2	1	1	1	1	1	0	1	0	0	2	0	7	1	0	2	1	1	1	1
PYGB_HUMAN;PYGM_HUMAN;PYGL_HUMAN	PYGB_HUMAN	34;4;3	34;4;3	34;4;3	Glycogen phosphorylase, brain form OS=Homo sapiens OX=9606 GN=PYGB PE=1 SV=5	3	34	34	34	9	4	32	11	6	22	14	6	1	19	8	0	0	0	0	9	4	32	11	6	22	14	6	1	19	8	0	0	0	0	9	4	32	11	6	22	14	6	1	19
QCR1_HUMAN;MPPB_HUMAN	QCR1_HUMAN	17;1	17;1	17;1	Cytochrome b-c1 complex subunit 1, mitochondrial OS=Homo sapiens OX=9606 GN=UQCRC1 PE=1 SV=3	2	17	17	17	6	8	13	6	0	9	11	0	1	10	7	2	1	4	4	6	8	13	6	0	9	11	0	1	10	7	2	1	4	4	6	8	13	6	0	9	11	0	1	10
QCR2_HUMAN	QCR2_HUMAN	13	13	13	Cytochrome b-c1 complex subunit 2, mitochondrial OS=Homo sapiens OX=9606 GN=UQCRC2 PE=1 SV=3	1	13	13	13	8	4	12	8	3	9	11	2	1	10	6	1	2	2	3	8	4	12	8	3	9	11	2	1	10	6	1	2	2	3	8	4	12	8	3	9	11	2	1	10
QCR6_HUMAN	QCR6_HUMAN	1	1	1	Cytochrome b-c1 complex subunit 6, mitochondrial OS=Homo sapiens OX=9606 GN=UQCRH PE=1 SV=2	1	1	1	1	0	1	1	0	0	1	1	0	0	1	1	0	0	0	0	0	1	1	0	0	1	1	0	0	1	1	0	0	0	0	0	1	1	0	0	1	1	0	0	1
QCR7_HUMAN	QCR7_HUMAN	5	5	5	Cytochrome b-c1 complex subunit 7 OS=Homo sapiens OX=9606 GN=UQCRB PE=1 SV=2	1	5	5	5	1	4	2	1	0	5	5	0	0	2	2	0	0	0	0	1	4	2	1	0	5	5	0	0	2	2	0	0	0	0	1	4	2	1	0	5	5	0	0	2
QCR8_HUMAN	QCR8_HUMAN	3	3	3	Cytochrome b-c1 complex subunit 8 OS=Homo sapiens OX=9606 GN=UQCRQ PE=1 SV=4	1	3	3	3	1	1	2	2	1	3	3	1	0	3	1	1	0	0	1	1	1	2	2	1	3	3	1	0	3	1	1	0	0	1	1	1	2	2	1	3	3	1	0	3
QOR_HUMAN	QOR_HUMAN	3	3	3	Quinone oxidoreductase OS=Homo sapiens OX=9606 GN=CRYZ PE=1 SV=1	1	3	3	3	0	1	2	0	1	2	2	0	0	2	1	0	0	1	0	0	1	2	0	1	2	2	0	0	2	1	0	0	1	0	0	1	2	0	1	2	2	0	0	2
QPCT_HUMAN	QPCT_HUMAN	2	2	2	Glutaminyl-peptide cyclotransferase OS=Homo sapiens OX=9606 GN=QPCT PE=1 SV=1	1	2	2	2	1	1	0	1	2	1	1	1	2	1	2	1	1	1	0	1	1	0	1	2	1	1	1	2	1	2	1	1	1	0	1	1	0	1	2	1	1	1	2	1
QSOX1_HUMAN	QSOX1_HUMAN	66	66	66	Sulfhydryl oxidase 1 OS=Homo sapiens OX=9606 GN=QSOX1 PE=1 SV=3	1	66	66	66	56	29	48	54	36	58	53	38	50	55	54	42	39	46	51	56	29	48	54	36	58	53	38	50	55	54	42	39	46	51	56	29	48	54	36	58	53	38	50	55
RAB10_HUMAN;RAB15_HUMAN	RAB10_HUMAN	7;1	6;0	6;0	Ras-related protein Rab-10 OS=Homo sapiens OX=9606 GN=RAB10 PE=1 SV=1	2	7	6	6	4	4	5	3	4	5	5	4	3	5	3	2	2	3	3	3	3	4	2	3	4	4	3	2	4	2	2	2	2	3	3	3	4	2	3	4	4	3	2	4
RAB13_HUMAN	RAB13_HUMAN	6	4	4	Ras-related protein Rab-13 OS=Homo sapiens OX=9606 GN=RAB13 PE=1 SV=1	1	6	4	4	4	2	5	4	4	2	4	4	5	4	4	3	2	3	1	2	1	4	2	2	1	3	2	3	2	3	3	2	2	1	2	1	4	2	2	1	3	2	3	2
RAB14_HUMAN	RAB14_HUMAN	8	8	8	Ras-related protein Rab-14 OS=Homo sapiens OX=9606 GN=RAB14 PE=1 SV=4	1	8	8	8	2	0	7	0	0	2	1	0	0	2	1	0	0	1	0	2	0	7	0	0	2	1	0	0	2	1	0	0	1	0	2	0	7	0	0	2	1	0	0	2
RAB18_HUMAN	RAB18_HUMAN	5	5	5	Ras-related protein Rab-18 OS=Homo sapiens OX=9606 GN=RAB18 PE=1 SV=1	1	5	5	5	0	0	5	0	0	0	0	0	0	0	0	0	0	0	0	0	0	5	0	0	0	0	0	0	0	0	0	0	0	0	0	0	5	0	0	0	0	0	0	0
RAB1A_HUMAN	RAB1A_HUMAN	14	6	6	Ras-related protein Rab-1A OS=Homo sapiens OX=9606 GN=RAB1A PE=1 SV=3	1	14	6	6	4	2	13	5	4	6	5	3	1	8	4	0	0	1	2	1	1	5	2	1	3	3	1	0	4	3	0	0	0	2	1	1	5	2	1	3	3	1	0	4
RAB1B_HUMAN;RAB1C_HUMAN	RAB1B_HUMAN;RAB1C_HUMAN	15;9	15;9	7;5	Ras-related protein Rab-1B OS=Homo sapiens OX=9606 GN=RAB1B PE=1 SV=1;Putative Ras-related protein Rab-1C OS=Homo sapiens OX=9606 GN=RAB1C PE=5 SV=2	2	15	15	7	4	3	15	4	5	9	6	3	2	6	3	0	0	2	0	4	3	15	4	5	9	6	3	2	6	3	0	0	2	0	1	2	7	1	2	6	4	1	1	2
RAB21_HUMAN	RAB21_HUMAN	3	3	3	Ras-related protein Rab-21 OS=Homo sapiens OX=9606 GN=RAB21 PE=1 SV=3	1	3	3	3	1	1	3	1	1	2	1	1	1	3	3	1	0	1	0	1	1	3	1	1	2	1	1	1	3	3	1	0	1	0	1	1	3	1	1	2	1	1	1	3
RAB25_HUMAN	RAB25_HUMAN	3	3	3	Ras-related protein Rab-25 OS=Homo sapiens OX=9606 GN=RAB25 PE=1 SV=2	1	3	3	3	1	1	2	2	1	2	1	1	0	2	2	1	1	1	1	1	1	2	2	1	2	1	1	0	2	2	1	1	1	1	1	1	2	2	1	2	1	1	0	2
RAB2A_HUMAN;RAB2B_HUMAN	RAB2A_HUMAN	7;2	7;2	7;2	Ras-related protein Rab-2A OS=Homo sapiens OX=9606 GN=RAB2A PE=1 SV=1	2	7	7	7	1	0	7	1	2	2	1	5	0	3	1	0	0	0	0	1	0	7	1	2	2	1	5	0	3	1	0	0	0	0	1	0	7	1	2	2	1	5	0	3
RAB35_HUMAN	RAB35_HUMAN	6	6	6	Ras-related protein Rab-35 OS=Homo sapiens OX=9606 GN=RAB35 PE=1 SV=1	1	6	6	6	2	1	4	2	3	5	4	2	4	3	4	1	1	3	2	2	1	4	2	3	5	4	2	4	3	4	1	1	3	2	2	1	4	2	3	5	4	2	4	3
RAB3D_HUMAN;RAB3A_HUMAN	RAB3D_HUMAN	7;2	7;2	6;1	Ras-related protein Rab-3D OS=Homo sapiens OX=9606 GN=RAB3D PE=1 SV=1	2	7	7	6	5	1	3	4	5	2	2	4	7	5	2	1	2	0	1	5	1	3	4	5	2	2	4	7	5	2	1	2	0	1	4	1	3	3	4	2	2	3	6	4
RAB5A_HUMAN	RAB5A_HUMAN	5	3	3	Ras-related protein Rab-5A OS=Homo sapiens OX=9606 GN=RAB5A PE=1 SV=2	1	5	3	3	2	0	5	2	3	3	2	2	3	3	2	1	1	0	1	0	0	3	0	1	1	1	0	1	1	0	1	1	0	1	0	0	3	0	1	1	1	0	1	1
RAB5B_HUMAN	RAB5B_HUMAN	6	4	4	Ras-related protein Rab-5B OS=Homo sapiens OX=9606 GN=RAB5B PE=1 SV=1	1	6	4	4	5	1	6	5	4	5	4	4	4	5	5	1	1	1	1	3	1	4	3	2	3	3	2	2	3	3	1	1	1	1	3	1	4	3	2	3	3	2	2	3
RAB5C_HUMAN	RAB5C_HUMAN	9	9	7	Ras-related protein Rab-5C OS=Homo sapiens OX=9606 GN=RAB5C PE=1 SV=2	1	9	9	7	5	2	9	4	5	6	4	4	6	6	4	2	2	1	1	5	2	9	4	5	6	4	4	6	6	4	2	2	1	1	3	2	7	2	3	4	3	2	4	4
RAB6A_HUMAN;RAB6B_HUMAN	RAB6A_HUMAN	5;2	5;2	4;1	Ras-related protein Rab-6A OS=Homo sapiens OX=9606 GN=RAB6A PE=1 SV=3	2	5	5	4	1	0	4	1	1	4	1	1	1	4	2	0	0	0	0	1	0	4	1	1	4	1	1	1	4	2	0	0	0	0	0	0	3	0	0	3	0	0	0	3
RAB7A_HUMAN	RAB7A_HUMAN	8	8	8	Ras-related protein Rab-7a OS=Homo sapiens OX=9606 GN=RAB7A PE=1 SV=1	1	8	8	8	3	1	7	3	5	5	5	5	2	6	3	1	0	1	0	3	1	7	3	5	5	5	5	2	6	3	1	0	1	0	3	1	7	3	5	5	5	5	2	6
RAB8A_HUMAN;RAB3B_HUMAN;RAB3C_HUMAN	RAB8A_HUMAN	3;1;1	1;0;0	1;0;0	Ras-related protein Rab-8A OS=Homo sapiens OX=9606 GN=RAB8A PE=1 SV=1	3	3	1	1	3	2	2	3	3	2	2	3	3	3	2	0	0	2	1	1	1	1	1	1	1	1	1	1	1	1	0	0	1	1	1	1	1	1	1	1	1	1	1	1
RAB8B_HUMAN	RAB8B_HUMAN	3	1	1	Ras-related protein Rab-8B OS=Homo sapiens OX=9606 GN=RAB8B PE=1 SV=2	1	3	1	1	2	2	2	2	3	2	2	3	3	3	2	1	0	1	1	0	1	1	0	1	1	1	1	1	1	1	1	0	0	1	0	1	1	0	1	1	1	1	1	1
RAC1_HUMAN;RAC3_HUMAN;RAC2_HUMAN	RAC1_HUMAN;RAC3_HUMAN	11;6;4	11;6;4	11;6;4	Ras-related C3 botulinum toxin substrate 1 OS=Homo sapiens OX=9606 GN=RAC1 PE=1 SV=1;Ras-related C3 botulinum toxin substrate 3 OS=Homo sapiens OX=9606 GN=RAC3 PE=1 SV=1	3	11	11	11	8	5	10	9	8	11	10	8	10	10	11	6	9	10	7	8	5	10	9	8	11	10	8	10	10	11	6	9	10	7	8	5	10	9	8	11	10	8	10	10
RACK1_HUMAN	RACK1_HUMAN	7	7	7	Receptor of activated protein C kinase 1 OS=Homo sapiens OX=9606 GN=RACK1 PE=1 SV=3	1	7	7	7	3	0	7	2	2	5	2	2	0	6	2	0	0	0	0	3	0	7	2	2	5	2	2	0	6	2	0	0	0	0	3	0	7	2	2	5	2	2	0	6
RAD50_HUMAN	RAD50_HUMAN	6	6	6	DNA repair protein RAD50 OS=Homo sapiens OX=9606 GN=RAD50 PE=1 SV=1	1	6	6	6	0	1	5	0	0	3	2	0	0	1	0	1	1	1	1	0	1	5	0	0	3	2	0	0	1	0	1	1	1	1	0	1	5	0	0	3	2	0	0	1
RADI_HUMAN	RADI_HUMAN	51	31	31	Radixin OS=Homo sapiens OX=9606 GN=RDX PE=1 SV=1	1	51	31	31	32	16	24	38	41	34	35	28	38	39	39	10	15	19	17	18	6	11	21	25	16	18	15	21	23	21	5	6	7	6	18	6	11	21	25	16	18	15	21	23
RAI3_HUMAN	RAI3_HUMAN	11	11	11	Retinoic acid-induced protein 3 OS=Homo sapiens OX=9606 GN=GPRC5A PE=1 SV=2	1	11	11	11	6	2	7	7	9	6	5	7	8	7	7	2	2	2	3	6	2	7	7	9	6	5	7	8	7	7	2	2	2	3	6	2	7	7	9	6	5	7	8	7
RALA_HUMAN	RALA_HUMAN	11	11	5	Ras-related protein Ral-A OS=Homo sapiens OX=9606 GN=RALA PE=1 SV=1	1	11	11	5	5	1	4	5	6	8	7	4	6	7	8	3	2	3	4	5	1	4	5	6	8	7	4	6	7	8	3	2	3	4	2	0	2	2	3	3	3	2	3	2
RALB_HUMAN	RALB_HUMAN	8	2	2	Ras-related protein Ral-B OS=Homo sapiens OX=9606 GN=RALB PE=1 SV=1	1	8	2	2	4	1	3	4	5	7	6	3	4	7	7	2	1	3	4	1	0	1	1	2	2	2	1	1	2	2	0	0	1	1	1	0	1	1	2	2	2	1	1	2
RAN_HUMAN	RAN_HUMAN	12	12	12	GTP-binding nuclear protein Ran OS=Homo sapiens OX=9606 GN=RAN PE=1 SV=3	1	12	12	12	8	4	11	5	4	9	9	4	3	10	5	1	1	2	2	8	4	11	5	4	9	9	4	3	10	5	1	1	2	2	8	4	11	5	4	9	9	4	3	10
RAP1A_HUMAN	RAP1A_HUMAN	12	4	4	Ras-related protein Rap-1A OS=Homo sapiens OX=9606 GN=RAP1A PE=1 SV=1	1	12	4	4	8	4	8	4	10	9	7	7	8	10	5	3	5	4	5	2	1	3	0	3	3	3	1	3	3	1	1	2	1	2	2	1	3	0	3	3	3	1	3	3
RAP1B_HUMAN;RP1BL_HUMAN	RAP1B_HUMAN;RP1BL_HUMAN	13;9	13;9	5;4	Ras-related protein Rap-1b OS=Homo sapiens OX=9606 GN=RAP1B PE=1 SV=1;Ras-related protein Rap-1b-like protein OS=Homo sapiens OX=9606 PE=2 SV=1	2	13	13	5	8	5	8	8	11	9	6	8	9	11	8	3	5	5	5	8	5	8	8	11	9	6	8	9	11	8	3	5	5	5	2	2	3	4	4	3	2	2	4	4
RAP2B_HUMAN;RAP2C_HUMAN;RAP2A_HUMAN	RAP2B_HUMAN;RAP2C_HUMAN;RAP2A_HUMAN	4;2;2	4;2;2	4;2;2	Ras-related protein Rap-2b OS=Homo sapiens OX=9606 GN=RAP2B PE=1 SV=1;Ras-related protein Rap-2c OS=Homo sapiens OX=9606 GN=RAP2C PE=1 SV=1;Ras-related protein Rap-2a OS=Homo sapiens OX=9606 GN=RAP2A PE=1 SV=1	3	4	4	4	0	0	0	0	3	0	0	1	0	1	0	0	0	0	0	0	0	0	0	3	0	0	1	0	1	0	0	0	0	0	0	0	0	0	3	0	0	1	0	1
RASH_HUMAN	RASH_HUMAN	6	1	0	GTPase HRas OS=Homo sapiens OX=9606 GN=HRAS PE=1 SV=1	1	6	1	0	4	1	3	4	3	5	4	3	4	6	3	0	2	2	1	1	0	0	1	0	1	0	1	1	1	1	0	0	0	0	0	0	0	0	0	0	0	0	0	0
RASK_HUMAN	RASK_HUMAN	10	10	4	GTPase KRas OS=Homo sapiens OX=9606 GN=KRAS PE=1 SV=1	1	10	10	4	6	1	6	7	5	5	7	4	6	7	3	1	3	4	3	6	1	6	7	5	5	7	4	6	7	3	1	3	4	3	2	0	2	3	1	1	3	1	2	2
RB11B_HUMAN;RB11A_HUMAN	RB11B_HUMAN;RB11A_HUMAN	8;7	8;7	8;7	Ras-related protein Rab-11B OS=Homo sapiens OX=9606 GN=RAB11B PE=1 SV=4;Ras-related protein Rab-11A OS=Homo sapiens OX=9606 GN=RAB11A PE=1 SV=3	2	8	8	8	2	1	7	2	5	5	4	4	4	3	5	2	0	1	2	2	1	7	2	5	5	4	4	4	3	5	2	0	1	2	2	1	7	2	5	5	4	4	4	3
RB27A_HUMAN	RB27A_HUMAN	7	5	5	Ras-related protein Rab-27A OS=Homo sapiens OX=9606 GN=RAB27A PE=1 SV=3	1	7	5	5	2	1	6	2	7	3	1	4	5	3	1	0	0	0	0	2	1	5	1	5	2	1	3	4	2	0	0	0	0	0	2	1	5	1	5	2	1	3	4	2
RB27B_HUMAN	RB27B_HUMAN	9	9	7	Ras-related protein Rab-27B OS=Homo sapiens OX=9606 GN=RAB27B PE=1 SV=4	1	9	9	7	4	0	6	6	8	5	3	5	5	6	5	0	0	1	1	4	0	6	6	8	5	3	5	5	6	5	0	0	1	1	4	0	5	5	6	4	3	4	4	5
RBM40_HUMAN	RBM40_HUMAN	1	1	1	RNA-binding protein 40 OS=Homo sapiens OX=9606 GN=RNPC3 PE=1 SV=1	1	1	1	1	0	0	1	0	0	1	1	0	0	0	1	0	1	1	1	0	0	1	0	0	1	1	0	0	0	1	0	1	1	1	0	0	1	0	0	1	1	0	0	0
RBM47_HUMAN	RBM47_HUMAN	1	1	1	RNA-binding protein 47 OS=Homo sapiens OX=9606 GN=RBM47 PE=1 SV=2	1	1	1	1	0	0	1	0	0	0	0	0	0	0	0	0	0	0	0	0	0	1	0	0	0	0	0	0	0	0	0	0	0	0	0	0	1	0	0	0	0	0	0	0
RBMX_HUMAN	RBMX_HUMAN	1	1	1	RNA-binding motif protein, X chromosome OS=Homo sapiens OX=9606 GN=RBMX PE=1 SV=3	1	1	1	1	0	1	0	0	0	0	0	0	0	0	0	0	0	0	0	0	1	0	0	0	0	0	0	0	0	0	0	0	0	0	0	1	0	0	0	0	0	0	0	0
RCC2_HUMAN	RCC2_HUMAN	2	2	2	Protein RCC2 OS=Homo sapiens OX=9606 GN=RCC2 PE=1 SV=2	1	2	2	2	0	1	0	0	0	1	1	0	0	0	1	0	0	0	0	0	1	0	0	0	1	1	0	0	0	1	0	0	0	0	0	1	0	0	0	1	1	0	0	0
RCN1_HUMAN	RCN1_HUMAN	6	6	6	Reticulocalbin-1 OS=Homo sapiens OX=9606 GN=RCN1 PE=1 SV=1	1	6	6	6	6	1	1	4	1	4	4	3	1	5	4	1	1	2	1	6	1	1	4	1	4	4	3	1	5	4	1	1	2	1	6	1	1	4	1	4	4	3	1	5
RD23B_HUMAN	RD23B_HUMAN	1	1	1	UV excision repair protein RAD23 homolog B OS=Homo sapiens OX=9606 GN=RAD23B PE=1 SV=1	1	1	1	1	0	0	0	0	0	1	0	0	0	1	1	0	0	0	0	0	0	0	0	0	1	0	0	0	1	1	0	0	0	0	0	0	0	0	0	1	0	0	0	1
RDH11_HUMAN;RDH12_HUMAN	RDH11_HUMAN	9;1	9;1	9;1	Retinol dehydrogenase 11 OS=Homo sapiens OX=9606 GN=RDH11 PE=1 SV=2	2	9	9	9	0	2	9	2	0	6	7	1	0	3	2	0	0	0	1	0	2	9	2	0	6	7	1	0	3	2	0	0	0	1	0	2	9	2	0	6	7	1	0	3
RDH14_HUMAN	RDH14_HUMAN	1	1	1	Retinol dehydrogenase 14 OS=Homo sapiens OX=9606 GN=RDH14 PE=1 SV=1	1	1	1	1	0	1	0	0	0	0	0	0	0	0	1	0	0	0	0	0	1	0	0	0	0	0	0	0	0	1	0	0	0	0	0	1	0	0	0	0	0	0	0	0
REEP5_HUMAN	REEP5_HUMAN	1	1	1	Receptor expression-enhancing protein 5 OS=Homo sapiens OX=9606 GN=REEP5 PE=1 SV=3	1	1	1	1	0	0	1	0	0	0	0	0	0	0	0	0	0	0	0	0	0	1	0	0	0	0	0	0	0	0	0	0	0	0	0	0	1	0	0	0	0	0	0	0
REEP6_HUMAN	REEP6_HUMAN	1	1	1	Receptor expression-enhancing protein 6 OS=Homo sapiens OX=9606 GN=REEP6 PE=1 SV=2	1	1	1	1	0	0	1	0	0	0	0	0	0	0	0	0	0	0	0	0	0	1	0	0	0	0	0	0	0	0	0	0	0	0	0	0	1	0	0	0	0	0	0	0
REG1A_HUMAN;REG1B_HUMAN	REG1A_HUMAN	9;3	9;3	9;3	Lithostathine-1-alpha OS=Homo sapiens OX=9606 GN=REG1A PE=1 SV=3	2	9	9	9	7	0	4	7	9	7	6	6	7	8	5	3	2	2	1	7	0	4	7	9	7	6	6	7	8	5	3	2	2	1	7	0	4	7	9	7	6	6	7	8
REG3A_HUMAN	REG3A_HUMAN	6	6	6	Regenerating islet-derived protein 3-alpha OS=Homo sapiens OX=9606 GN=REG3A PE=1 SV=1	1	6	6	6	1	0	1	4	5	1	1	2	5	1	1	1	0	1	1	1	0	1	4	5	1	1	2	5	1	1	1	0	1	1	1	0	1	4	5	1	1	2	5	1
RENR_HUMAN	RENR_HUMAN	7	7	7	Renin receptor OS=Homo sapiens OX=9606 GN=ATP6AP2 PE=1 SV=2	1	7	7	7	3	0	7	2	0	3	3	0	0	3	0	0	0	0	0	3	0	7	2	0	3	3	0	0	3	0	0	0	0	0	3	0	7	2	0	3	3	0	0	3
RER1_HUMAN	RER1_HUMAN	1	1	1	Protein RER1 OS=Homo sapiens OX=9606 GN=RER1 PE=1 SV=1	1	1	1	1	0	0	1	0	0	0	0	0	0	0	0	0	0	0	0	0	0	1	0	0	0	0	0	0	0	0	0	0	0	0	0	0	1	0	0	0	0	0	0	0
RET4_HUMAN	RET4_HUMAN	4	4	4	Retinol-binding protein 4 OS=Homo sapiens OX=9606 GN=RBP4 PE=1 SV=3	1	4	4	4	3	3	1	3	3	2	2	2	4	4	3	2	2	2	2	3	3	1	3	3	2	2	2	4	4	3	2	2	2	2	3	3	1	3	3	2	2	2	4	4
REV__ACADS_HUMAN	REV__ACADS_HUMAN	1	1	1	Short-chain specific acyl-CoA dehydrogenase, mitochondrial OS=Homo sapiens OX=9606 GN=ACADS PE=1 SV=1	1	1	1	1	0	1	0	0	0	1	1	0	1	0	1	1	1	1	1	0	1	0	0	0	1	1	0	1	0	1	1	1	1	1	0	1	0	0	0	1	1	0	1	0
REV__ADIP_HUMAN	REV__ADIP_HUMAN	1	1	1	Afadin- and alpha-actinin-binding protein OS=Homo sapiens OX=9606 GN=SSX2IP PE=1 SV=3	1	1	1	1	1	0	0	1	1	1	0	1	1	1	1	0	0	0	0	1	0	0	1	1	1	0	1	1	1	1	0	0	0	0	1	0	0	1	1	1	0	1	1	1
REV__ARHGH_HUMAN	REV__ARHGH_HUMAN	1	1	1	Rho guanine nucleotide exchange factor 17 OS=Homo sapiens OX=9606 GN=ARHGEF17 PE=1 SV=1	1	1	1	1	0	1	1	0	0	1	0	0	0	0	0	1	0	0	1	0	1	1	0	0	1	0	0	0	0	0	1	0	0	1	0	1	1	0	0	1	0	0	0	0
REV__BAZ2A_HUMAN	REV__BAZ2A_HUMAN	1	1	1	Bromodomain adjacent to zinc finger domain protein 2A OS=Homo sapiens OX=9606 GN=BAZ2A PE=1 SV=4	1	1	1	1	0	0	0	0	0	0	0	1	0	0	0	0	0	0	0	0	0	0	0	0	0	0	1	0	0	0	0	0	0	0	0	0	0	0	0	0	0	1	0	0
REV__BTBDG_HUMAN	REV__BTBDG_HUMAN	1	1	1	BTB/POZ domain-containing protein 16 OS=Homo sapiens OX=9606 GN=BTBD16 PE=1 SV=2	1	1	1	1	1	1	1	1	1	1	1	1	1	1	1	1	1	1	1	1	1	1	1	1	1	1	1	1	1	1	1	1	1	1	1	1	1	1	1	1	1	1	1	1
REV__CE060_HUMAN	REV__CE060_HUMAN	1	1	1	Putative uncharacterized protein C5orf60 OS=Homo sapiens OX=9606 GN=C5orf60 PE=1 SV=2	1	1	1	1	1	1	0	1	0	1	0	0	1	1	1	0	1	1	0	1	1	0	1	0	1	0	0	1	1	1	0	1	1	0	1	1	0	1	0	1	0	0	1	1
REV__CE162_HUMAN	REV__CE162_HUMAN	1	1	1	Centrosomal protein of 162 kDa OS=Homo sapiens OX=9606 GN=CEP162 PE=1 SV=2	1	1	1	1	1	1	1	1	0	1	1	1	0	1	1	0	0	1	0	1	1	1	1	0	1	1	1	0	1	1	0	0	1	0	1	1	1	1	0	1	1	1	0	1
REV__CHD2_HUMAN	REV__CHD2_HUMAN	1	1	1	Chromodomain-helicase-DNA-binding protein 2 OS=Homo sapiens OX=9606 GN=CHD2 PE=1 SV=2	1	1	1	1	1	1	0	0	0	1	1	0	0	1	1	0	1	0	1	1	1	0	0	0	1	1	0	0	1	1	0	1	0	1	1	1	0	0	0	1	1	0	0	1
REV__CPNE6_HUMAN	REV__CPNE6_HUMAN	1	1	1	Copine-6 OS=Homo sapiens OX=9606 GN=CPNE6 PE=1 SV=3	1	1	1	1	1	0	1	1	1	1	1	1	1	1	1	1	0	0	0	1	0	1	1	1	1	1	1	1	1	1	1	0	0	0	1	0	1	1	1	1	1	1	1	1
REV__CRCC2_HUMAN	REV__CRCC2_HUMAN	1	1	1	Putative ciliary rootlet coiled-coil protein 2 OS=Homo sapiens OX=9606 GN=CROCC2 PE=5 SV=3	1	1	1	1	0	0	0	0	0	1	1	0	0	0	1	1	1	0	1	0	0	0	0	0	1	1	0	0	0	1	1	1	0	1	0	0	0	0	0	1	1	0	0	0
REV__CUL1_HUMAN	REV__CUL1_HUMAN	1	1	1	Cullin-1 OS=Homo sapiens OX=9606 GN=CUL1 PE=1 SV=2	1	1	1	1	0	1	0	0	0	0	0	0	0	0	0	0	0	0	0	0	1	0	0	0	0	0	0	0	0	0	0	0	0	0	0	1	0	0	0	0	0	0	0	0
REV__DHI1_HUMAN	REV__DHI1_HUMAN	1	1	1	Corticosteroid 11-beta-dehydrogenase isozyme 1 OS=Homo sapiens OX=9606 GN=HSD11B1 PE=1 SV=3	1	1	1	1	1	0	0	1	0	1	0	1	0	1	1	0	1	1	1	1	0	0	1	0	1	0	1	0	1	1	0	1	1	1	1	0	0	1	0	1	0	1	0	1
REV__DIDO1_HUMAN	REV__DIDO1_HUMAN	1	1	1	Death-inducer obliterator 1 OS=Homo sapiens OX=9606 GN=DIDO1 PE=1 SV=5	1	1	1	1	0	1	0	0	0	0	1	0	0	0	1	0	1	1	0	0	1	0	0	0	0	1	0	0	0	1	0	1	1	0	0	1	0	0	0	0	1	0	0	0
REV__GPD1L_HUMAN	REV__GPD1L_HUMAN	1	1	1	Glycerol-3-phosphate dehydrogenase 1-like protein OS=Homo sapiens OX=9606 GN=GPD1L PE=1 SV=1	1	1	1	1	1	0	1	1	1	1	1	1	1	1	1	0	0	0	1	1	0	1	1	1	1	1	1	1	1	1	0	0	0	1	1	0	1	1	1	1	1	1	1	1
REV__HUWE1_HUMAN	REV__HUWE1_HUMAN	1	1	1	E3 ubiquitin-protein ligase HUWE1 OS=Homo sapiens OX=9606 GN=HUWE1 PE=1 SV=3	1	1	1	1	1	0	1	1	1	1	1	1	1	1	1	0	0	0	0	1	0	1	1	1	1	1	1	1	1	1	0	0	0	0	1	0	1	1	1	1	1	1	1	1
REV__MAEL_HUMAN	REV__MAEL_HUMAN	1	1	1	Protein maelstrom homolog OS=Homo sapiens OX=9606 GN=MAEL PE=1 SV=1	1	1	1	1	1	0	0	0	1	1	0	0	1	1	1	1	0	0	1	1	0	0	0	1	1	0	0	1	1	1	1	0	0	1	1	0	0	0	1	1	0	0	1	1
REV__NLGNY_HUMAN;REV__NLGNX_HUMAN	REV__NLGNY_HUMAN;REV__NLGNX_HUMAN	1;1	1;1	1;1	Neuroligin-4, Y-linked OS=Homo sapiens OX=9606 GN=NLGN4Y PE=2 SV=1;Neuroligin-4, X-linked OS=Homo sapiens OX=9606 GN=NLGN4X PE=1 SV=1	2	1	1	1	1	1	1	1	0	1	1	1	0	1	1	1	1	1	1	1	1	1	1	0	1	1	1	0	1	1	1	1	1	1	1	1	1	1	0	1	1	1	0	1
REV__SNX25_HUMAN	REV__SNX25_HUMAN	2	2	2	Sorting nexin-25 OS=Homo sapiens OX=9606 GN=SNX25 PE=1 SV=2	1	2	2	2	2	1	0	2	0	2	2	1	1	2	2	1	1	1	1	2	1	0	2	0	2	2	1	1	2	2	1	1	1	1	2	1	0	2	0	2	2	1	1	2
REV__SPAG5_HUMAN	REV__SPAG5_HUMAN	1	1	1	Sperm-associated antigen 5 OS=Homo sapiens OX=9606 GN=SPAG5 PE=1 SV=2	1	1	1	1	0	1	0	0	0	1	1	0	0	0	0	1	1	1	1	0	1	0	0	0	1	1	0	0	0	0	1	1	1	1	0	1	0	0	0	1	1	0	0	0
REV__STAP2_HUMAN	REV__STAP2_HUMAN	1	1	1	Signal-transducing adaptor protein 2 OS=Homo sapiens OX=9606 GN=STAP2 PE=1 SV=2	1	1	1	1	0	1	1	0	0	1	1	0	1	0	1	1	1	1	1	0	1	1	0	0	1	1	0	1	0	1	1	1	1	1	0	1	1	0	0	1	1	0	1	0
REV__STK10_HUMAN	REV__STK10_HUMAN	1	1	1	Serine/threonine-protein kinase 10 OS=Homo sapiens OX=9606 GN=STK10 PE=1 SV=1	1	1	1	1	0	0	0	0	0	0	0	0	0	0	0	0	0	0	1	0	0	0	0	0	0	0	0	0	0	0	0	0	0	1	0	0	0	0	0	0	0	0	0	0
REV__TB22B_HUMAN	REV__TB22B_HUMAN	1	1	1	TBC1 domain family member 22B OS=Homo sapiens OX=9606 GN=TBC1D22B PE=1 SV=3	1	1	1	1	1	1	1	1	0	1	1	1	0	1	1	1	1	1	1	1	1	1	1	0	1	1	1	0	1	1	1	1	1	1	1	1	1	1	0	1	1	1	0	1
REV__TITIN_HUMAN	REV__TITIN_HUMAN	7	7	7	Titin OS=Homo sapiens OX=9606 GN=TTN PE=1 SV=4	1	7	7	7	1	1	2	2	1	2	2	2	2	1	3	3	2	3	3	1	1	2	2	1	2	2	2	2	1	3	3	2	3	3	1	1	2	2	1	2	2	2	2	1
REV__ZBT7C_HUMAN	REV__ZBT7C_HUMAN	1	1	1	Zinc finger and BTB domain-containing protein 7C OS=Homo sapiens OX=9606 GN=ZBTB7C PE=2 SV=1	1	1	1	1	1	1	1	1	1	1	1	1	1	1	1	1	1	1	1	1	1	1	1	1	1	1	1	1	1	1	1	1	1	1	1	1	1	1	1	1	1	1	1	1
REV__ZN107_HUMAN	REV__ZN107_HUMAN	1	1	1	Zinc finger protein 107 OS=Homo sapiens OX=9606 GN=ZNF107 PE=1 SV=1	1	1	1	1	0	0	0	0	0	0	0	0	0	0	0	0	0	1	0	0	0	0	0	0	0	0	0	0	0	0	0	0	1	0	0	0	0	0	0	0	0	0	0	0
REV__ZN575_HUMAN	REV__ZN575_HUMAN	1	1	1	Zinc finger protein 575 OS=Homo sapiens OX=9606 GN=ZNF575 PE=1 SV=1	1	1	1	1	0	0	0	0	0	0	0	1	0	1	0	0	0	0	0	0	0	0	0	0	0	0	1	0	1	0	0	0	0	0	0	0	0	0	0	0	0	1	0	1
RFNG_HUMAN	RFNG_HUMAN	1	1	1	Beta-1,3-N-acetylglucosaminyltransferase radical fringe OS=Homo sapiens OX=9606 GN=RFNG PE=2 SV=3	1	1	1	1	0	0	0	1	0	0	0	0	0	1	0	0	0	0	0	0	0	0	1	0	0	0	0	0	1	0	0	0	0	0	0	0	0	1	0	0	0	0	0	1
RGAP1_HUMAN	RGAP1_HUMAN	24	24	24	Rac GTPase-activating protein 1 OS=Homo sapiens OX=9606 GN=RACGAP1 PE=1 SV=1	1	24	24	24	17	2	20	3	3	16	14	3	5	11	15	7	5	4	13	17	2	20	3	3	16	14	3	5	11	15	7	5	4	13	17	2	20	3	3	16	14	3	5	11
RGMB_HUMAN	RGMB_HUMAN	1	1	1	RGM domain family member B OS=Homo sapiens OX=9606 GN=RGMB PE=1 SV=3	1	1	1	1	1	0	0	0	0	1	0	0	0	1	0	0	0	0	1	1	0	0	0	0	1	0	0	0	1	0	0	0	0	1	1	0	0	0	0	1	0	0	0	1
RGPA1_HUMAN	RGPA1_HUMAN	1	1	1	Ral GTPase-activating protein subunit alpha-1 OS=Homo sapiens OX=9606 GN=RALGAPA1 PE=1 SV=1	1	1	1	1	1	1	0	1	0	1	1	0	0	1	1	1	1	1	1	1	1	0	1	0	1	1	0	0	1	1	1	1	1	1	1	1	0	1	0	1	1	0	0	1
RHG01_HUMAN	RHG01_HUMAN	3	3	3	Rho GTPase-activating protein 1 OS=Homo sapiens OX=9606 GN=ARHGAP1 PE=1 SV=1	1	3	3	3	0	0	1	0	0	1	1	0	0	1	0	0	0	0	1	0	0	1	0	0	1	1	0	0	1	0	0	0	0	1	0	0	1	0	0	1	1	0	0	1
RHOA_HUMAN;RHOB_HUMAN	RHOA_HUMAN	19;2	19;2	8;0	Transforming protein RhoA OS=Homo sapiens OX=9606 GN=RHOA PE=1 SV=1	2	19	19	8	11	9	13	13	14	15	14	11	16	15	14	7	9	10	10	11	9	13	13	14	15	14	11	16	15	14	7	9	10	10	6	4	6	6	7	8	7	5	8	6
RHOC_HUMAN	RHOC_HUMAN	14	3	3	Rho-related GTP-binding protein RhoC OS=Homo sapiens OX=9606 GN=RHOC PE=1 SV=1	1	14	3	3	7	6	10	10	10	9	9	8	11	12	9	3	5	5	5	2	1	3	3	3	2	2	2	3	3	2	1	2	2	2	2	1	3	3	3	2	2	2	3	3
RHOG_HUMAN	RHOG_HUMAN	4	4	4	Rho-related GTP-binding protein RhoG OS=Homo sapiens OX=9606 GN=RHOG PE=1 SV=1	1	4	4	4	1	1	2	3	1	4	4	1	1	4	3	1	1	2	1	1	1	2	3	1	4	4	1	1	4	3	1	1	2	1	1	1	2	3	1	4	4	1	1	4
RIDA_HUMAN	RIDA_HUMAN	3	3	3	2-iminobutanoate/2-iminopropanoate deaminase OS=Homo sapiens OX=9606 GN=RIDA PE=1 SV=1	1	3	3	3	0	1	0	1	1	2	3	0	0	1	3	0	0	0	0	0	1	0	1	1	2	3	0	0	1	3	0	0	0	0	0	1	0	1	1	2	3	0	0	1
RINI_HUMAN	RINI_HUMAN	8	8	8	Ribonuclease inhibitor OS=Homo sapiens OX=9606 GN=RNH1 PE=1 SV=2	1	8	8	8	1	3	7	3	1	5	4	1	1	4	3	0	1	1	2	1	3	7	3	1	5	4	1	1	4	3	0	1	1	2	1	3	7	3	1	5	4	1	1	4
RIT1_HUMAN	RIT1_HUMAN	1	1	1	GTP-binding protein Rit1 OS=Homo sapiens OX=9606 GN=RIT1 PE=1 SV=1	1	1	1	1	0	0	0	0	0	0	0	0	0	1	0	0	0	0	0	0	0	0	0	0	0	0	0	0	1	0	0	0	0	0	0	0	0	0	0	0	0	0	0	1
RL10_HUMAN;RL10L_HUMAN	RL10_HUMAN;RL10L_HUMAN	7;4	7;4	7;4	60S ribosomal protein L10 OS=Homo sapiens OX=9606 GN=RPL10 PE=1 SV=4;60S ribosomal protein L10-like OS=Homo sapiens OX=9606 GN=RPL10L PE=1 SV=3	2	7	7	7	2	4	6	3	0	7	7	1	0	5	4	0	1	1	1	2	4	6	3	0	7	7	1	0	5	4	0	1	1	1	2	4	6	3	0	7	7	1	0	5
RL10A_HUMAN	RL10A_HUMAN	4	4	4	60S ribosomal protein L10a OS=Homo sapiens OX=9606 GN=RPL10A PE=1 SV=2	1	4	4	4	3	1	2	1	1	4	4	1	1	4	4	1	0	1	1	3	1	2	1	1	4	4	1	1	4	4	1	0	1	1	3	1	2	1	1	4	4	1	1	4
RL11_HUMAN	RL11_HUMAN	6	6	6	60S ribosomal protein L11 OS=Homo sapiens OX=9606 GN=RPL11 PE=1 SV=2	1	6	6	6	0	5	5	0	0	6	6	0	1	2	2	2	2	2	3	0	5	5	0	0	6	6	0	1	2	2	2	2	2	3	0	5	5	0	0	6	6	0	1	2
RL12_HUMAN	RL12_HUMAN	3	3	3	60S ribosomal protein L12 OS=Homo sapiens OX=9606 GN=RPL12 PE=1 SV=1	1	3	3	3	1	3	0	1	1	3	3	0	1	2	2	1	1	2	3	1	3	0	1	1	3	3	0	1	2	2	1	1	2	3	1	3	0	1	1	3	3	0	1	2
RL13_HUMAN	RL13_HUMAN	3	3	3	60S ribosomal protein L13 OS=Homo sapiens OX=9606 GN=RPL13 PE=1 SV=4	1	3	3	3	0	2	2	0	0	2	3	0	0	0	0	1	0	0	1	0	2	2	0	0	2	3	0	0	0	0	1	0	0	1	0	2	2	0	0	2	3	0	0	0
RL14_HUMAN	RL14_HUMAN	5	5	5	60S ribosomal protein L14 OS=Homo sapiens OX=9606 GN=RPL14 PE=1 SV=4	1	5	5	5	1	3	2	1	0	3	3	0	0	2	1	0	0	1	0	1	3	2	1	0	3	3	0	0	2	1	0	0	1	0	1	3	2	1	0	3	3	0	0	2
RL15_HUMAN	RL15_HUMAN	6	6	6	60S ribosomal protein L15 OS=Homo sapiens OX=9606 GN=RPL15 PE=1 SV=2	1	6	6	6	0	4	2	0	0	5	5	0	0	3	4	0	0	0	1	0	4	2	0	0	5	5	0	0	3	4	0	0	0	1	0	4	2	0	0	5	5	0	0	3
RL17_HUMAN	RL17_HUMAN	4	4	4	60S ribosomal protein L17 OS=Homo sapiens OX=9606 GN=RPL17 PE=1 SV=3	1	4	4	4	1	2	2	0	0	3	4	0	1	2	3	0	0	0	2	1	2	2	0	0	3	4	0	1	2	3	0	0	0	2	1	2	2	0	0	3	4	0	1	2
RL18_HUMAN	RL18_HUMAN	8	8	8	60S ribosomal protein L18 OS=Homo sapiens OX=9606 GN=RPL18 PE=1 SV=2	1	8	8	8	3	4	6	2	1	7	8	1	0	4	6	1	1	1	3	3	4	6	2	1	7	8	1	0	4	6	1	1	1	3	3	4	6	2	1	7	8	1	0	4
RL18A_HUMAN	RL18A_HUMAN	5	5	5	60S ribosomal protein L18a OS=Homo sapiens OX=9606 GN=RPL18A PE=1 SV=2	1	5	5	5	0	1	5	1	0	3	2	0	0	1	0	0	0	0	1	0	1	5	1	0	3	2	0	0	1	0	0	0	0	1	0	1	5	1	0	3	2	0	0	1
RL22_HUMAN	RL22_HUMAN	3	3	3	60S ribosomal protein L22 OS=Homo sapiens OX=9606 GN=RPL22 PE=1 SV=2	1	3	3	3	0	2	1	0	0	3	3	0	0	1	1	0	0	0	1	0	2	1	0	0	3	3	0	0	1	1	0	0	0	1	0	2	1	0	0	3	3	0	0	1
RL23_HUMAN	RL23_HUMAN	7	7	7	60S ribosomal protein L23 OS=Homo sapiens OX=9606 GN=RPL23 PE=1 SV=1	1	7	7	7	1	1	2	1	0	5	6	0	0	3	2	1	1	0	1	1	1	2	1	0	5	6	0	0	3	2	1	1	0	1	1	1	2	1	0	5	6	0	0	3
RL23A_HUMAN	RL23A_HUMAN	1	1	1	60S ribosomal protein L23a OS=Homo sapiens OX=9606 GN=RPL23A PE=1 SV=1	1	1	1	1	0	1	0	0	0	1	0	0	0	1	0	0	0	0	0	0	1	0	0	0	1	0	0	0	1	0	0	0	0	0	0	1	0	0	0	1	0	0	0	1
RL24_HUMAN	RL24_HUMAN	2	2	2	60S ribosomal protein L24 OS=Homo sapiens OX=9606 GN=RPL24 PE=1 SV=1	1	2	2	2	0	1	1	0	0	1	2	0	0	0	0	0	0	0	0	0	1	1	0	0	1	2	0	0	0	0	0	0	0	0	0	1	1	0	0	1	2	0	0	0
RL26_HUMAN;RL26L_HUMAN	RL26_HUMAN;RL26L_HUMAN	4;3	4;3	4;3	60S ribosomal protein L26 OS=Homo sapiens OX=9606 GN=RPL26 PE=1 SV=1;60S ribosomal protein L26-like 1 OS=Homo sapiens OX=9606 GN=RPL26L1 PE=1 SV=1	2	4	4	4	0	3	0	0	0	1	3	0	1	0	1	1	0	0	1	0	3	0	0	0	1	3	0	1	0	1	1	0	0	1	0	3	0	0	0	1	3	0	1	0
RL27_HUMAN	RL27_HUMAN	2	2	2	60S ribosomal protein L27 OS=Homo sapiens OX=9606 GN=RPL27 PE=1 SV=2	1	2	2	2	0	1	0	0	0	2	2	0	0	0	0	0	0	0	0	0	1	0	0	0	2	2	0	0	0	0	0	0	0	0	0	1	0	0	0	2	2	0	0	0
RL27A_HUMAN	RL27A_HUMAN	5	5	5	60S ribosomal protein L27a OS=Homo sapiens OX=9606 GN=RPL27A PE=1 SV=2	1	5	5	5	0	5	1	0	0	3	4	0	0	1	1	0	0	1	2	0	5	1	0	0	3	4	0	0	1	1	0	0	1	2	0	5	1	0	0	3	4	0	0	1
RL28_HUMAN	RL28_HUMAN	2	2	2	60S ribosomal protein L28 OS=Homo sapiens OX=9606 GN=RPL28 PE=1 SV=3	1	2	2	2	0	1	0	0	0	1	1	0	0	0	0	1	0	0	0	0	1	0	0	0	1	1	0	0	0	0	1	0	0	0	0	1	0	0	0	1	1	0	0	0
RL3_HUMAN;RL3L_HUMAN	RL3_HUMAN	10;3	10;3	10;3	60S ribosomal protein L3 OS=Homo sapiens OX=9606 GN=RPL3 PE=1 SV=2	2	10	10	10	2	4	6	0	0	7	9	1	1	4	4	0	0	0	3	2	4	6	0	0	7	9	1	1	4	4	0	0	0	3	2	4	6	0	0	7	9	1	1	4
RL30_HUMAN	RL30_HUMAN	1	1	1	60S ribosomal protein L30 OS=Homo sapiens OX=9606 GN=RPL30 PE=1 SV=2	1	1	1	1	0	0	1	0	0	1	1	0	0	0	0	0	0	0	0	0	0	1	0	0	1	1	0	0	0	0	0	0	0	0	0	0	1	0	0	1	1	0	0	0
RL32_HUMAN	RL32_HUMAN	5	5	5	60S ribosomal protein L32 OS=Homo sapiens OX=9606 GN=RPL32 PE=1 SV=2	1	5	5	5	1	3	2	1	1	3	5	0	1	3	2	1	0	0	2	1	3	2	1	1	3	5	0	1	3	2	1	0	0	2	1	3	2	1	1	3	5	0	1	3
RL34_HUMAN	RL34_HUMAN	2	2	2	60S ribosomal protein L34 OS=Homo sapiens OX=9606 GN=RPL34 PE=1 SV=3	1	2	2	2	0	2	0	0	0	0	1	0	0	0	0	0	0	0	0	0	2	0	0	0	0	1	0	0	0	0	0	0	0	0	0	2	0	0	0	0	1	0	0	0
RL35_HUMAN	RL35_HUMAN	3	3	3	60S ribosomal protein L35 OS=Homo sapiens OX=9606 GN=RPL35 PE=1 SV=2	1	3	3	3	0	3	2	0	0	3	3	0	0	1	1	1	0	0	1	0	3	2	0	0	3	3	0	0	1	1	1	0	0	1	0	3	2	0	0	3	3	0	0	1
RL35A_HUMAN	RL35A_HUMAN	4	4	4	60S ribosomal protein L35a OS=Homo sapiens OX=9606 GN=RPL35A PE=1 SV=2	1	4	4	4	0	2	3	0	0	4	4	0	0	3	3	2	0	0	2	0	2	3	0	0	4	4	0	0	3	3	2	0	0	2	0	2	3	0	0	4	4	0	0	3
RL36L_HUMAN;RL36A_HUMAN	RL36L_HUMAN;RL36A_HUMAN	2;2	2;2	2;2	60S ribosomal protein L36a-like OS=Homo sapiens OX=9606 GN=RPL36AL PE=1 SV=3;60S ribosomal protein L36a OS=Homo sapiens OX=9606 GN=RPL36A PE=1 SV=2	2	2	2	2	0	2	0	0	0	1	2	0	0	1	1	0	0	0	0	0	2	0	0	0	1	2	0	0	1	1	0	0	0	0	0	2	0	0	0	1	2	0	0	1
RL37A_HUMAN	RL37A_HUMAN	1	1	1	60S ribosomal protein L37a OS=Homo sapiens OX=9606 GN=RPL37A PE=1 SV=2	1	1	1	1	1	1	1	1	1	1	0	1	1	1	1	0	1	1	1	1	1	1	1	1	1	0	1	1	1	1	0	1	1	1	1	1	1	1	1	1	0	1	1	1
RL4_HUMAN	RL4_HUMAN	5	5	5	60S ribosomal protein L4 OS=Homo sapiens OX=9606 GN=RPL4 PE=1 SV=5	1	5	5	5	0	1	4	0	0	5	5	0	0	3	1	0	0	0	0	0	1	4	0	0	5	5	0	0	3	1	0	0	0	0	0	1	4	0	0	5	5	0	0	3
RL5_HUMAN	RL5_HUMAN	5	5	5	60S ribosomal protein L5 OS=Homo sapiens OX=9606 GN=RPL5 PE=1 SV=3	1	5	5	5	0	3	3	1	0	4	3	0	0	1	0	0	0	0	0	0	3	3	1	0	4	3	0	0	1	0	0	0	0	0	0	3	3	1	0	4	3	0	0	1
RL6_HUMAN	RL6_HUMAN	4	4	4	60S ribosomal protein L6 OS=Homo sapiens OX=9606 GN=RPL6 PE=1 SV=3	1	4	4	4	0	4	2	0	0	4	3	0	0	1	2	0	0	0	0	0	4	2	0	0	4	3	0	0	1	2	0	0	0	0	0	4	2	0	0	4	3	0	0	1
RL7_HUMAN	RL7_HUMAN	6	6	6	60S ribosomal protein L7 OS=Homo sapiens OX=9606 GN=RPL7 PE=1 SV=1	1	6	6	6	0	2	5	1	0	5	5	0	1	2	2	1	1	1	2	0	2	5	1	0	5	5	0	1	2	2	1	1	1	2	0	2	5	1	0	5	5	0	1	2
RL7A_HUMAN	RL7A_HUMAN	7	7	7	60S ribosomal protein L7a OS=Homo sapiens OX=9606 GN=RPL7A PE=1 SV=2	1	7	7	7	3	2	5	2	0	6	6	0	0	5	3	0	0	0	3	3	2	5	2	0	6	6	0	0	5	3	0	0	0	3	3	2	5	2	0	6	6	0	0	5
RL8_HUMAN	RL8_HUMAN	7	7	7	60S ribosomal protein L8 OS=Homo sapiens OX=9606 GN=RPL8 PE=1 SV=2	1	7	7	7	0	7	3	0	0	4	5	0	0	1	2	0	0	0	0	0	7	3	0	0	4	5	0	0	1	2	0	0	0	0	0	7	3	0	0	4	5	0	0	1
RL9_HUMAN	RL9_HUMAN	3	3	3	60S ribosomal protein L9 OS=Homo sapiens OX=9606 GN=RPL9 PE=1 SV=1	1	3	3	3	0	0	2	0	0	3	2	1	0	3	0	0	0	0	1	0	0	2	0	0	3	2	1	0	3	0	0	0	0	1	0	0	2	0	0	3	2	1	0	3
RLA0L_HUMAN;RLA0_HUMAN	RLA0L_HUMAN;RLA0_HUMAN	5;5	5;5	5;5	60S acidic ribosomal protein P0-like OS=Homo sapiens OX=9606 GN=RPLP0P6 PE=5 SV=1;60S acidic ribosomal protein P0 OS=Homo sapiens OX=9606 GN=RPLP0 PE=1 SV=1	2	5	5	5	1	1	5	1	0	3	3	0	0	3	2	0	0	0	0	1	1	5	1	0	3	3	0	0	3	2	0	0	0	0	1	1	5	1	0	3	3	0	0	3
RLA1_HUMAN	RLA1_HUMAN	2	2	2	60S acidic ribosomal protein P1 OS=Homo sapiens OX=9606 GN=RPLP1 PE=1 SV=1	1	2	2	2	1	2	1	2	0	2	2	1	0	1	2	0	2	1	2	1	2	1	2	0	2	2	1	0	1	2	0	2	1	2	1	2	1	2	0	2	2	1	0	1
RLA2_HUMAN	RLA2_HUMAN	3	3	3	60S acidic ribosomal protein P2 OS=Homo sapiens OX=9606 GN=RPLP2 PE=1 SV=1	1	3	3	3	0	1	1	0	0	3	1	0	0	3	2	0	0	0	0	0	1	1	0	0	3	1	0	0	3	2	0	0	0	0	0	1	1	0	0	3	1	0	0	3
RM01_HUMAN	RM01_HUMAN	1	1	1	39S ribosomal protein L1, mitochondrial OS=Homo sapiens OX=9606 GN=MRPL1 PE=1 SV=2	1	1	1	1	0	1	0	0	0	1	1	0	0	0	0	0	0	0	0	0	1	0	0	0	1	1	0	0	0	0	0	0	0	0	0	1	0	0	0	1	1	0	0	0
RM12_HUMAN	RM12_HUMAN	1	1	1	39S ribosomal protein L12, mitochondrial OS=Homo sapiens OX=9606 GN=MRPL12 PE=1 SV=2	1	1	1	1	1	1	1	0	0	1	1	0	0	1	1	1	0	1	1	1	1	1	0	0	1	1	0	0	1	1	1	0	1	1	1	1	1	0	0	1	1	0	0	1
RN114_HUMAN	RN114_HUMAN	1	1	1	E3 ubiquitin-protein ligase RNF114 OS=Homo sapiens OX=9606 GN=RNF114 PE=1 SV=1	1	1	1	1	0	0	1	1	1	1	1	1	1	1	1	0	0	0	1	0	0	1	1	1	1	1	1	1	1	1	0	0	0	1	0	0	1	1	1	1	1	1	1	1
RN128_HUMAN	RN128_HUMAN	2	2	2	E3 ubiquitin-protein ligase RNF128 OS=Homo sapiens OX=9606 GN=RNF128 PE=1 SV=1	1	2	2	2	0	0	0	1	1	1	1	1	0	2	2	1	0	0	0	0	0	0	1	1	1	1	1	0	2	2	1	0	0	0	0	0	0	1	1	1	1	1	0	2
RN19A_HUMAN	RN19A_HUMAN	1	1	1	E3 ubiquitin-protein ligase RNF19A OS=Homo sapiens OX=9606 GN=RNF19A PE=1 SV=3	1	1	1	1	0	1	0	1	0	0	0	0	1	0	0	1	1	1	1	0	1	0	1	0	0	0	0	1	0	0	1	1	1	1	0	1	0	1	0	0	0	0	1	0
RN216_HUMAN	RN216_HUMAN	1	1	1	E3 ubiquitin-protein ligase RNF216 OS=Homo sapiens OX=9606 GN=RNF216 PE=1 SV=3	1	1	1	1	0	1	0	1	0	1	1	0	0	1	0	0	1	1	0	0	1	0	1	0	1	1	0	0	1	0	0	1	1	0	0	1	0	1	0	1	1	0	0	1
RNAS1_HUMAN	RNAS1_HUMAN	21	21	21	Ribonuclease pancreatic OS=Homo sapiens OX=9606 GN=RNASE1 PE=1 SV=4	1	21	21	21	7	17	8	12	7	15	11	6	16	7	8	21	19	18	21	7	17	8	12	7	15	11	6	16	7	8	21	19	18	21	7	17	8	12	7	15	11	6	16	7
RNAS4_HUMAN	RNAS4_HUMAN	10	10	10	Ribonuclease 4 OS=Homo sapiens OX=9606 GN=RNASE4 PE=1 SV=3	1	10	10	10	7	1	5	6	1	6	6	3	0	5	6	6	6	8	5	7	1	5	6	1	6	6	3	0	5	6	6	6	8	5	7	1	5	6	1	6	6	3	0	5
RNAS6_HUMAN	RNAS6_HUMAN	3	3	3	Ribonuclease K6 OS=Homo sapiens OX=9606 GN=RNASE6 PE=1 SV=2	1	3	3	3	3	1	1	2	2	2	0	2	3	2	2	2	2	2	1	3	1	1	2	2	2	0	2	3	2	2	2	2	2	1	3	1	1	2	2	2	0	2	3	2
RNT2_HUMAN	RNT2_HUMAN	19	19	19	Ribonuclease T2 OS=Homo sapiens OX=9606 GN=RNASET2 PE=1 SV=2	1	19	19	19	15	5	6	11	10	13	11	8	13	13	11	14	10	11	16	15	5	6	11	10	13	11	8	13	13	11	14	10	11	16	15	5	6	11	10	13	11	8	13	13
RO60_HUMAN	RO60_HUMAN	2	2	2	60 kDa SS-A/Ro ribonucleoprotein OS=Homo sapiens OX=9606 GN=TROVE2 PE=1 SV=2	1	2	2	2	0	1	1	0	0	1	1	0	0	1	1	0	0	0	1	0	1	1	0	0	1	1	0	0	1	1	0	0	0	1	0	1	1	0	0	1	1	0	0	1
ROA1_HUMAN;RA1L2_HUMAN	ROA1_HUMAN;RA1L2_HUMAN	15;8	15;8	15;8	Heterogeneous nuclear ribonucleoprotein A1 OS=Homo sapiens OX=9606 GN=HNRNPA1 PE=1 SV=5;Heterogeneous nuclear ribonucleoprotein A1-like 2 OS=Homo sapiens OX=9606 GN=HNRNPA1L2 PE=2 SV=2	2	15	15	15	6	11	11	7	4	15	15	4	3	10	12	4	6	5	9	6	11	11	7	4	15	15	4	3	10	12	4	6	5	9	6	11	11	7	4	15	15	4	3	10
ROA2_HUMAN	ROA2_HUMAN	19	19	19	Heterogeneous nuclear ribonucleoproteins A2/B1 OS=Homo sapiens OX=9606 GN=HNRNPA2B1 PE=1 SV=2	1	19	19	19	7	15	9	7	3	15	16	2	3	10	12	4	6	5	6	7	15	9	7	3	15	16	2	3	10	12	4	6	5	6	7	15	9	7	3	15	16	2	3	10
ROA3_HUMAN	ROA3_HUMAN	10	10	10	Heterogeneous nuclear ribonucleoprotein A3 OS=Homo sapiens OX=9606 GN=HNRNPA3 PE=1 SV=2	1	10	10	10	2	6	4	4	0	9	9	0	0	6	4	0	0	1	0	2	6	4	4	0	9	9	0	0	6	4	0	0	1	0	2	6	4	4	0	9	9	0	0	6
ROCK1_HUMAN	ROCK1_HUMAN	2	2	2	Rho-associated protein kinase 1 OS=Homo sapiens OX=9606 GN=ROCK1 PE=1 SV=1	1	2	2	2	0	1	1	0	0	2	2	0	0	2	2	0	0	0	0	0	1	1	0	0	2	2	0	0	2	2	0	0	0	0	0	1	1	0	0	2	2	0	0	2
ROR1_HUMAN	ROR1_HUMAN	5	5	5	Inactive tyrosine-protein kinase transmembrane receptor ROR1 OS=Homo sapiens OX=9606 GN=ROR1 PE=1 SV=2	1	5	5	5	4	1	2	2	2	4	4	1	1	4	2	1	1	2	5	4	1	2	2	2	4	4	1	1	4	2	1	1	2	5	4	1	2	2	2	4	4	1	1	4
RPAB3_HUMAN	RPAB3_HUMAN	1	1	1	DNA-directed RNA polymerases I, II, and III subunit RPABC3 OS=Homo sapiens OX=9606 GN=POLR2H PE=1 SV=4	1	1	1	1	0	0	0	0	0	0	0	0	0	1	1	0	0	0	0	0	0	0	0	0	0	0	0	0	1	1	0	0	0	0	0	0	0	0	0	0	0	0	0	1
RPN1_HUMAN	RPN1_HUMAN	34	34	34	Dolichyl-diphosphooligosaccharide--protein glycosyltransferase subunit 1 OS=Homo sapiens OX=9606 GN=RPN1 PE=1 SV=1	1	34	34	34	11	9	32	10	1	19	15	7	1	18	10	1	2	3	4	11	9	32	10	1	19	15	7	1	18	10	1	2	3	4	11	9	32	10	1	19	15	7	1	18
RPN2_HUMAN	RPN2_HUMAN	16	16	16	Dolichyl-diphosphooligosaccharide--protein glycosyltransferase subunit 2 OS=Homo sapiens OX=9606 GN=RPN2 PE=1 SV=3	1	16	16	16	3	3	14	3	0	7	4	3	0	5	2	0	0	0	2	3	3	14	3	0	7	4	3	0	5	2	0	0	0	2	3	3	14	3	0	7	4	3	0	5
RPP38_HUMAN	RPP38_HUMAN	1	1	1	Ribonuclease P protein subunit p38 OS=Homo sapiens OX=9606 GN=RPP38 PE=1 SV=2	1	1	1	1	1	0	1	1	0	1	0	1	0	1	1	0	1	1	1	1	0	1	1	0	1	0	1	0	1	1	0	1	1	1	1	0	1	1	0	1	0	1	0	1
RRAS_HUMAN	RRAS_HUMAN	5	5	3	Ras-related protein R-Ras OS=Homo sapiens OX=9606 GN=RRAS PE=1 SV=1	1	5	5	3	2	0	2	2	3	2	1	3	2	3	2	0	0	1	0	2	0	2	2	3	2	1	3	2	3	2	0	0	1	0	1	0	1	1	1	1	0	1	1	2
RRAS2_HUMAN	RRAS2_HUMAN	4	2	2	Ras-related protein R-Ras2 OS=Homo sapiens OX=9606 GN=RRAS2 PE=1 SV=1	1	4	2	2	2	0	2	2	3	2	1	4	2	2	2	0	0	1	0	1	0	1	1	1	1	0	2	1	1	1	0	0	0	0	1	0	1	1	1	1	0	2	1	1
RRBP1_HUMAN	RRBP1_HUMAN	22	22	22	Ribosome-binding protein 1 OS=Homo sapiens OX=9606 GN=RRBP1 PE=1 SV=4	1	22	22	22	3	13	1	2	0	17	17	1	0	11	18	1	2	2	7	3	13	1	2	0	17	17	1	0	11	18	1	2	2	7	3	13	1	2	0	17	17	1	0	11
RRP12_HUMAN	RRP12_HUMAN	1	1	1	RRP12-like protein OS=Homo sapiens OX=9606 GN=RRP12 PE=1 SV=2	1	1	1	1	0	0	1	1	0	0	0	0	0	1	0	0	0	0	0	0	0	1	1	0	0	0	0	0	1	0	0	0	0	0	0	0	1	1	0	0	0	0	0	1
RS11_HUMAN	RS11_HUMAN	6	6	6	40S ribosomal protein S11 OS=Homo sapiens OX=9606 GN=RPS11 PE=1 SV=3	1	6	6	6	2	3	5	3	0	6	6	1	0	3	4	0	0	1	3	2	3	5	3	0	6	6	1	0	3	4	0	0	1	3	2	3	5	3	0	6	6	1	0	3
RS12_HUMAN	RS12_HUMAN	4	4	4	40S ribosomal protein S12 OS=Homo sapiens OX=9606 GN=RPS12 PE=1 SV=3	1	4	4	4	1	3	1	0	0	1	2	0	0	2	2	0	1	1	2	1	3	1	0	0	1	2	0	0	2	2	0	1	1	2	1	3	1	0	0	1	2	0	0	2
RS14_HUMAN	RS14_HUMAN	4	4	4	40S ribosomal protein S14 OS=Homo sapiens OX=9606 GN=RPS14 PE=1 SV=3	1	4	4	4	0	3	1	0	0	4	3	0	0	1	1	0	0	0	0	0	3	1	0	0	4	3	0	0	1	1	0	0	0	0	0	3	1	0	0	4	3	0	0	1
RS15_HUMAN	RS15_HUMAN	2	2	2	40S ribosomal protein S15 OS=Homo sapiens OX=9606 GN=RPS15 PE=1 SV=2	1	2	2	2	0	1	0	0	0	1	2	0	0	0	1	0	0	0	0	0	1	0	0	0	1	2	0	0	0	1	0	0	0	0	0	1	0	0	0	1	2	0	0	0
RS15A_HUMAN	RS15A_HUMAN	4	4	4	40S ribosomal protein S15a OS=Homo sapiens OX=9606 GN=RPS15A PE=1 SV=2	1	4	4	4	1	0	4	0	0	4	3	1	0	1	1	0	0	0	0	1	0	4	0	0	4	3	1	0	1	1	0	0	0	0	1	0	4	0	0	4	3	1	0	1
RS16_HUMAN	RS16_HUMAN	7	7	7	40S ribosomal protein S16 OS=Homo sapiens OX=9606 GN=RPS16 PE=1 SV=2	1	7	7	7	1	1	7	1	0	6	5	1	1	2	1	1	0	0	2	1	1	7	1	0	6	5	1	1	2	1	1	0	0	2	1	1	7	1	0	6	5	1	1	2
RS17_HUMAN	RS17_HUMAN	6	6	6	40S ribosomal protein S17 OS=Homo sapiens OX=9606 GN=RPS17 PE=1 SV=2	1	6	6	6	1	4	1	2	0	2	4	1	0	3	2	1	1	1	2	1	4	1	2	0	2	4	1	0	3	2	1	1	1	2	1	4	1	2	0	2	4	1	0	3
RS18_HUMAN	RS18_HUMAN	2	2	2	40S ribosomal protein S18 OS=Homo sapiens OX=9606 GN=RPS18 PE=1 SV=3	1	2	2	2	0	2	1	0	0	2	2	0	0	1	2	0	0	0	2	0	2	1	0	0	2	2	0	0	1	2	0	0	0	2	0	2	1	0	0	2	2	0	0	1
RS19_HUMAN	RS19_HUMAN	2	2	2	40S ribosomal protein S19 OS=Homo sapiens OX=9606 GN=RPS19 PE=1 SV=2	1	2	2	2	0	2	0	0	0	2	1	0	0	0	0	1	1	0	2	0	2	0	0	0	2	1	0	0	0	0	1	1	0	2	0	2	0	0	0	2	1	0	0	0
RS2_HUMAN	RS2_HUMAN	7	7	7	40S ribosomal protein S2 OS=Homo sapiens OX=9606 GN=RPS2 PE=1 SV=2	1	7	7	7	3	4	6	2	1	5	6	2	1	4	5	0	0	3	4	3	4	6	2	1	5	6	2	1	4	5	0	0	3	4	3	4	6	2	1	5	6	2	1	4
RS20_HUMAN	RS20_HUMAN	3	3	3	40S ribosomal protein S20 OS=Homo sapiens OX=9606 GN=RPS20 PE=1 SV=1	1	3	3	3	0	2	2	1	0	3	3	0	0	1	1	0	1	1	2	0	2	2	1	0	3	3	0	0	1	1	0	1	1	2	0	2	2	1	0	3	3	0	0	1
RS23_HUMAN	RS23_HUMAN	3	3	3	40S ribosomal protein S23 OS=Homo sapiens OX=9606 GN=RPS23 PE=1 SV=3	1	3	3	3	1	2	2	1	0	3	3	0	1	3	2	0	0	0	1	1	2	2	1	0	3	3	0	1	3	2	0	0	0	1	1	2	2	1	0	3	3	0	1	3
RS25_HUMAN	RS25_HUMAN	2	2	2	40S ribosomal protein S25 OS=Homo sapiens OX=9606 GN=RPS25 PE=1 SV=1	1	2	2	2	0	2	1	0	0	1	1	0	0	0	1	0	0	0	0	0	2	1	0	0	1	1	0	0	0	1	0	0	0	0	0	2	1	0	0	1	1	0	0	0
RS26_HUMAN;RS26L_HUMAN	RS26_HUMAN	5;2	5;2	5;2	40S ribosomal protein S26 OS=Homo sapiens OX=9606 GN=RPS26 PE=1 SV=3	2	5	5	5	0	1	3	0	1	3	3	0	0	0	0	1	0	0	1	0	1	3	0	1	3	3	0	0	0	0	1	0	0	1	0	1	3	0	1	3	3	0	0	0
RS27A_HUMAN;RL40_HUMAN	RS27A_HUMAN;RL40_HUMAN	10;9	10;9	1;0	Ubiquitin-40S ribosomal protein S27a OS=Homo sapiens OX=9606 GN=RPS27A PE=1 SV=2;Ubiquitin-60S ribosomal protein L40 OS=Homo sapiens OX=9606 GN=UBA52 PE=1 SV=2	2	10	10	1	5	3	8	6	5	5	5	4	7	5	5	6	4	5	4	5	3	8	6	5	5	5	4	7	5	5	6	4	5	4	0	1	0	0	0	1	1	0	0	0
RS28_HUMAN	RS28_HUMAN	3	3	3	40S ribosomal protein S28 OS=Homo sapiens OX=9606 GN=RPS28 PE=1 SV=1	1	3	3	3	0	3	1	0	0	0	1	0	1	1	0	0	0	0	0	0	3	1	0	0	0	1	0	1	1	0	0	0	0	0	0	3	1	0	0	0	1	0	1	1
RS3_HUMAN	RS3_HUMAN	14	14	14	40S ribosomal protein S3 OS=Homo sapiens OX=9606 GN=RPS3 PE=1 SV=2	1	14	14	14	1	1	10	3	0	11	8	1	0	8	5	0	0	0	0	1	1	10	3	0	11	8	1	0	8	5	0	0	0	0	1	1	10	3	0	11	8	1	0	8
RS3A_HUMAN	RS3A_HUMAN	11	11	11	40S ribosomal protein S3a OS=Homo sapiens OX=9606 GN=RPS3A PE=1 SV=2	1	11	11	11	3	1	10	5	0	8	8	0	0	6	3	0	0	0	0	3	1	10	5	0	8	8	0	0	6	3	0	0	0	0	3	1	10	5	0	8	8	0	0	6
RS4X_HUMAN;RS4Y1_HUMAN;RS4Y2_HUMAN	RS4X_HUMAN	8;1;1	8;1;1	8;1;1	40S ribosomal protein S4, X isoform OS=Homo sapiens OX=9606 GN=RPS4X PE=1 SV=2	3	8	8	8	5	5	6	4	1	7	8	0	0	7	6	1	1	2	4	5	5	6	4	1	7	8	0	0	7	6	1	1	2	4	5	5	6	4	1	7	8	0	0	7
RS5_HUMAN	RS5_HUMAN	5	5	5	40S ribosomal protein S5 OS=Homo sapiens OX=9606 GN=RPS5 PE=1 SV=4	1	5	5	5	1	4	3	2	0	4	5	0	0	4	4	0	1	2	3	1	4	3	2	0	4	5	0	0	4	4	0	1	2	3	1	4	3	2	0	4	5	0	0	4
RS6_HUMAN	RS6_HUMAN	4	4	4	40S ribosomal protein S6 OS=Homo sapiens OX=9606 GN=RPS6 PE=1 SV=1	1	4	4	4	0	4	1	0	0	3	4	0	0	1	1	0	0	1	1	0	4	1	0	0	3	4	0	0	1	1	0	0	1	1	0	4	1	0	0	3	4	0	0	1
RS7_HUMAN	RS7_HUMAN	7	7	7	40S ribosomal protein S7 OS=Homo sapiens OX=9606 GN=RPS7 PE=1 SV=1	1	7	7	7	1	4	4	0	1	7	6	0	0	4	4	0	0	0	1	1	4	4	0	1	7	6	0	0	4	4	0	0	0	1	1	4	4	0	1	7	6	0	0	4
RS8_HUMAN	RS8_HUMAN	9	9	9	40S ribosomal protein S8 OS=Homo sapiens OX=9606 GN=RPS8 PE=1 SV=2	1	9	9	9	0	6	4	1	0	8	9	0	0	3	3	1	2	1	0	0	6	4	1	0	8	9	0	0	3	3	1	2	1	0	0	6	4	1	0	8	9	0	0	3
RS9_HUMAN	RS9_HUMAN	5	5	5	40S ribosomal protein S9 OS=Homo sapiens OX=9606 GN=RPS9 PE=1 SV=3	1	5	5	5	2	0	4	1	0	5	5	0	0	4	3	0	0	0	0	2	0	4	1	0	5	5	0	0	4	3	0	0	0	0	2	0	4	1	0	5	5	0	0	4
RSMN_HUMAN;RSMB_HUMAN	RSMN_HUMAN;RSMB_HUMAN	3;3	3;3	3;3	Small nuclear ribonucleoprotein-associated protein N OS=Homo sapiens OX=9606 GN=SNRPN PE=1 SV=1;Small nuclear ribonucleoprotein-associated proteins B and B OS=Homo sapiens OX=9606 GN=SNRPB PE=1 SV=2	2	3	3	3	1	3	3	0	1	3	3	0	0	3	3	0	1	1	0	1	3	3	0	1	3	3	0	0	3	3	0	1	1	0	1	3	3	0	1	3	3	0	0	3
RSPO1_HUMAN	RSPO1_HUMAN	7	7	7	R-spondin-1 OS=Homo sapiens OX=9606 GN=RSPO1 PE=1 SV=1	1	7	7	7	6	6	3	4	3	4	6	3	3	5	5	5	5	4	4	6	6	3	4	3	4	6	3	3	5	5	5	5	4	4	6	6	3	4	3	4	6	3	3	5
RSSA_HUMAN	RSSA_HUMAN	7	7	7	40S ribosomal protein SA OS=Homo sapiens OX=9606 GN=RPSA PE=1 SV=4	1	7	7	7	1	3	5	1	0	4	5	0	0	4	3	0	0	0	0	1	3	5	1	0	4	5	0	0	4	3	0	0	0	0	1	3	5	1	0	4	5	0	0	4
RSU1_HUMAN	RSU1_HUMAN	1	1	1	Ras suppressor protein 1 OS=Homo sapiens OX=9606 GN=RSU1 PE=1 SV=3	1	1	1	1	0	0	0	1	1	0	0	0	0	1	0	0	0	0	0	0	0	0	1	1	0	0	0	0	1	0	0	0	0	0	0	0	0	1	1	0	0	0	0	1
RT15_HUMAN	RT15_HUMAN	1	1	1	28S ribosomal protein S15, mitochondrial OS=Homo sapiens OX=9606 GN=MRPS15 PE=1 SV=1	1	1	1	1	1	0	0	1	0	1	0	0	0	0	0	0	0	1	0	1	0	0	1	0	1	0	0	0	0	0	0	0	1	0	1	0	0	1	0	1	0	0	0	0
RT22_HUMAN	RT22_HUMAN	2	2	2	28S ribosomal protein S22, mitochondrial OS=Homo sapiens OX=9606 GN=MRPS22 PE=1 SV=1	1	2	2	2	0	0	1	1	0	1	0	0	1	0	0	0	1	1	0	0	0	1	1	0	1	0	0	1	0	0	0	1	1	0	0	0	1	1	0	1	0	0	1	0
RTCB_HUMAN	RTCB_HUMAN	5	5	5	tRNA-splicing ligase RtcB homolog OS=Homo sapiens OX=9606 GN=RTCB PE=1 SV=1	1	5	5	5	1	4	1	2	0	3	4	0	0	2	3	0	1	2	3	1	4	1	2	0	3	4	0	0	2	3	0	1	2	3	1	4	1	2	0	3	4	0	0	2
RTN3_HUMAN	RTN3_HUMAN	2	2	2	Reticulon-3 OS=Homo sapiens OX=9606 GN=RTN3 PE=1 SV=2	1	2	2	2	0	0	2	0	0	1	0	0	0	0	0	0	0	0	0	0	0	2	0	0	1	0	0	0	0	0	0	0	0	0	0	0	2	0	0	1	0	0	0	0
RTN4_HUMAN	RTN4_HUMAN	1	1	1	Reticulon-4 OS=Homo sapiens OX=9606 GN=RTN4 PE=1 SV=2	1	1	1	1	0	0	1	0	0	0	0	0	0	0	0	0	0	0	0	0	0	1	0	0	0	0	0	0	0	0	0	0	0	0	0	0	1	0	0	0	0	0	0	0
RTN4R_HUMAN	RTN4R_HUMAN	8	8	8	Reticulon-4 receptor OS=Homo sapiens OX=9606 GN=RTN4R PE=1 SV=1	1	8	8	8	8	0	2	4	5	3	3	2	2	6	4	0	0	0	2	8	0	2	4	5	3	3	2	2	6	4	0	0	0	2	8	0	2	4	5	3	3	2	2	6
RUVB1_HUMAN	RUVB1_HUMAN	6	6	6	RuvB-like 1 OS=Homo sapiens OX=9606 GN=RUVBL1 PE=1 SV=1	1	6	6	6	0	1	3	0	0	4	3	0	0	1	0	0	0	0	1	0	1	3	0	0	4	3	0	0	1	0	0	0	0	1	0	1	3	0	0	4	3	0	0	1
S100P_HUMAN	S100P_HUMAN	8	8	8	Protein S100-P OS=Homo sapiens OX=9606 GN=S100P PE=1 SV=2	1	8	8	8	5	3	3	5	3	6	5	3	4	7	5	0	3	3	2	5	3	3	5	3	6	5	3	4	7	5	0	3	3	2	5	3	3	5	3	6	5	3	4	7
S10A6_HUMAN	S10A6_HUMAN	10	10	10	Protein S100-A6 OS=Homo sapiens OX=9606 GN=S100A6 PE=1 SV=1	1	10	10	10	4	3	7	6	5	9	9	5	7	7	9	0	2	2	4	4	3	7	6	5	9	9	5	7	7	9	0	2	2	4	4	3	7	6	5	9	9	5	7	7
S10A9_HUMAN	S10A9_HUMAN	3	3	3	Protein S100-A9 OS=Homo sapiens OX=9606 GN=S100A9 PE=1 SV=1	1	3	3	3	0	0	0	1	1	0	0	1	0	1	0	1	0	0	2	0	0	0	1	1	0	0	1	0	1	0	1	0	0	2	0	0	0	1	1	0	0	1	0	1
S10AA_HUMAN	S10AA_HUMAN	3	3	3	Protein S100-A10 OS=Homo sapiens OX=9606 GN=S100A10 PE=1 SV=2	1	3	3	3	3	0	1	1	3	2	1	2	1	3	2	0	0	0	0	3	0	1	1	3	2	1	2	1	3	2	0	0	0	0	3	0	1	1	3	2	1	2	1	3
S10AB_HUMAN	S10AB_HUMAN	10	10	10	Protein S100-A11 OS=Homo sapiens OX=9606 GN=S100A11 PE=1 SV=2	1	10	10	10	7	8	5	7	7	10	10	5	6	8	9	2	3	6	7	7	8	5	7	7	10	10	5	6	8	9	2	3	6	7	7	8	5	7	7	10	10	5	6	8
S10AE_HUMAN	S10AE_HUMAN	7	7	7	Protein S100-A14 OS=Homo sapiens OX=9606 GN=S100A14 PE=1 SV=1	1	7	7	7	3	0	3	4	4	5	5	1	3	7	5	0	0	0	0	3	0	3	4	4	5	5	1	3	7	5	0	0	0	0	3	0	3	4	4	5	5	1	3	7
S10AG_HUMAN	S10AG_HUMAN	6	6	6	Protein S100-A16 OS=Homo sapiens OX=9606 GN=S100A16 PE=1 SV=1	1	6	6	6	4	0	0	1	3	5	5	1	3	6	5	0	0	0	0	4	0	0	1	3	5	5	1	3	6	5	0	0	0	0	4	0	0	1	3	5	5	1	3	6
S26A9_HUMAN	S26A9_HUMAN	3	3	3	Solute carrier family 26 member 9 OS=Homo sapiens OX=9606 GN=SLC26A9 PE=1 SV=1	1	3	3	3	1	0	2	0	1	1	1	0	2	1	1	0	0	0	0	1	0	2	0	1	1	1	0	2	1	1	0	0	0	0	1	0	2	0	1	1	1	0	2	1
S39A7_HUMAN	S39A7_HUMAN	1	1	1	Zinc transporter SLC39A7 OS=Homo sapiens OX=9606 GN=SLC39A7 PE=1 SV=2	1	1	1	1	1	1	1	1	0	1	1	1	0	1	1	0	0	0	0	1	1	1	1	0	1	1	1	0	1	1	0	0	0	0	1	1	1	1	0	1	1	1	0	1
S39A8_HUMAN	S39A8_HUMAN	1	1	1	Zinc transporter ZIP8 OS=Homo sapiens OX=9606 GN=SLC39A8 PE=2 SV=1	1	1	1	1	0	0	0	0	1	0	0	0	0	1	0	0	0	0	0	0	0	0	0	1	0	0	0	0	1	0	0	0	0	0	0	0	0	0	1	0	0	0	0	1
S61A1_HUMAN;S61A2_HUMAN	S61A1_HUMAN	5;1	5;1	5;1	Protein transport protein Sec61 subunit alpha isoform 1 OS=Homo sapiens OX=9606 GN=SEC61A1 PE=1 SV=2	2	5	5	5	1	0	5	1	0	2	2	0	1	1	0	0	1	0	0	1	0	5	1	0	2	2	0	1	1	0	0	1	0	0	1	0	5	1	0	2	2	0	1	1
S6A14_HUMAN	S6A14_HUMAN	10	10	10	Sodium- and chloride-dependent neutral and basic amino acid transporter B(0+) OS=Homo sapiens OX=9606 GN=SLC6A14 PE=2 SV=1	1	10	10	10	4	3	3	8	7	5	7	7	9	5	9	1	4	7	1	4	3	3	8	7	5	7	7	9	5	9	1	4	7	1	4	3	3	8	7	5	7	7	9	5
SAA2_HUMAN;SAA1_HUMAN	SAA2_HUMAN;SAA1_HUMAN	1;1	1;1	1;1	Serum amyloid A-2 protein OS=Homo sapiens OX=9606 GN=SAA2 PE=1 SV=1;Serum amyloid A-1 protein OS=Homo sapiens OX=9606 GN=SAA1 PE=1 SV=1	2	1	1	1	0	1	0	0	0	0	0	0	0	0	0	0	1	1	0	0	1	0	0	0	0	0	0	0	0	0	0	1	1	0	0	1	0	0	0	0	0	0	0	0
SAC1_HUMAN	SAC1_HUMAN	4	4	4	Phosphatidylinositide phosphatase SAC1 OS=Homo sapiens OX=9606 GN=SACM1L PE=1 SV=2	1	4	4	4	0	0	4	0	0	0	1	0	0	1	0	0	0	0	0	0	0	4	0	0	0	1	0	0	1	0	0	0	0	0	0	0	4	0	0	0	1	0	0	1
SAE2_HUMAN	SAE2_HUMAN	1	1	1	SUMO-activating enzyme subunit 2 OS=Homo sapiens OX=9606 GN=UBA2 PE=1 SV=2	1	1	1	1	0	0	1	0	0	0	0	0	0	0	0	0	0	0	0	0	0	1	0	0	0	0	0	0	0	0	0	0	0	0	0	0	1	0	0	0	0	0	0	0
SAFB1_HUMAN	SAFB1_HUMAN	1	1	1	Scaffold attachment factor B1 OS=Homo sapiens OX=9606 GN=SAFB PE=1 SV=4	1	1	1	1	0	1	0	0	0	0	0	0	0	0	0	0	0	0	0	0	1	0	0	0	0	0	0	0	0	0	0	0	0	0	0	1	0	0	0	0	0	0	0	0
SAHH_HUMAN	SAHH_HUMAN	12	12	12	Adenosylhomocysteinase OS=Homo sapiens OX=9606 GN=AHCY PE=1 SV=4	1	12	12	12	1	5	7	5	6	9	10	4	4	10	10	0	3	3	3	1	5	7	5	6	9	10	4	4	10	10	0	3	3	3	1	5	7	5	6	9	10	4	4	10
SAHH2_HUMAN	SAHH2_HUMAN	25	25	10	S-adenosylhomocysteine hydrolase-like protein 1 OS=Homo sapiens OX=9606 GN=AHCYL1 PE=1 SV=2	1	25	25	10	13	4	18	12	14	20	10	14	16	19	13	5	5	6	8	13	4	18	12	14	20	10	14	16	19	13	5	5	6	8	3	1	5	4	3	7	5	2	6	6
SAHH3_HUMAN	SAHH3_HUMAN	20	5	5	Adenosylhomocysteinase 3 OS=Homo sapiens OX=9606 GN=AHCYL2 PE=1 SV=1	1	20	5	5	12	4	13	11	14	15	7	12	12	17	10	4	4	3	5	2	1	0	3	3	2	2	0	2	4	1	1	1	0	1	2	1	0	3	3	2	2	0	2	4
SAM50_HUMAN	SAM50_HUMAN	6	6	6	Sorting and assembly machinery component 50 homolog OS=Homo sapiens OX=9606 GN=SAMM50 PE=1 SV=3	1	6	6	6	1	1	6	0	0	1	1	0	0	1	0	0	0	0	0	1	1	6	0	0	1	1	0	0	1	0	0	0	0	0	1	1	6	0	0	1	1	0	0	1
SAMH1_HUMAN	SAMH1_HUMAN	2	2	2	Deoxynucleoside triphosphate triphosphohydrolase SAMHD1 OS=Homo sapiens OX=9606 GN=SAMHD1 PE=1 SV=2	1	2	2	2	0	2	0	1	0	2	2	0	1	1	1	2	1	1	1	0	2	0	1	0	2	2	0	1	1	1	2	1	1	1	0	2	0	1	0	2	2	0	1	1
SAP_HUMAN	SAP_HUMAN	27	27	27	Prosaposin OS=Homo sapiens OX=9606 GN=PSAP PE=1 SV=2	1	27	27	27	22	8	11	22	19	21	18	17	18	24	20	4	7	14	5	22	8	11	22	19	21	18	17	18	24	20	4	7	14	5	22	8	11	22	19	21	18	17	18	24
SAP3_HUMAN	SAP3_HUMAN	3	3	3	Ganglioside GM2 activator OS=Homo sapiens OX=9606 GN=GM2A PE=1 SV=4	1	3	3	3	1	0	0	1	2	1	1	1	3	1	1	1	1	0	1	1	0	0	1	2	1	1	1	3	1	1	1	1	0	1	1	0	0	1	2	1	1	1	3	1
SAR1B_HUMAN	SAR1B_HUMAN	2	2	1	GTP-binding protein SAR1b OS=Homo sapiens OX=9606 GN=SAR1B PE=1 SV=1	1	2	2	1	0	0	2	0	0	0	1	0	0	0	0	0	0	0	0	0	0	2	0	0	0	1	0	0	0	0	0	0	0	0	0	0	1	0	0	0	1	0	0	0
SARG_HUMAN	SARG_HUMAN	7	7	7	Specifically androgen-regulated gene protein OS=Homo sapiens OX=9606 GN=SARG PE=1 SV=2	1	7	7	7	2	0	2	2	6	1	1	0	5	2	0	2	1	1	3	2	0	2	2	6	1	1	0	5	2	0	2	1	1	3	2	0	2	2	6	1	1	0	5	2
SBP1_HUMAN	SBP1_HUMAN	15	15	15	Selenium-binding protein 1 OS=Homo sapiens OX=9606 GN=SELENBP1 PE=1 SV=2	1	15	15	15	3	3	3	4	8	9	8	4	4	12	9	0	0	1	2	3	3	3	4	8	9	8	4	4	12	9	0	0	1	2	3	3	3	4	8	9	8	4	4	12
SC11A_HUMAN	SC11A_HUMAN	2	2	2	Signal peptidase complex catalytic subunit SEC11A OS=Homo sapiens OX=9606 GN=SEC11A PE=1 SV=1	1	2	2	2	0	0	2	0	0	1	1	0	0	1	0	0	0	0	0	0	0	2	0	0	1	1	0	0	1	0	0	0	0	0	0	0	2	0	0	1	1	0	0	1
SC16A_HUMAN	SC16A_HUMAN	1	1	1	Protein transport protein Sec16A OS=Homo sapiens OX=9606 GN=SEC16A PE=1 SV=3	1	1	1	1	0	0	0	0	0	1	0	0	0	0	0	0	0	0	0	0	0	0	0	0	1	0	0	0	0	0	0	0	0	0	0	0	0	0	0	1	0	0	0	0
SC22B_HUMAN	SC22B_HUMAN	9	9	9	Vesicle-trafficking protein SEC22b OS=Homo sapiens OX=9606 GN=SEC22B PE=1 SV=4	1	9	9	9	1	1	9	4	0	5	4	2	0	6	2	1	1	0	1	1	1	9	4	0	5	4	2	0	6	2	1	1	0	1	1	1	9	4	0	5	4	2	0	6
SC23B_HUMAN;SC23A_HUMAN	SC23B_HUMAN	3;1	3;1	3;1	Protein transport protein Sec23B OS=Homo sapiens OX=9606 GN=SEC23B PE=1 SV=2	2	3	3	3	0	0	3	1	0	2	2	1	0	0	0	0	0	0	0	0	0	3	1	0	2	2	1	0	0	0	0	0	0	0	0	0	3	1	0	2	2	1	0	0
SC24C_HUMAN	SC24C_HUMAN	2	2	2	Protein transport protein Sec24C OS=Homo sapiens OX=9606 GN=SEC24C PE=1 SV=3	1	2	2	2	0	0	1	1	1	1	1	1	1	2	1	0	0	1	0	0	0	1	1	1	1	1	1	1	2	1	0	0	1	0	0	0	1	1	1	1	1	1	1	2
SC31A_HUMAN	SC31A_HUMAN	8	8	8	Protein transport protein Sec31A OS=Homo sapiens OX=9606 GN=SEC31A PE=1 SV=3	1	8	8	8	1	2	6	1	0	7	5	0	0	3	4	0	1	2	2	1	2	6	1	0	7	5	0	0	3	4	0	1	2	2	1	2	6	1	0	7	5	0	0	3
SC5A1_HUMAN	SC5A1_HUMAN	5	5	5	Sodium/glucose cotransporter 1 OS=Homo sapiens OX=9606 GN=SLC5A1 PE=1 SV=1	1	5	5	5	0	0	1	1	5	0	0	3	4	1	2	0	0	2	0	0	0	1	1	5	0	0	3	4	1	2	0	0	2	0	0	0	1	1	5	0	0	3	4	1
SC61B_HUMAN	SC61B_HUMAN	2	2	2	Protein transport protein Sec61 subunit beta OS=Homo sapiens OX=9606 GN=SEC61B PE=1 SV=2	1	2	2	2	0	1	1	0	0	0	1	1	0	0	0	0	0	0	0	0	1	1	0	0	0	1	1	0	0	0	0	0	0	0	0	1	1	0	0	0	1	1	0	0
SC61G_HUMAN	SC61G_HUMAN	2	2	2	Protein transport protein Sec61 subunit gamma OS=Homo sapiens OX=9606 GN=SEC61G PE=1 SV=1	1	2	2	2	0	0	2	0	0	1	0	0	0	1	0	0	0	0	0	0	0	2	0	0	1	0	0	0	1	0	0	0	0	0	0	0	2	0	0	1	0	0	0	1
SCFD1_HUMAN	SCFD1_HUMAN	1	1	1	Sec1 family domain-containing protein 1 OS=Homo sapiens OX=9606 GN=SCFD1 PE=1 SV=4	1	1	1	1	0	0	0	0	0	0	0	0	0	0	1	0	0	0	0	0	0	0	0	0	0	0	0	0	0	1	0	0	0	0	0	0	0	0	0	0	0	0	0	0
SCMC1_HUMAN	SCMC1_HUMAN	5	5	5	Calcium-binding mitochondrial carrier protein SCaMC-1 OS=Homo sapiens OX=9606 GN=SLC25A24 PE=1 SV=2	1	5	5	5	0	0	4	1	0	4	3	0	0	4	0	0	0	0	0	0	0	4	1	0	4	3	0	0	4	0	0	0	0	0	0	0	4	1	0	4	3	0	0	4
SCOT1_HUMAN	SCOT1_HUMAN	5	5	5	Succinyl-CoA:3-ketoacid coenzyme A transferase 1, mitochondrial OS=Homo sapiens OX=9606 GN=OXCT1 PE=1 SV=1	1	5	5	5	1	1	2	2	0	5	4	0	0	3	1	0	0	0	0	1	1	2	2	0	5	4	0	0	3	1	0	0	0	0	1	1	2	2	0	5	4	0	0	3
SCPDL_HUMAN	SCPDL_HUMAN	3	3	3	Saccharopine dehydrogenase-like oxidoreductase OS=Homo sapiens OX=9606 GN=SCCPDH PE=1 SV=1	1	3	3	3	0	0	2	0	0	1	2	0	0	1	0	0	0	0	0	0	0	2	0	0	1	2	0	0	1	0	0	0	0	0	0	0	2	0	0	1	2	0	0	1
SCRB2_HUMAN	SCRB2_HUMAN	7	7	7	Lysosome membrane protein 2 OS=Homo sapiens OX=9606 GN=SCARB2 PE=1 SV=2	1	7	7	7	0	0	6	1	2	1	0	1	0	2	0	0	0	0	0	0	0	6	1	2	1	0	1	0	2	0	0	0	0	0	0	0	6	1	2	1	0	1	0	2
SDC4_HUMAN	SDC4_HUMAN	4	4	4	Syndecan-4 OS=Homo sapiens OX=9606 GN=SDC4 PE=1 SV=2	1	4	4	4	0	3	0	2	0	0	1	2	0	0	0	1	4	3	0	0	3	0	2	0	0	1	2	0	0	0	1	4	3	0	0	3	0	2	0	0	1	2	0	0
SDCB1_HUMAN	SDCB1_HUMAN	36	36	36	Syntenin-1 OS=Homo sapiens OX=9606 GN=SDCBP PE=1 SV=1	1	36	36	36	26	16	26	32	24	28	26	18	34	26	30	17	20	25	22	26	16	26	32	24	28	26	18	34	26	30	17	20	25	22	26	16	26	32	24	28	26	18	34	26
SDCB2_HUMAN	SDCB2_HUMAN	15	15	15	Syntenin-2 OS=Homo sapiens OX=9606 GN=SDCBP2 PE=1 SV=2	1	15	15	15	4	3	1	10	11	3	9	6	12	7	10	0	3	6	1	4	3	1	10	11	3	9	6	12	7	10	0	3	6	1	4	3	1	10	11	3	9	6	12	7
SDHA_HUMAN	SDHA_HUMAN	13	13	13	Succinate dehydrogenase [ubiquinone] flavoprotein subunit, mitochondrial OS=Homo sapiens OX=9606 GN=SDHA PE=1 SV=2	1	13	13	13	2	4	10	4	0	9	9	0	2	7	4	1	2	3	2	2	4	10	4	0	9	9	0	2	7	4	1	2	3	2	2	4	10	4	0	9	9	0	2	7
SDHB_HUMAN	SDHB_HUMAN	5	5	5	Succinate dehydrogenase [ubiquinone] iron-sulfur subunit, mitochondrial OS=Homo sapiens OX=9606 GN=SDHB PE=1 SV=3	1	5	5	5	1	0	3	1	0	5	5	0	0	2	1	0	0	0	2	1	0	3	1	0	5	5	0	0	2	1	0	0	0	2	1	0	3	1	0	5	5	0	0	2
SDSL_HUMAN	SDSL_HUMAN	1	1	1	Serine dehydratase-like OS=Homo sapiens OX=9606 GN=SDSL PE=1 SV=1	1	1	1	1	0	0	0	0	0	1	1	0	0	1	1	0	0	0	0	0	0	0	0	0	1	1	0	0	1	1	0	0	0	0	0	0	0	0	0	1	1	0	0	1
SE6L2_HUMAN;SE6L1_HUMAN	SE6L2_HUMAN	19;1	19;1	19;1	Seizure 6-like protein 2 OS=Homo sapiens OX=9606 GN=SEZ6L2 PE=1 SV=2	2	19	19	19	14	3	5	17	2	13	10	14	2	12	13	4	8	10	6	14	3	5	17	2	13	10	14	2	12	13	4	8	10	6	14	3	5	17	2	13	10	14	2	12
SEC13_HUMAN	SEC13_HUMAN	1	1	1	Protein SEC13 homolog OS=Homo sapiens OX=9606 GN=SEC13 PE=1 SV=3	1	1	1	1	0	0	0	0	0	0	1	0	0	1	0	0	0	0	0	0	0	0	0	0	0	1	0	0	1	0	0	0	0	0	0	0	0	0	0	0	1	0	0	1
SEM3F_HUMAN	SEM3F_HUMAN	3	3	3	Semaphorin-3F OS=Homo sapiens OX=9606 GN=SEMA3F PE=2 SV=2	1	3	3	3	1	1	1	1	0	1	1	1	1	1	1	2	1	1	2	1	1	1	1	0	1	1	1	1	1	1	2	1	1	2	1	1	1	1	0	1	1	1	1	1
SEP11_HUMAN	SEP11_HUMAN	2	2	2	Septin-11 OS=Homo sapiens OX=9606 GN=SEPT11 PE=1 SV=3	1	2	2	2	1	0	1	1	2	1	1	0	1	1	1	0	0	0	1	1	0	1	1	2	1	1	0	1	1	1	0	0	0	1	1	0	1	1	2	1	1	0	1	1
SEP15_HUMAN	SEP15_HUMAN	2	2	2	Selenoprotein F OS=Homo sapiens OX=9606 GN=SELENOF PE=1 SV=3	1	2	2	2	1	0	0	0	0	0	0	0	0	0	1	0	0	0	0	1	0	0	0	0	0	0	0	0	0	1	0	0	0	0	1	0	0	0	0	0	0	0	0	0
SEPT2_HUMAN	SEPT2_HUMAN	9	9	9	Septin-2 OS=Homo sapiens OX=9606 GN=SEPT2 PE=1 SV=1	1	9	9	9	4	1	5	6	8	7	4	4	3	6	2	0	1	1	1	4	1	5	6	8	7	4	4	3	6	2	0	1	1	1	4	1	5	6	8	7	4	4	3	6
SEPT7_HUMAN;SEP14_HUMAN	SEPT7_HUMAN	9;1	9;1	9;1	Septin-7 OS=Homo sapiens OX=9606 GN=SEPT7 PE=1 SV=2	2	9	9	9	2	1	5	3	4	4	4	2	4	4	2	1	1	1	1	2	1	5	3	4	4	4	2	4	4	2	1	1	1	1	2	1	5	3	4	4	4	2	4	4
SEPT9_HUMAN	SEPT9_HUMAN	11	11	11	Septin-9 OS=Homo sapiens OX=9606 GN=SEPT9 PE=1 SV=2	1	11	11	11	4	2	6	4	6	5	2	3	7	4	3	3	1	1	6	4	2	6	4	6	5	2	3	7	4	3	3	1	1	6	4	2	6	4	6	5	2	3	7	4
SERA_HUMAN	SERA_HUMAN	28	28	28	D-3-phosphoglycerate dehydrogenase OS=Homo sapiens OX=9606 GN=PHGDH PE=1 SV=4	1	28	28	28	13	12	20	12	6	23	25	9	5	17	14	6	2	6	14	13	12	20	12	6	23	25	9	5	17	14	6	2	6	14	13	12	20	12	6	23	25	9	5	17
SERC_HUMAN	SERC_HUMAN	14	14	14	Phosphoserine aminotransferase OS=Homo sapiens OX=9606 GN=PSAT1 PE=1 SV=2	1	14	14	14	1	2	4	2	4	11	11	0	1	8	3	0	0	0	0	1	2	4	2	4	11	11	0	1	8	3	0	0	0	0	1	2	4	2	4	11	11	0	1	8
SERPH_HUMAN	SERPH_HUMAN	2	2	2	Serpin H1 OS=Homo sapiens OX=9606 GN=SERPINH1 PE=1 SV=2	1	2	2	2	0	2	0	0	0	2	1	0	0	1	1	0	0	0	0	0	2	0	0	0	2	1	0	0	1	1	0	0	0	0	0	2	0	0	0	2	1	0	0	1
SET_HUMAN	SET_HUMAN	1	1	1	Protein SET OS=Homo sapiens OX=9606 GN=SET PE=1 SV=3	1	1	1	1	0	1	0	0	0	1	1	0	0	1	1	0	1	1	1	0	1	0	0	0	1	1	0	0	1	1	0	1	1	1	0	1	0	0	0	1	1	0	0	1
SF3B2_HUMAN	SF3B2_HUMAN	2	2	2	Splicing factor 3B subunit 2 OS=Homo sapiens OX=9606 GN=SF3B2 PE=1 SV=2	1	2	2	2	0	2	0	0	0	0	0	0	0	0	0	0	0	0	0	0	2	0	0	0	0	0	0	0	0	0	0	0	0	0	0	2	0	0	0	0	0	0	0	0
SFPQ_HUMAN	SFPQ_HUMAN	14	14	12	Splicing factor, proline- and glutamine-rich OS=Homo sapiens OX=9606 GN=SFPQ PE=1 SV=2	1	14	14	12	3	10	8	2	0	11	12	0	1	6	5	2	3	3	5	3	10	8	2	0	11	12	0	1	6	5	2	3	3	5	3	9	6	2	0	10	10	0	1	5
SFXN1_HUMAN	SFXN1_HUMAN	5	5	4	Sideroflexin-1 OS=Homo sapiens OX=9606 GN=SFXN1 PE=1 SV=4	1	5	5	4	0	1	3	0	0	2	2	0	0	2	1	0	0	0	0	0	1	3	0	0	2	2	0	0	2	1	0	0	0	0	0	0	3	0	0	1	1	0	0	1
SGMR2_HUMAN	SGMR2_HUMAN	1	1	1	Sigma intracellular receptor 2 OS=Homo sapiens OX=9606 GN=TMEM97 PE=1 SV=1	1	1	1	1	0	0	1	0	1	0	0	1	1	0	0	0	0	0	0	0	0	1	0	1	0	0	1	1	0	0	0	0	0	0	0	0	1	0	1	0	0	1	1	0
SGSM2_HUMAN	SGSM2_HUMAN	1	1	1	Small G protein signaling modulator 2 OS=Homo sapiens OX=9606 GN=SGSM2 PE=1 SV=4	1	1	1	1	0	0	0	0	0	0	0	0	0	0	0	0	1	1	0	0	0	0	0	0	0	0	0	0	0	0	0	1	1	0	0	0	0	0	0	0	0	0	0	0
SH3B4_HUMAN	SH3B4_HUMAN	7	7	7	SH3 domain-binding protein 4 OS=Homo sapiens OX=9606 GN=SH3BP4 PE=1 SV=1	1	7	7	7	2	0	3	1	2	3	0	2	3	6	2	0	0	1	0	2	0	3	1	2	3	0	2	3	6	2	0	0	1	0	2	0	3	1	2	3	0	2	3	6
SH3L2_HUMAN	SH3L2_HUMAN	1	1	1	SH3 domain-binding glutamic acid-rich-like protein 2 OS=Homo sapiens OX=9606 GN=SH3BGRL2 PE=1 SV=2	1	1	1	1	1	0	0	1	0	1	1	0	0	1	1	0	0	0	0	1	0	0	1	0	1	1	0	0	1	1	0	0	0	0	1	0	0	1	0	1	1	0	0	1
SH3L3_HUMAN	SH3L3_HUMAN	3	3	3	SH3 domain-binding glutamic acid-rich-like protein 3 OS=Homo sapiens OX=9606 GN=SH3BGRL3 PE=1 SV=1	1	3	3	3	0	3	0	1	0	3	2	0	0	1	3	1	2	1	1	0	3	0	1	0	3	2	0	0	1	3	1	2	1	1	0	3	0	1	0	3	2	0	0	1
SHC1_HUMAN	SHC1_HUMAN	2	2	2	SHC-transforming protein 1 OS=Homo sapiens OX=9606 GN=SHC1 PE=1 SV=4	1	2	2	2	1	1	1	1	2	1	1	1	2	1	1	0	0	0	0	1	1	1	1	2	1	1	1	2	1	1	0	0	0	0	1	1	1	1	2	1	1	1	2	1
SHH_HUMAN;IHH_HUMAN	SHH_HUMAN	6;1	6;1	6;1	Sonic hedgehog protein OS=Homo sapiens OX=9606 GN=SHH PE=1 SV=1	2	6	6	6	4	1	3	4	4	4	5	1	4	5	5	1	1	2	3	4	1	3	4	4	4	5	1	4	5	5	1	1	2	3	4	1	3	4	4	4	5	1	4	5
SHSA5_HUMAN	SHSA5_HUMAN	1	1	1	Protein shisa-5 OS=Homo sapiens OX=9606 GN=SHISA5 PE=1 SV=1	1	1	1	1	0	0	0	0	0	0	1	0	0	0	1	0	0	0	0	0	0	0	0	0	0	1	0	0	0	1	0	0	0	0	0	0	0	0	0	0	1	0	0	0
SIA10_HUMAN	SIA10_HUMAN	14	14	14	Type 2 lactosamine alpha-2,3-sialyltransferase OS=Homo sapiens OX=9606 GN=ST3GAL6 PE=1 SV=1	1	14	14	14	12	2	12	8	0	10	8	5	1	7	6	5	9	11	8	12	2	12	8	0	10	8	5	1	7	6	5	9	11	8	12	2	12	8	0	10	8	5	1	7
SIA4A_HUMAN	SIA4A_HUMAN	5	5	5	CMP-N-acetylneuraminate-beta-galactosamide-alpha-2,3-sialyltransferase 1 OS=Homo sapiens OX=9606 GN=ST3GAL1 PE=2 SV=1	1	5	5	5	1	4	1	1	0	1	4	0	0	1	3	3	2	3	5	1	4	1	1	0	1	4	0	0	1	3	3	2	3	5	1	4	1	1	0	1	4	0	0	1
SIA7A_HUMAN	SIA7A_HUMAN	4	4	4	Alpha-N-acetylgalactosaminide alpha-2,6-sialyltransferase 1 OS=Homo sapiens OX=9606 GN=ST6GALNAC1 PE=2 SV=1	1	4	4	4	3	2	0	2	0	1	2	1	0	3	3	3	3	2	3	3	2	0	2	0	1	2	1	0	3	3	3	3	2	3	3	2	0	2	0	1	2	1	0	3
SIAE_HUMAN	SIAE_HUMAN	20	20	20	Sialate O-acetylesterase OS=Homo sapiens OX=9606 GN=SIAE PE=1 SV=1	1	20	20	20	14	8	9	12	15	13	11	9	15	14	12	5	8	9	9	14	8	9	12	15	13	11	9	15	14	12	5	8	9	9	14	8	9	12	15	13	11	9	15	14
SIAS_HUMAN	SIAS_HUMAN	15	15	15	Sialic acid synthase OS=Homo sapiens OX=9606 GN=NANS PE=1 SV=2	1	15	15	15	4	4	7	5	0	10	11	2	0	6	6	0	1	2	0	4	4	7	5	0	10	11	2	0	6	6	0	1	2	0	4	4	7	5	0	10	11	2	0	6
SIAT1_HUMAN	SIAT1_HUMAN	5	5	5	Beta-galactoside alpha-2,6-sialyltransferase 1 OS=Homo sapiens OX=9606 GN=ST6GAL1 PE=1 SV=1	1	5	5	5	4	2	2	4	0	5	5	2	0	4	5	1	2	3	5	4	2	2	4	0	5	5	2	0	4	5	1	2	3	5	4	2	2	4	0	5	5	2	0	4
SIL1_HUMAN	SIL1_HUMAN	6	6	6	Nucleotide exchange factor SIL1 OS=Homo sapiens OX=9606 GN=SIL1 PE=1 SV=1	1	6	6	6	4	1	2	2	0	2	2	2	0	4	2	0	1	0	1	4	1	2	2	0	2	2	2	0	4	2	0	1	0	1	4	1	2	2	0	2	2	2	0	4
SIM22_HUMAN	SIM22_HUMAN	1	1	1	Small integral membrane protein 22 OS=Homo sapiens OX=9606 GN=SMIM22 PE=2 SV=1	1	1	1	1	1	1	1	1	1	1	1	1	1	1	1	0	1	0	1	1	1	1	1	1	1	1	1	1	1	1	0	1	0	1	1	1	1	1	1	1	1	1	1	1
SKP1_HUMAN	SKP1_HUMAN	2	2	2	S-phase kinase-associated protein 1 OS=Homo sapiens OX=9606 GN=SKP1 PE=1 SV=2	1	2	2	2	0	0	0	0	0	1	2	0	0	1	1	0	0	0	0	0	0	0	0	0	1	2	0	0	1	1	0	0	0	0	0	0	0	0	0	1	2	0	0	1
SL9A3_HUMAN	SL9A3_HUMAN	15	15	15	Sodium/hydrogen exchanger 3 OS=Homo sapiens OX=9606 GN=SLC9A3 PE=1 SV=2	1	15	15	15	11	0	5	9	8	13	7	3	9	10	9	3	2	2	7	11	0	5	9	8	13	7	3	9	10	9	3	2	2	7	11	0	5	9	8	13	7	3	9	10
SLIK1_HUMAN	SLIK1_HUMAN	1	1	1	SLIT and NTRK-like protein 1 OS=Homo sapiens OX=9606 GN=SLITRK1 PE=1 SV=2	1	1	1	1	1	0	0	1	1	1	1	0	1	1	1	0	0	0	0	1	0	0	1	1	1	1	0	1	1	1	0	0	0	0	1	0	0	1	1	1	1	0	1	1
SLIT3_HUMAN	SLIT3_HUMAN	4	4	4	Slit homolog 3 protein OS=Homo sapiens OX=9606 GN=SLIT3 PE=2 SV=3	1	4	4	4	1	0	1	1	1	1	1	0	1	1	1	2	2	1	1	1	0	1	1	1	1	1	0	1	1	1	2	2	1	1	1	0	1	1	1	1	1	0	1	1
SLK_HUMAN	SLK_HUMAN	22	22	20	STE20-like serine/threonine-protein kinase OS=Homo sapiens OX=9606 GN=SLK PE=1 SV=1	1	22	22	20	4	4	5	4	8	14	10	7	8	12	8	2	3	3	7	4	4	5	4	8	14	10	7	8	12	8	2	3	3	7	2	4	5	2	6	12	8	5	7	10
SLPI_HUMAN	SLPI_HUMAN	10	10	10	Antileukoproteinase OS=Homo sapiens OX=9606 GN=SLPI PE=1 SV=2	1	10	10	10	2	6	1	1	3	1	3	0	0	3	2	8	8	8	4	2	6	1	1	3	1	3	0	0	3	2	8	8	8	4	2	6	1	1	3	1	3	0	0	3
SMAD3_HUMAN;SMAD5_HUMAN;SMAD1_HUMAN;SMAD9_HUMAN;SMAD2_HUMAN	SMAD3_HUMAN;SMAD5_HUMAN;SMAD1_HUMAN;SMAD9_HUMAN;SMAD2_HUMAN	1;1;1;1;1	1;1;1;1;1	1;1;1;1;1	Mothers against decapentaplegic homolog 3 OS=Homo sapiens OX=9606 GN=SMAD3 PE=1 SV=1;Mothers against decapentaplegic homolog 5 OS=Homo sapiens OX=9606 GN=SMAD5 PE=1 SV=1;Mothers against decapentaplegic homolog 1 OS=Homo sapiens OX=9606 GN=SMAD1 PE=1 SV=1;M	5	1	1	1	1	0	1	0	0	0	0	0	0	1	0	0	0	0	0	1	0	1	0	0	0	0	0	0	1	0	0	0	0	0	1	0	1	0	0	0	0	0	0	1
SMCO2_HUMAN	SMCO2_HUMAN	1	1	1	Single-pass membrane and coiled-coil domain-containing protein 2 OS=Homo sapiens OX=9606 GN=SMCO2 PE=2 SV=2	1	1	1	1	0	0	0	0	0	0	0	0	0	1	1	1	0	0	0	0	0	0	0	0	0	0	0	0	1	1	1	0	0	0	0	0	0	0	0	0	0	0	0	1
SNAA_HUMAN	SNAA_HUMAN	3	3	3	Alpha-soluble NSF attachment protein OS=Homo sapiens OX=9606 GN=NAPA PE=1 SV=3	1	3	3	3	1	0	2	2	2	2	2	0	1	2	2	0	0	1	0	1	0	2	2	2	2	2	0	1	2	2	0	0	1	0	1	0	2	2	2	2	2	0	1	2
SND1_HUMAN	SND1_HUMAN	23	23	23	Staphylococcal nuclease domain-containing protein 1 OS=Homo sapiens OX=9606 GN=SND1 PE=1 SV=1	1	23	23	23	4	6	16	1	0	13	17	1	0	9	8	1	2	2	4	4	6	16	1	0	13	17	1	0	9	8	1	2	2	4	4	6	16	1	0	13	17	1	0	9
SNF8_HUMAN	SNF8_HUMAN	1	1	1	Vacuolar-sorting protein SNF8 OS=Homo sapiens OX=9606 GN=SNF8 PE=1 SV=1	1	1	1	1	0	0	0	0	0	0	0	0	1	0	0	0	0	0	0	0	0	0	0	0	0	0	0	1	0	0	0	0	0	0	0	0	0	0	0	0	0	0	1	0
SNP23_HUMAN	SNP23_HUMAN	4	4	4	Synaptosomal-associated protein 23 OS=Homo sapiens OX=9606 GN=SNAP23 PE=1 SV=1	1	4	4	4	3	1	1	4	3	3	3	2	3	3	3	1	2	1	2	3	1	1	4	3	3	3	2	3	3	3	1	2	1	2	3	1	1	4	3	3	3	2	3	3
SNX18_HUMAN	SNX18_HUMAN	4	4	4	Sorting nexin-18 OS=Homo sapiens OX=9606 GN=SNX18 PE=1 SV=2	1	4	4	4	1	0	3	1	2	3	0	2	2	3	1	0	0	0	1	1	0	3	1	2	3	0	2	2	3	1	0	0	0	1	1	0	3	1	2	3	0	2	2	3
SNX6_HUMAN	SNX6_HUMAN	2	2	2	Sorting nexin-6 OS=Homo sapiens OX=9606 GN=SNX6 PE=1 SV=1	1	2	2	2	0	1	0	0	0	1	1	0	0	0	0	0	0	0	0	0	1	0	0	0	1	1	0	0	0	0	0	0	0	0	0	1	0	0	0	1	1	0	0	0
SOCS4_HUMAN	SOCS4_HUMAN	1	1	1	Suppressor of cytokine signaling 4 OS=Homo sapiens OX=9606 GN=SOCS4 PE=1 SV=1	1	1	1	1	0	1	1	1	0	1	1	0	1	1	1	1	1	1	1	0	1	1	1	0	1	1	0	1	1	1	1	1	1	1	0	1	1	1	0	1	1	0	1	1
SODC_HUMAN	SODC_HUMAN	11	11	11	Superoxide dismutase [Cu-Zn] OS=Homo sapiens OX=9606 GN=SOD1 PE=1 SV=2	1	11	11	11	5	7	4	5	7	9	8	4	9	9	10	4	5	6	7	5	7	4	5	7	9	8	4	9	9	10	4	5	6	7	5	7	4	5	7	9	8	4	9	9
SODE_HUMAN	SODE_HUMAN	6	6	6	Extracellular superoxide dismutase [Cu-Zn] OS=Homo sapiens OX=9606 GN=SOD3 PE=1 SV=2	1	6	6	6	4	0	2	2	1	3	1	1	2	2	2	4	3	1	3	4	0	2	2	1	3	1	1	2	2	2	4	3	1	3	4	0	2	2	1	3	1	1	2	2
SODM_HUMAN	SODM_HUMAN	12	12	12	Superoxide dismutase [Mn], mitochondrial OS=Homo sapiens OX=9606 GN=SOD2 PE=1 SV=3	1	12	12	12	1	6	0	7	6	7	9	3	5	9	11	0	0	1	1	1	6	0	7	6	7	9	3	5	9	11	0	0	1	1	1	6	0	7	6	7	9	3	5	9
SORCN_HUMAN	SORCN_HUMAN	7	7	7	Sorcin OS=Homo sapiens OX=9606 GN=SRI PE=1 SV=1	1	7	7	7	2	2	5	5	5	5	4	2	5	6	6	1	1	4	5	2	2	5	5	5	5	4	2	5	6	6	1	1	4	5	2	2	5	5	5	5	4	2	5	6
SORT_HUMAN	SORT_HUMAN	1	1	1	Sortilin OS=Homo sapiens OX=9606 GN=SORT1 PE=1 SV=3	1	1	1	1	1	0	0	1	0	1	0	0	0	1	0	0	0	0	0	1	0	0	1	0	1	0	0	0	1	0	0	0	0	0	1	0	0	1	0	1	0	0	0	1
SPAST_HUMAN	SPAST_HUMAN	2	2	2	Spastin OS=Homo sapiens OX=9606 GN=SPAST PE=1 SV=1	1	2	2	2	0	1	0	1	0	2	1	0	0	1	1	0	0	0	1	0	1	0	1	0	2	1	0	0	1	1	0	0	0	1	0	1	0	1	0	2	1	0	0	1
SPCS2_HUMAN	SPCS2_HUMAN	3	3	3	Signal peptidase complex subunit 2 OS=Homo sapiens OX=9606 GN=SPCS2 PE=1 SV=3	1	3	3	3	0	1	3	0	0	2	2	1	0	1	2	1	1	1	0	0	1	3	0	0	2	2	1	0	1	2	1	1	1	0	0	1	3	0	0	2	2	1	0	1
SPHM_HUMAN	SPHM_HUMAN	2	2	2	N-sulphoglucosamine sulphohydrolase OS=Homo sapiens OX=9606 GN=SGSH PE=1 SV=1	1	2	2	2	0	1	1	1	1	1	1	0	2	1	2	0	0	0	0	0	1	1	1	1	1	1	0	2	1	2	0	0	0	0	0	1	1	1	1	1	1	0	2	1
SPIT1_HUMAN	SPIT1_HUMAN	15	15	15	Kunitz-type protease inhibitor 1 OS=Homo sapiens OX=9606 GN=SPINT1 PE=1 SV=2	1	15	15	15	9	5	5	12	1	8	7	5	3	9	13	1	5	5	6	9	5	5	12	1	8	7	5	3	9	13	1	5	5	6	9	5	5	12	1	8	7	5	3	9
SPIT2_HUMAN	SPIT2_HUMAN	2	2	2	Kunitz-type protease inhibitor 2 OS=Homo sapiens OX=9606 GN=SPINT2 PE=1 SV=2	1	2	2	2	1	2	1	2	1	2	1	1	2	1	1	2	1	1	2	1	2	1	2	1	2	1	1	2	1	1	2	1	1	2	1	2	1	2	1	2	1	1	2	1
SPP2A_HUMAN	SPP2A_HUMAN	1	1	1	Signal peptide peptidase-like 2A OS=Homo sapiens OX=9606 GN=SPPL2A PE=1 SV=2	1	1	1	1	1	1	1	0	1	1	1	1	1	1	1	1	1	0	1	1	1	1	0	1	1	1	1	1	1	1	1	1	0	1	1	1	1	0	1	1	1	1	1	1
SPRC_HUMAN	SPRC_HUMAN	6	6	6	SPARC OS=Homo sapiens OX=9606 GN=SPARC PE=1 SV=1	1	6	6	6	2	3	1	2	0	3	5	2	0	3	3	3	3	5	3	2	3	1	2	0	3	5	2	0	3	3	3	3	5	3	2	3	1	2	0	3	5	2	0	3
SPRE_HUMAN	SPRE_HUMAN	1	1	1	Sepiapterin reductase OS=Homo sapiens OX=9606 GN=SPR PE=1 SV=1	1	1	1	1	0	0	0	0	0	1	1	0	0	0	0	0	0	0	0	0	0	0	0	0	1	1	0	0	0	0	0	0	0	0	0	0	0	0	0	1	1	0	0	0
SPTB2_HUMAN;SPTB1_HUMAN	SPTB2_HUMAN	35;1	35;1	32;0	Spectrin beta chain, non-erythrocytic 1 OS=Homo sapiens OX=9606 GN=SPTBN1 PE=1 SV=2	2	35	35	32	6	7	17	9	2	29	26	4	0	24	26	1	2	5	6	6	7	17	9	2	29	26	4	0	24	26	1	2	5	6	5	7	16	8	2	27	24	4	0	22
SPTN1_HUMAN	SPTN1_HUMAN	28	28	28	Spectrin alpha chain, non-erythrocytic 1 OS=Homo sapiens OX=9606 GN=SPTAN1 PE=1 SV=3	1	28	28	28	4	5	9	6	0	22	17	1	0	21	20	2	1	5	6	4	5	9	6	0	22	17	1	0	21	20	2	1	5	6	4	5	9	6	0	22	17	1	0	21
SQOR_HUMAN	SQOR_HUMAN	12	12	12	Sulfide:quinone oxidoreductase, mitochondrial OS=Homo sapiens OX=9606 GN=SQOR PE=1 SV=1	1	12	12	12	1	1	11	1	0	5	4	0	0	4	3	0	0	0	0	1	1	11	1	0	5	4	0	0	4	3	0	0	0	0	1	1	11	1	0	5	4	0	0	4
SQSTM_HUMAN	SQSTM_HUMAN	2	2	2	Sequestosome-1 OS=Homo sapiens OX=9606 GN=SQSTM1 PE=1 SV=1	1	2	2	2	0	1	2	0	0	2	2	0	0	2	2	0	1	1	1	0	1	2	0	0	2	2	0	0	2	2	0	1	1	1	0	1	2	0	0	2	2	0	0	2
SRC_HUMAN;SRMS_HUMAN;RON_HUMAN	SRC_HUMAN	19;1;1	17;1;1	11;0;0	Proto-oncogene tyrosine-protein kinase Src OS=Homo sapiens OX=9606 GN=SRC PE=1 SV=3	3	19	17	11	7	1	8	13	14	8	8	11	10	17	10	0	1	6	2	6	1	7	11	12	7	7	9	9	15	9	0	1	6	2	3	0	3	7	8	3	4	5	5	10
SRP14_HUMAN	SRP14_HUMAN	1	1	1	Signal recognition particle 14 kDa protein OS=Homo sapiens OX=9606 GN=SRP14 PE=1 SV=2	1	1	1	1	0	1	0	0	0	1	0	0	0	0	0	0	0	0	0	0	1	0	0	0	1	0	0	0	0	0	0	0	0	0	0	1	0	0	0	1	0	0	0	0
SRP68_HUMAN	SRP68_HUMAN	1	1	1	Signal recognition particle subunit SRP68 OS=Homo sapiens OX=9606 GN=SRP68 PE=1 SV=2	1	1	1	1	0	0	1	0	0	0	0	0	0	1	0	0	0	0	1	0	0	1	0	0	0	0	0	0	1	0	0	0	0	1	0	0	1	0	0	0	0	0	0	1
SRPRA_HUMAN	SRPRA_HUMAN	2	2	2	Signal recognition particle receptor subunit alpha OS=Homo sapiens OX=9606 GN=SRPRA PE=1 SV=2	1	2	2	2	1	0	1	1	0	1	1	0	0	1	1	0	1	0	0	1	0	1	1	0	1	1	0	0	1	1	0	1	0	0	1	0	1	1	0	1	1	0	0	1
SRRT_HUMAN	SRRT_HUMAN	1	1	1	Serrate RNA effector molecule homolog OS=Homo sapiens OX=9606 GN=SRRT PE=1 SV=1	1	1	1	1	0	0	1	0	0	1	1	0	0	0	0	0	0	0	0	0	0	1	0	0	1	1	0	0	0	0	0	0	0	0	0	0	1	0	0	1	1	0	0	0
SRSF1_HUMAN	SRSF1_HUMAN	3	3	3	Serine/arginine-rich splicing factor 1 OS=Homo sapiens OX=9606 GN=SRSF1 PE=1 SV=2	1	3	3	3	0	3	1	0	0	2	2	0	0	0	2	0	0	0	0	0	3	1	0	0	2	2	0	0	0	2	0	0	0	0	0	3	1	0	0	2	2	0	0	0
SRSF2_HUMAN	SRSF2_HUMAN	1	1	1	Serine/arginine-rich splicing factor 2 OS=Homo sapiens OX=9606 GN=SRSF2 PE=1 SV=4	1	1	1	1	0	1	0	0	0	1	1	0	0	0	1	0	0	0	0	0	1	0	0	0	1	1	0	0	0	1	0	0	0	0	0	1	0	0	0	1	1	0	0	0
SRSF3_HUMAN	SRSF3_HUMAN	4	4	4	Serine/arginine-rich splicing factor 3 OS=Homo sapiens OX=9606 GN=SRSF3 PE=1 SV=1	1	4	4	4	0	4	1	0	0	2	3	0	0	0	2	1	0	0	0	0	4	1	0	0	2	3	0	0	0	2	1	0	0	0	0	4	1	0	0	2	3	0	0	0
SRSF6_HUMAN	SRSF6_HUMAN	1	1	1	Serine/arginine-rich splicing factor 6 OS=Homo sapiens OX=9606 GN=SRSF6 PE=1 SV=2	1	1	1	1	0	1	1	0	0	0	1	0	0	0	0	0	0	0	1	0	1	1	0	0	0	1	0	0	0	0	0	0	0	1	0	1	1	0	0	0	1	0	0	0
SRSF7_HUMAN	SRSF7_HUMAN	1	1	1	Serine/arginine-rich splicing factor 7 OS=Homo sapiens OX=9606 GN=SRSF7 PE=1 SV=1	1	1	1	1	0	1	0	0	0	1	1	0	0	1	1	0	0	0	0	0	1	0	0	0	1	1	0	0	1	1	0	0	0	0	0	1	0	0	0	1	1	0	0	1
SSBP_HUMAN	SSBP_HUMAN	6	6	6	Single-stranded DNA-binding protein, mitochondrial OS=Homo sapiens OX=9606 GN=SSBP1 PE=1 SV=1	1	6	6	6	1	1	1	1	3	4	4	0	1	5	5	0	0	0	2	1	1	1	1	3	4	4	0	1	5	5	0	0	0	2	1	1	1	1	3	4	4	0	1	5
SSDH_HUMAN	SSDH_HUMAN	1	1	1	Succinate-semialdehyde dehydrogenase, mitochondrial OS=Homo sapiens OX=9606 GN=ALDH5A1 PE=1 SV=2	1	1	1	1	0	0	0	0	0	1	1	0	0	0	0	0	0	0	0	0	0	0	0	0	1	1	0	0	0	0	0	0	0	0	0	0	0	0	0	1	1	0	0	0
SSRA_HUMAN	SSRA_HUMAN	3	3	3	Translocon-associated protein subunit alpha OS=Homo sapiens OX=9606 GN=SSR1 PE=1 SV=3	1	3	3	3	3	1	3	2	1	2	1	2	1	3	1	0	0	0	0	3	1	3	2	1	2	1	2	1	3	1	0	0	0	0	3	1	3	2	1	2	1	2	1	3
SSRD_HUMAN	SSRD_HUMAN	7	7	7	Translocon-associated protein subunit delta OS=Homo sapiens OX=9606 GN=SSR4 PE=1 SV=1	1	7	7	7	4	1	7	3	1	5	5	2	1	6	3	1	1	0	2	4	1	7	3	1	5	5	2	1	6	3	1	1	0	2	4	1	7	3	1	5	5	2	1	6
SSRG_HUMAN	SSRG_HUMAN	1	1	1	Translocon-associated protein subunit gamma OS=Homo sapiens OX=9606 GN=SSR3 PE=1 SV=1	1	1	1	1	1	0	1	0	1	1	1	1	0	1	1	0	0	0	0	1	0	1	0	1	1	1	1	0	1	1	0	0	0	0	1	0	1	0	1	1	1	1	0	1
ST14_HUMAN	ST14_HUMAN	10	10	10	Suppressor of tumorigenicity 14 protein OS=Homo sapiens OX=9606 GN=ST14 PE=1 SV=2	1	10	10	10	5	2	3	6	5	2	4	4	2	5	3	1	2	3	3	5	2	3	6	5	2	4	4	2	5	3	1	2	3	3	5	2	3	6	5	2	4	4	2	5
STA10_HUMAN	STA10_HUMAN	2	2	2	START domain-containing protein 10 OS=Homo sapiens OX=9606 GN=STARD10 PE=1 SV=2	1	2	2	2	0	0	1	0	0	0	0	0	0	1	0	0	0	0	0	0	0	1	0	0	0	0	0	0	1	0	0	0	0	0	0	0	1	0	0	0	0	0	0	1
STAM1_HUMAN;STAM2_HUMAN	STAM1_HUMAN	6;2	6;2	6;2	Signal transducing adapter molecule 1 OS=Homo sapiens OX=9606 GN=STAM PE=1 SV=3	2	6	6	6	1	1	1	1	4	1	1	3	1	2	3	0	0	1	0	1	1	1	1	4	1	1	3	1	2	3	0	0	1	0	1	1	1	1	4	1	1	3	1	2
STAT1_HUMAN	STAT1_HUMAN	6	6	6	Signal transducer and activator of transcription 1-alpha/beta OS=Homo sapiens OX=9606 GN=STAT1 PE=1 SV=2	1	6	6	6	0	2	0	0	0	6	3	0	0	4	3	0	0	0	0	0	2	0	0	0	6	3	0	0	4	3	0	0	0	0	0	2	0	0	0	6	3	0	0	4
STAT3_HUMAN	STAT3_HUMAN	1	1	1	Signal transducer and activator of transcription 3 OS=Homo sapiens OX=9606 GN=STAT3 PE=1 SV=2	1	1	1	1	0	0	0	0	0	1	1	0	0	0	1	0	0	0	0	0	0	0	0	0	1	1	0	0	0	1	0	0	0	0	0	0	0	0	0	1	1	0	0	0
STC1_HUMAN	STC1_HUMAN	17	17	17	Stanniocalcin-1 OS=Homo sapiens OX=9606 GN=STC1 PE=1 SV=1	1	17	17	17	12	7	9	12	0	13	12	8	0	13	14	11	12	13	13	12	7	9	12	0	13	12	8	0	13	14	11	12	13	13	12	7	9	12	0	13	12	8	0	13
STC2_HUMAN	STC2_HUMAN	18	18	18	Stanniocalcin-2 OS=Homo sapiens OX=9606 GN=STC2 PE=1 SV=1	1	18	18	18	8	8	10	10	5	16	15	5	7	11	12	6	11	11	13	8	8	10	10	5	16	15	5	7	11	12	6	11	11	13	8	8	10	10	5	16	15	5	7	11
STIP1_HUMAN	STIP1_HUMAN	10	10	10	Stress-induced-phosphoprotein 1 OS=Homo sapiens OX=9606 GN=STIP1 PE=1 SV=1	1	10	10	10	0	9	0	2	2	7	6	1	0	6	8	2	1	2	4	0	9	0	2	2	7	6	1	0	6	8	2	1	2	4	0	9	0	2	2	7	6	1	0	6
STK10_HUMAN	STK10_HUMAN	4	2	2	Serine/threonine-protein kinase 10 OS=Homo sapiens OX=9606 GN=STK10 PE=1 SV=1	1	4	2	2	3	0	1	3	3	4	4	3	2	4	3	1	0	0	0	1	0	1	1	1	2	2	1	1	2	1	1	0	0	0	1	0	1	1	1	2	2	1	1	2
STK24_HUMAN	STK24_HUMAN	13	8	7	Serine/threonine-protein kinase 24 OS=Homo sapiens OX=9606 GN=STK24 PE=1 SV=1	1	13	8	7	8	1	6	6	7	9	6	4	7	11	8	1	1	3	5	4	1	1	2	3	5	2	1	2	7	3	0	1	1	2	3	1	1	1	2	4	2	0	1	6
STK25_HUMAN	STK25_HUMAN	7	2	2	Serine/threonine-protein kinase 25 OS=Homo sapiens OX=9606 GN=STK25 PE=1 SV=1	1	7	2	2	6	1	3	5	6	6	4	4	6	6	4	2	1	3	3	1	1	0	0	1	1	1	0	1	1	0	1	1	1	1	1	1	0	0	1	1	1	0	1	1
STK26_HUMAN	STK26_HUMAN	13	13	6	Serine/threonine-protein kinase 26 OS=Homo sapiens OX=9606 GN=STK26 PE=1 SV=2	1	13	13	6	8	0	9	7	10	7	6	7	10	10	8	1	0	2	3	8	0	9	7	10	7	6	7	10	10	8	1	0	2	3	2	0	3	1	4	1	1	3	3	4
STK39_HUMAN	STK39_HUMAN	1	1	1	STE20/SPS1-related proline-alanine-rich protein kinase OS=Homo sapiens OX=9606 GN=STK39 PE=1 SV=3	1	1	1	1	0	0	0	0	0	0	1	0	0	0	0	0	0	0	0	0	0	0	0	0	0	1	0	0	0	0	0	0	0	0	0	0	0	0	0	0	1	0	0	0
STML2_HUMAN	STML2_HUMAN	8	8	8	Stomatin-like protein 2, mitochondrial OS=Homo sapiens OX=9606 GN=STOML2 PE=1 SV=1	1	8	8	8	3	2	3	2	0	6	7	1	1	5	4	0	0	0	2	3	2	3	2	0	6	7	1	1	5	4	0	0	0	2	3	2	3	2	0	6	7	1	1	5
STMN1_HUMAN	STMN1_HUMAN	4	4	4	Stathmin OS=Homo sapiens OX=9606 GN=STMN1 PE=1 SV=3	1	4	4	4	3	3	1	2	1	3	4	0	1	3	4	0	0	1	1	3	3	1	2	1	3	4	0	1	3	4	0	0	1	1	3	3	1	2	1	3	4	0	1	3
STOM_HUMAN	STOM_HUMAN	3	3	3	Erythrocyte band 7 integral membrane protein OS=Homo sapiens OX=9606 GN=STOM PE=1 SV=3	1	3	3	3	1	2	2	1	2	2	2	0	1	1	2	0	0	1	0	1	2	2	1	2	2	2	0	1	1	2	0	0	1	0	1	2	2	1	2	2	2	0	1	1
STRAP_HUMAN	STRAP_HUMAN	1	1	1	Serine-threonine kinase receptor-associated protein OS=Homo sapiens OX=9606 GN=STRAP PE=1 SV=1	1	1	1	1	1	1	1	1	1	1	1	1	1	1	1	0	1	1	1	1	1	1	1	1	1	1	1	1	1	1	0	1	1	1	1	1	1	1	1	1	1	1	1	1
STT3A_HUMAN	STT3A_HUMAN	5	5	5	Dolichyl-diphosphooligosaccharide--protein glycosyltransferase subunit STT3A OS=Homo sapiens OX=9606 GN=STT3A PE=1 SV=2	1	5	5	5	0	0	5	1	1	3	2	2	0	1	1	0	0	0	0	0	0	5	1	1	3	2	2	0	1	1	0	0	0	0	0	0	5	1	1	3	2	2	0	1
STT3B_HUMAN	STT3B_HUMAN	8	8	8	Dolichyl-diphosphooligosaccharide--protein glycosyltransferase subunit STT3B OS=Homo sapiens OX=9606 GN=STT3B PE=1 SV=1	1	8	8	8	2	3	7	3	0	3	3	0	0	2	0	0	0	0	0	2	3	7	3	0	3	3	0	0	2	0	0	0	0	0	2	3	7	3	0	3	3	0	0	2
STX12_HUMAN	STX12_HUMAN	1	1	1	Syntaxin-12 OS=Homo sapiens OX=9606 GN=STX12 PE=1 SV=1	1	1	1	1	0	0	1	0	0	1	1	0	0	1	1	0	0	0	1	0	0	1	0	0	1	1	0	0	1	1	0	0	0	1	0	0	1	0	0	1	1	0	0	1
STX3_HUMAN	STX3_HUMAN	14	14	14	Syntaxin-3 OS=Homo sapiens OX=9606 GN=STX3 PE=1 SV=3	1	14	14	14	11	0	7	10	10	12	5	7	13	12	10	4	2	5	4	11	0	7	10	10	12	5	7	13	12	10	4	2	5	4	11	0	7	10	10	12	5	7	13	12
STX7_HUMAN	STX7_HUMAN	1	1	1	Syntaxin-7 OS=Homo sapiens OX=9606 GN=STX7 PE=1 SV=4	1	1	1	1	0	0	0	0	0	1	1	0	1	1	1	0	0	0	0	0	0	0	0	0	1	1	0	1	1	1	0	0	0	0	0	0	0	0	0	1	1	0	1	1
STXB1_HUMAN	STXB1_HUMAN	7	7	7	Syntaxin-binding protein 1 OS=Homo sapiens OX=9606 GN=STXBP1 PE=1 SV=1	1	7	7	7	5	0	3	6	3	6	6	3	6	6	4	0	2	1	2	5	0	3	6	3	6	6	3	6	6	4	0	2	1	2	5	0	3	6	3	6	6	3	6	6
STXB2_HUMAN	STXB2_HUMAN	32	32	32	Syntaxin-binding protein 2 OS=Homo sapiens OX=9606 GN=STXBP2 PE=1 SV=2	1	32	32	32	19	4	14	17	17	16	6	10	14	21	13	5	6	7	5	19	4	14	17	17	16	6	10	14	21	13	5	6	7	5	19	4	14	17	17	16	6	10	14	21
SUCA_HUMAN	SUCA_HUMAN	15	15	15	Succinate--CoA ligase [ADP/GDP-forming] subunit alpha, mitochondrial OS=Homo sapiens OX=9606 GN=SUCLG1 PE=1 SV=4	1	15	15	15	6	6	14	6	1	12	14	2	2	9	8	2	3	3	6	6	6	14	6	1	12	14	2	2	9	8	2	3	3	6	6	6	14	6	1	12	14	2	2	9
SUCB1_HUMAN	SUCB1_HUMAN	7	7	7	Succinate--CoA ligase [ADP-forming] subunit beta, mitochondrial OS=Homo sapiens OX=9606 GN=SUCLA2 PE=1 SV=3	1	7	7	7	1	0	7	1	0	2	3	0	0	1	1	0	0	0	0	1	0	7	1	0	2	3	0	0	1	1	0	0	0	0	1	0	7	1	0	2	3	0	0	1
SUCB2_HUMAN	SUCB2_HUMAN	13	13	13	Succinate--CoA ligase [GDP-forming] subunit beta, mitochondrial OS=Homo sapiens OX=9606 GN=SUCLG2 PE=1 SV=2	1	13	13	13	2	3	13	3	0	8	6	1	0	6	4	0	1	2	1	2	3	13	3	0	8	6	1	0	6	4	0	1	2	1	2	3	13	3	0	8	6	1	0	6
SUMF2_HUMAN	SUMF2_HUMAN	3	3	3	Sulfatase-modifying factor 2 OS=Homo sapiens OX=9606 GN=SUMF2 PE=1 SV=2	1	3	3	3	0	1	1	0	0	3	3	0	0	2	3	0	0	0	1	0	1	1	0	0	3	3	0	0	2	3	0	0	0	1	0	1	1	0	0	3	3	0	0	2
SUMO2_HUMAN;SUMO3_HUMAN;SUMO4_HUMAN	SUMO2_HUMAN;SUMO3_HUMAN;SUMO4_HUMAN	2;2;1	2;2;1	2;2;1	Small ubiquitin-related modifier 2 OS=Homo sapiens OX=9606 GN=SUMO2 PE=1 SV=3;Small ubiquitin-related modifier 3 OS=Homo sapiens OX=9606 GN=SUMO3 PE=1 SV=2;Small ubiquitin-related modifier 4 OS=Homo sapiens OX=9606 GN=SUMO4 PE=1 SV=2	3	2	2	2	1	2	1	1	0	2	2	0	0	1	1	1	2	1	1	1	2	1	1	0	2	2	0	0	1	1	1	2	1	1	1	2	1	1	0	2	2	0	0	1
SUN2_HUMAN	SUN2_HUMAN	2	2	2	SUN domain-containing protein 2 OS=Homo sapiens OX=9606 GN=SUN2 PE=1 SV=3	1	2	2	2	0	0	2	0	0	1	1	0	0	1	0	0	0	0	0	0	0	2	0	0	1	1	0	0	1	0	0	0	0	0	0	0	2	0	0	1	1	0	0	1
SURF4_HUMAN	SURF4_HUMAN	2	2	2	Surfeit locus protein 4 OS=Homo sapiens OX=9606 GN=SURF4 PE=1 SV=3	1	2	2	2	1	1	2	1	1	1	1	0	1	1	1	0	0	0	0	1	1	2	1	1	1	1	0	1	1	1	0	0	0	0	1	1	2	1	1	1	1	0	1	1
SYAC_HUMAN	SYAC_HUMAN	9	9	9	Alanine--tRNA ligase, cytoplasmic OS=Homo sapiens OX=9606 GN=AARS PE=1 SV=2	1	9	9	9	2	4	4	3	1	9	6	1	1	6	2	0	1	0	1	2	4	4	3	1	9	6	1	1	6	2	0	1	0	1	2	4	4	3	1	9	6	1	1	6
SYAM_HUMAN	SYAM_HUMAN	4	4	4	Alanine--tRNA ligase, mitochondrial OS=Homo sapiens OX=9606 GN=AARS2 PE=1 SV=1	1	4	4	4	0	0	4	0	0	1	1	0	0	0	0	0	0	0	0	0	0	4	0	0	1	1	0	0	0	0	0	0	0	0	0	0	4	0	0	1	1	0	0	0
SYDC_HUMAN	SYDC_HUMAN	5	5	5	Aspartate--tRNA ligase, cytoplasmic OS=Homo sapiens OX=9606 GN=DARS PE=1 SV=2	1	5	5	5	1	1	5	1	1	4	3	1	1	4	2	1	1	1	1	1	1	5	1	1	4	3	1	1	4	2	1	1	1	1	1	1	5	1	1	4	3	1	1	4
SYDM_HUMAN	SYDM_HUMAN	3	3	3	Aspartate--tRNA ligase, mitochondrial OS=Homo sapiens OX=9606 GN=DARS2 PE=1 SV=1	1	3	3	3	0	0	3	0	0	0	0	0	0	1	0	0	0	0	0	0	0	3	0	0	0	0	0	0	1	0	0	0	0	0	0	0	3	0	0	0	0	0	0	1
SYEP_HUMAN	SYEP_HUMAN	6	6	6	Bifunctional glutamate/proline--tRNA ligase OS=Homo sapiens OX=9606 GN=EPRS PE=1 SV=5	1	6	6	6	1	0	5	0	0	5	4	0	0	1	3	0	0	0	1	1	0	5	0	0	5	4	0	0	1	3	0	0	0	1	1	0	5	0	0	5	4	0	0	1
SYFA_HUMAN	SYFA_HUMAN	1	1	1	Phenylalanine--tRNA ligase alpha subunit OS=Homo sapiens OX=9606 GN=FARSA PE=1 SV=3	1	1	1	1	0	1	0	0	0	1	1	0	0	1	0	0	0	0	0	0	1	0	0	0	1	1	0	0	1	0	0	0	0	0	0	1	0	0	0	1	1	0	0	1
SYFB_HUMAN	SYFB_HUMAN	5	5	5	Phenylalanine--tRNA ligase beta subunit OS=Homo sapiens OX=9606 GN=FARSB PE=1 SV=3	1	5	5	5	1	0	4	0	0	2	3	0	0	2	1	0	0	0	1	1	0	4	0	0	2	3	0	0	2	1	0	0	0	1	1	0	4	0	0	2	3	0	0	2
SYHC_HUMAN;SYHM_HUMAN	SYHC_HUMAN;SYHM_HUMAN	2;1	2;1	2;1	Histidine--tRNA ligase, cytoplasmic OS=Homo sapiens OX=9606 GN=HARS PE=1 SV=2;Probable histidine--tRNA ligase, mitochondrial OS=Homo sapiens OX=9606 GN=HARS2 PE=1 SV=1	2	2	2	2	0	0	1	1	0	0	1	0	0	1	2	0	0	1	0	0	0	1	1	0	0	1	0	0	1	2	0	0	1	0	0	0	1	1	0	0	1	0	0	1
SYIC_HUMAN	SYIC_HUMAN	5	5	5	Isoleucine--tRNA ligase, cytoplasmic OS=Homo sapiens OX=9606 GN=IARS PE=1 SV=2	1	5	5	5	0	0	5	0	0	2	1	0	0	1	2	0	0	0	0	0	0	5	0	0	2	1	0	0	1	2	0	0	0	0	0	0	5	0	0	2	1	0	0	1
SYIM_HUMAN	SYIM_HUMAN	14	14	14	Isoleucine--tRNA ligase, mitochondrial OS=Homo sapiens OX=9606 GN=IARS2 PE=1 SV=2	1	14	14	14	1	1	12	4	0	7	5	1	0	8	2	0	0	0	0	1	1	12	4	0	7	5	1	0	8	2	0	0	0	0	1	1	12	4	0	7	5	1	0	8
SYK_HUMAN	SYK_HUMAN	2	2	2	Lysine--tRNA ligase OS=Homo sapiens OX=9606 GN=KARS PE=1 SV=3	1	2	2	2	0	0	0	0	0	1	0	0	0	1	0	0	0	0	0	0	0	0	0	0	1	0	0	0	1	0	0	0	0	0	0	0	0	0	0	1	0	0	0	1
SYLC_HUMAN	SYLC_HUMAN	5	5	5	Leucine--tRNA ligase, cytoplasmic OS=Homo sapiens OX=9606 GN=LARS PE=1 SV=2	1	5	5	5	1	0	5	1	0	3	0	0	0	1	0	0	0	0	0	1	0	5	1	0	3	0	0	0	1	0	0	0	0	0	1	0	5	1	0	3	0	0	0	1
SYMC_HUMAN	SYMC_HUMAN	8	8	8	Methionine--tRNA ligase, cytoplasmic OS=Homo sapiens OX=9606 GN=MARS PE=1 SV=2	1	8	8	8	0	1	7	0	0	5	3	0	0	2	3	0	0	0	0	0	1	7	0	0	5	3	0	0	2	3	0	0	0	0	0	1	7	0	0	5	3	0	0	2
SYNC_HUMAN	SYNC_HUMAN	7	7	7	Asparagine--tRNA ligase, cytoplasmic OS=Homo sapiens OX=9606 GN=NARS PE=1 SV=1	1	7	7	7	2	1	3	2	1	7	4	2	0	4	2	0	1	1	1	2	1	3	2	1	7	4	2	0	4	2	0	1	1	1	2	1	3	2	1	7	4	2	0	4
SYNE2_HUMAN	SYNE2_HUMAN	1	1	1	Nesprin-2 OS=Homo sapiens OX=9606 GN=SYNE2 PE=1 SV=3	1	1	1	1	0	0	0	0	0	0	0	0	0	1	0	0	0	0	0	0	0	0	0	0	0	0	0	0	1	0	0	0	0	0	0	0	0	0	0	0	0	0	0	1
SYPL1_HUMAN	SYPL1_HUMAN	1	1	1	Synaptophysin-like protein 1 OS=Homo sapiens OX=9606 GN=SYPL1 PE=1 SV=1	1	1	1	1	0	0	1	0	0	0	0	1	0	0	0	0	0	0	0	0	0	1	0	0	0	0	1	0	0	0	0	0	0	0	0	0	1	0	0	0	0	1	0	0
SYQ_HUMAN	SYQ_HUMAN	5	5	5	Glutamine--tRNA ligase OS=Homo sapiens OX=9606 GN=QARS PE=1 SV=1	1	5	5	5	1	0	3	0	0	3	1	0	0	1	0	0	0	0	0	1	0	3	0	0	3	1	0	0	1	0	0	0	0	0	1	0	3	0	0	3	1	0	0	1
SYRC_HUMAN	SYRC_HUMAN	7	7	7	Arginine--tRNA ligase, cytoplasmic OS=Homo sapiens OX=9606 GN=RARS PE=1 SV=2	1	7	7	7	2	1	7	1	0	1	1	1	0	3	1	0	0	0	0	2	1	7	1	0	1	1	1	0	3	1	0	0	0	0	2	1	7	1	0	1	1	1	0	3
SYSC_HUMAN	SYSC_HUMAN	4	4	4	Serine--tRNA ligase, cytoplasmic OS=Homo sapiens OX=9606 GN=SARS PE=1 SV=3	1	4	4	4	0	3	2	0	0	3	4	0	0	3	2	0	0	0	1	0	3	2	0	0	3	4	0	0	3	2	0	0	0	1	0	3	2	0	0	3	4	0	0	3
SYTC_HUMAN	SYTC_HUMAN	4	4	4	Threonine--tRNA ligase, cytoplasmic OS=Homo sapiens OX=9606 GN=TARS PE=1 SV=3	1	4	4	4	0	0	2	1	2	2	2	0	0	3	2	0	1	0	0	0	0	2	1	2	2	2	0	0	3	2	0	1	0	0	0	0	2	1	2	2	2	0	0	3
SYTL1_HUMAN	SYTL1_HUMAN	24	24	24	Synaptotagmin-like protein 1 OS=Homo sapiens OX=9606 GN=SYTL1 PE=1 SV=1	1	24	24	24	17	4	14	16	15	20	11	10	17	15	15	9	11	13	18	17	4	14	16	15	20	11	10	17	15	15	9	11	13	18	17	4	14	16	15	20	11	10	17	15
SYTL2_HUMAN	SYTL2_HUMAN	7	7	7	Synaptotagmin-like protein 2 OS=Homo sapiens OX=9606 GN=SYTL2 PE=1 SV=3	1	7	7	7	4	0	4	3	5	2	2	4	5	5	3	2	0	0	1	4	0	4	3	5	2	2	4	5	5	3	2	0	0	1	4	0	4	3	5	2	2	4	5	5
SYTL4_HUMAN	SYTL4_HUMAN	21	21	21	Synaptotagmin-like protein 4 OS=Homo sapiens OX=9606 GN=SYTL4 PE=1 SV=2	1	21	21	21	7	2	10	8	11	7	8	7	11	7	4	11	11	9	12	7	2	10	8	11	7	8	7	11	7	4	11	11	9	12	7	2	10	8	11	7	8	7	11	7
SYVC_HUMAN	SYVC_HUMAN	5	5	5	Valine--tRNA ligase OS=Homo sapiens OX=9606 GN=VARS PE=1 SV=4	1	5	5	5	1	1	4	0	0	4	4	0	0	1	1	1	0	0	1	1	1	4	0	0	4	4	0	0	1	1	1	0	0	1	1	1	4	0	0	4	4	0	0	1
SYWC_HUMAN	SYWC_HUMAN	36	36	36	Tryptophan--tRNA ligase, cytoplasmic OS=Homo sapiens OX=9606 GN=WARS PE=1 SV=2	1	36	36	36	2	24	7	5	2	34	31	3	1	31	31	0	0	1	21	2	24	7	5	2	34	31	3	1	31	31	0	0	1	21	2	24	7	5	2	34	31	3	1	31
SYYC_HUMAN	SYYC_HUMAN	6	6	6	Tyrosine--tRNA ligase, cytoplasmic OS=Homo sapiens OX=9606 GN=YARS PE=1 SV=4	1	6	6	6	1	3	3	1	1	4	4	0	0	4	3	0	0	1	1	1	3	3	1	1	4	4	0	0	4	3	0	0	1	1	1	3	3	1	1	4	4	0	0	4
T132A_HUMAN	T132A_HUMAN	18	18	18	Transmembrane protein 132A OS=Homo sapiens OX=9606 GN=TMEM132A PE=1 SV=1	1	18	18	18	7	10	2	11	0	15	18	6	0	16	18	4	12	14	14	7	10	2	11	0	15	18	6	0	16	18	4	12	14	14	7	10	2	11	0	15	18	6	0	16
T4S1_HUMAN	T4S1_HUMAN	1	1	1	Transmembrane 4 L6 family member 1 OS=Homo sapiens OX=9606 GN=TM4SF1 PE=1 SV=1	1	1	1	1	0	0	0	0	1	0	0	1	0	0	0	0	0	0	0	0	0	0	0	1	0	0	1	0	0	0	0	0	0	0	0	0	0	0	1	0	0	1	0	0
TACD2_HUMAN	TACD2_HUMAN	7	7	7	Tumor-associated calcium signal transducer 2 OS=Homo sapiens OX=9606 GN=TACSTD2 PE=1 SV=3	1	7	7	7	4	2	5	4	0	4	6	2	0	5	5	2	3	3	3	4	2	5	4	0	4	6	2	0	5	5	2	3	3	3	4	2	5	4	0	4	6	2	0	5
TADBP_HUMAN	TADBP_HUMAN	3	3	3	TAR DNA-binding protein 43 OS=Homo sapiens OX=9606 GN=TARDBP PE=1 SV=1	1	3	3	3	0	0	0	0	0	3	1	0	0	1	0	0	0	0	0	0	0	0	0	0	3	1	0	0	1	0	0	0	0	0	0	0	0	0	0	3	1	0	0	1
TAGL2_HUMAN;TAGL3_HUMAN	TAGL2_HUMAN	25;1	25;1	25;1	Transgelin-2 OS=Homo sapiens OX=9606 GN=TAGLN2 PE=1 SV=3	2	25	25	25	14	6	11	15	14	23	21	8	12	19	22	2	7	9	9	14	6	11	15	14	23	21	8	12	19	22	2	7	9	9	14	6	11	15	14	23	21	8	12	19
TALDO_HUMAN	TALDO_HUMAN	16	16	16	Transaldolase OS=Homo sapiens OX=9606 GN=TALDO1 PE=1 SV=2	1	16	16	16	5	10	6	6	3	15	11	4	3	9	13	1	2	5	6	5	10	6	6	3	15	11	4	3	9	13	1	2	5	6	5	10	6	6	3	15	11	4	3	9
TAOK1_HUMAN	TAOK1_HUMAN	24	24	19	Serine/threonine-protein kinase TAO1 OS=Homo sapiens OX=9606 GN=TAOK1 PE=1 SV=1	1	24	24	19	13	3	7	17	18	19	11	14	19	20	16	4	4	6	11	13	3	7	17	18	19	11	14	19	20	16	4	4	6	11	11	3	5	15	13	16	11	10	15	16
TAOK2_HUMAN	TAOK2_HUMAN	9	6	6	Serine/threonine-protein kinase TAO2 OS=Homo sapiens OX=9606 GN=TAOK2 PE=1 SV=2	1	9	6	6	5	1	4	3	6	4	1	5	6	7	2	1	1	1	2	5	1	2	2	3	2	1	3	3	5	1	1	1	1	1	5	1	2	2	3	2	1	3	3	5
TAOK3_HUMAN	TAOK3_HUMAN	21	18	18	Serine/threonine-protein kinase TAO3 OS=Homo sapiens OX=9606 GN=TAOK3 PE=1 SV=2	1	21	18	18	5	0	2	4	9	9	7	3	9	10	10	2	2	0	7	3	0	2	3	6	8	7	1	7	8	9	2	1	0	6	3	0	2	3	6	8	7	1	7	8
TAP1_HUMAN	TAP1_HUMAN	2	2	2	Antigen peptide transporter 1 OS=Homo sapiens OX=9606 GN=TAP1 PE=1 SV=2	1	2	2	2	0	0	1	0	0	1	1	0	0	0	0	0	0	0	0	0	0	1	0	0	1	1	0	0	0	0	0	0	0	0	0	0	1	0	0	1	1	0	0	0
TAXB1_HUMAN	TAXB1_HUMAN	1	1	1	Tax1-binding protein 1 OS=Homo sapiens OX=9606 GN=TAX1BP1 PE=1 SV=2	1	1	1	1	1	0	1	1	1	1	1	0	1	1	1	1	1	1	1	1	0	1	1	1	1	1	0	1	1	1	1	1	1	1	1	0	1	1	1	1	1	0	1	1
TBA1B_HUMAN;TBA4B_HUMAN	TBA1B_HUMAN	31;1	31;1	0;0	Tubulin alpha-1B chain OS=Homo sapiens OX=9606 GN=TUBA1B PE=1 SV=1	2	31	31	0	17	15	25	19	11	29	28	11	12	22	22	5	6	10	12	17	15	25	19	11	29	28	11	12	22	22	5	6	10	12	0	0	0	0	0	0	0	0	0	0
TBA1C_HUMAN	TBA1C_HUMAN	28	3	2	Tubulin alpha-1C chain OS=Homo sapiens OX=9606 GN=TUBA1C PE=1 SV=1	1	28	3	2	15	13	24	18	10	25	25	11	11	21	17	5	5	10	9	1	0	3	2	0	2	3	1	0	3	0	0	0	0	0	0	0	2	1	0	1	2	0	0	2
TBA4A_HUMAN	TBA4A_HUMAN	26	5	5	Tubulin alpha-4A chain OS=Homo sapiens OX=9606 GN=TUBA4A PE=1 SV=1	1	26	5	5	17	9	21	19	11	24	22	10	11	19	18	4	4	6	7	3	0	4	3	2	4	3	2	1	3	2	0	0	0	0	3	0	4	3	2	4	3	2	1	3
TBB2B_HUMAN;TBB2A_HUMAN;TBB8L_HUMAN;TBB6_HUMAN;TBB1_HUMAN	TBB2B_HUMAN;TBB2A_HUMAN	27;27;9;7;5	1;1;0;0;0	1;1;0;0;0	Tubulin beta-2B chain OS=Homo sapiens OX=9606 GN=TUBB2B PE=1 SV=1;Tubulin beta-2A chain OS=Homo sapiens OX=9606 GN=TUBB2A PE=1 SV=1	5	27	1	1	19	12	22	19	10	22	23	11	9	22	18	4	8	9	16	0	0	0	0	0	0	1	0	0	0	0	0	0	0	0	0	0	0	0	0	0	1	0	0	0
TBB3_HUMAN	TBB3_HUMAN	15	1	1	Tubulin beta-3 chain OS=Homo sapiens OX=9606 GN=TUBB3 PE=1 SV=2	1	15	1	1	13	8	14	11	9	13	13	10	8	14	12	2	5	8	12	0	0	0	0	0	0	0	0	0	0	0	0	0	0	1	0	0	0	0	0	0	0	0	0	0
TBB4A_HUMAN	TBB4A_HUMAN	29	2	0	Tubulin beta-4A chain OS=Homo sapiens OX=9606 GN=TUBB4A PE=1 SV=2	1	29	2	0	21	14	21	20	13	25	24	12	12	23	19	8	10	11	19	0	0	0	0	0	0	0	0	0	0	0	0	0	0	0	0	0	0	0	0	0	0	0	0	0
TBB4B_HUMAN	TBB4B_HUMAN	37	37	2	Tubulin beta-4B chain OS=Homo sapiens OX=9606 GN=TUBB4B PE=1 SV=1	1	37	37	2	26	20	31	27	17	33	32	16	17	31	26	10	15	15	27	26	20	31	27	17	33	32	16	17	31	26	10	15	15	27	1	2	2	2	1	2	2	1	2	2
TBB5_HUMAN	TBB5_HUMAN	34	6	5	Tubulin beta chain OS=Homo sapiens OX=9606 GN=TUBB PE=1 SV=2	1	34	6	5	25	18	28	23	13	31	31	15	15	29	26	9	12	12	23	5	3	6	3	1	5	6	3	4	5	6	2	1	1	4	4	2	5	3	1	4	5	2	3	4
TBB8_HUMAN	TBB8_HUMAN	12	2	2	Tubulin beta-8 chain OS=Homo sapiens OX=9606 GN=TUBB8 PE=1 SV=2	1	12	2	2	9	6	12	10	6	9	9	6	5	11	9	4	4	5	8	1	0	2	2	1	1	1	0	1	1	1	0	0	0	1	1	0	2	2	1	1	1	0	1	1
TBCA_HUMAN	TBCA_HUMAN	8	8	8	Tubulin-specific chaperone A OS=Homo sapiens OX=9606 GN=TBCA PE=1 SV=3	1	8	8	8	0	5	0	2	0	4	6	0	1	4	6	1	3	1	2	0	5	0	2	0	4	6	0	1	4	6	1	3	1	2	0	5	0	2	0	4	6	0	1	4
TBL2_HUMAN	TBL2_HUMAN	9	9	9	Transducin beta-like protein 2 OS=Homo sapiens OX=9606 GN=TBL2 PE=1 SV=1	1	9	9	9	2	1	8	2	1	5	8	1	0	5	2	1	0	1	3	2	1	8	2	1	5	8	1	0	5	2	1	0	1	3	2	1	8	2	1	5	8	1	0	5
TCO1_HUMAN	TCO1_HUMAN	27	27	27	Transcobalamin-1 OS=Homo sapiens OX=9606 GN=TCN1 PE=1 SV=2	1	27	27	27	24	7	18	23	13	25	22	17	17	23	22	20	15	17	21	24	7	18	23	13	25	22	17	17	23	22	20	15	17	21	24	7	18	23	13	25	22	17	17	23
TCP4_HUMAN	TCP4_HUMAN	1	1	1	Activated RNA polymerase II transcriptional coactivator p15 OS=Homo sapiens OX=9606 GN=SUB1 PE=1 SV=3	1	1	1	1	0	0	0	0	0	0	1	0	0	0	0	0	0	0	0	0	0	0	0	0	0	1	0	0	0	0	0	0	0	0	0	0	0	0	0	0	1	0	0	0
TCPA_HUMAN	TCPA_HUMAN	12	12	12	T-complex protein 1 subunit alpha OS=Homo sapiens OX=9606 GN=TCP1 PE=1 SV=1	1	12	12	12	2	4	7	4	1	11	8	0	1	9	6	0	0	0	1	2	4	7	4	1	11	8	0	1	9	6	0	0	0	1	2	4	7	4	1	11	8	0	1	9
TCPB_HUMAN	TCPB_HUMAN	12	12	12	T-complex protein 1 subunit beta OS=Homo sapiens OX=9606 GN=CCT2 PE=1 SV=4	1	12	12	12	3	7	9	3	2	11	10	1	1	7	7	1	1	3	2	3	7	9	3	2	11	10	1	1	7	7	1	1	3	2	3	7	9	3	2	11	10	1	1	7
TCPD_HUMAN	TCPD_HUMAN	8	8	8	T-complex protein 1 subunit delta OS=Homo sapiens OX=9606 GN=CCT4 PE=1 SV=4	1	8	8	8	2	3	7	1	0	5	5	0	0	4	2	0	0	0	2	2	3	7	1	0	5	5	0	0	4	2	0	0	0	2	2	3	7	1	0	5	5	0	0	4
TCPE_HUMAN	TCPE_HUMAN	11	11	11	T-complex protein 1 subunit epsilon OS=Homo sapiens OX=9606 GN=CCT5 PE=1 SV=1	1	11	11	11	1	3	4	1	0	8	9	1	0	3	3	0	0	0	3	1	3	4	1	0	8	9	1	0	3	3	0	0	0	3	1	3	4	1	0	8	9	1	0	3
TCPG_HUMAN	TCPG_HUMAN	11	11	11	T-complex protein 1 subunit gamma OS=Homo sapiens OX=9606 GN=CCT3 PE=1 SV=4	1	11	11	11	2	8	10	3	1	10	10	1	1	8	10	0	2	4	8	2	8	10	3	1	10	10	1	1	8	10	0	2	4	8	2	8	10	3	1	10	10	1	1	8
TCPH_HUMAN	TCPH_HUMAN	11	11	11	T-complex protein 1 subunit eta OS=Homo sapiens OX=9606 GN=CCT7 PE=1 SV=2	1	11	11	11	4	2	8	1	0	9	9	1	0	10	7	1	1	1	2	4	2	8	1	0	9	9	1	0	10	7	1	1	1	2	4	2	8	1	0	9	9	1	0	10
TCPQ_HUMAN	TCPQ_HUMAN	12	12	12	T-complex protein 1 subunit theta OS=Homo sapiens OX=9606 GN=CCT8 PE=1 SV=4	1	12	12	12	1	8	7	1	2	8	6	1	0	4	4	0	0	0	2	1	8	7	1	2	8	6	1	0	4	4	0	0	0	2	1	8	7	1	2	8	6	1	0	4
TCPZ_HUMAN	TCPZ_HUMAN	16	16	16	T-complex protein 1 subunit zeta OS=Homo sapiens OX=9606 GN=CCT6A PE=1 SV=3	1	16	16	16	4	5	9	7	0	12	11	0	0	8	9	0	0	3	5	4	5	9	7	0	12	11	0	0	8	9	0	0	3	5	4	5	9	7	0	12	11	0	0	8
TCTP_HUMAN	TCTP_HUMAN	2	2	2	Translationally-controlled tumor protein OS=Homo sapiens OX=9606 GN=TPT1 PE=1 SV=1	1	2	2	2	1	1	1	1	1	2	2	1	1	1	2	1	2	1	1	1	1	1	1	1	2	2	1	1	1	2	1	2	1	1	1	1	1	1	1	2	2	1	1	1
TEBP_HUMAN	TEBP_HUMAN	4	4	4	Prostaglandin E synthase 3 OS=Homo sapiens OX=9606 GN=PTGES3 PE=1 SV=1	1	4	4	4	0	1	2	1	0	2	2	0	0	1	1	0	1	0	2	0	1	2	1	0	2	2	0	0	1	1	0	1	0	2	0	1	2	1	0	2	2	0	0	1
TECR_HUMAN	TECR_HUMAN	4	4	4	Very-long-chain enoyl-CoA reductase OS=Homo sapiens OX=9606 GN=TECR PE=1 SV=1	1	4	4	4	1	1	4	0	1	1	2	0	0	2	1	0	0	0	1	1	1	4	0	1	1	2	0	0	2	1	0	0	0	1	1	1	4	0	1	1	2	0	0	2
TERA_HUMAN	TERA_HUMAN	47	47	47	Transitional endoplasmic reticulum ATPase OS=Homo sapiens OX=9606 GN=VCP PE=1 SV=4	1	47	47	47	8	19	13	10	3	31	35	4	2	31	38	2	2	5	8	8	19	13	10	3	31	35	4	2	31	38	2	2	5	8	8	19	13	10	3	31	35	4	2	31
TES_HUMAN	TES_HUMAN	2	2	2	Testin OS=Homo sapiens OX=9606 GN=TES PE=1 SV=1	1	2	2	2	0	0	1	0	0	1	0	0	0	1	1	0	0	0	0	0	0	1	0	0	1	0	0	0	1	1	0	0	0	0	0	0	1	0	0	1	0	0	0	1
TETN_HUMAN	TETN_HUMAN	1	1	1	Tetranectin OS=Homo sapiens OX=9606 GN=CLEC3B PE=1 SV=3	1	1	1	1	1	1	0	1	0	1	1	1	0	1	1	1	1	1	1	1	1	0	1	0	1	1	1	0	1	1	1	1	1	1	1	1	0	1	0	1	1	1	0	1
TFAM_HUMAN	TFAM_HUMAN	2	2	2	Transcription factor A, mitochondrial OS=Homo sapiens OX=9606 GN=TFAM PE=1 SV=1	1	2	2	2	0	2	1	0	0	2	2	0	0	0	1	0	0	0	0	0	2	1	0	0	2	2	0	0	0	1	0	0	0	0	0	2	1	0	0	2	2	0	0	0
TFF1_HUMAN	TFF1_HUMAN	6	6	6	Trefoil factor 1 OS=Homo sapiens OX=9606 GN=TFF1 PE=1 SV=1	1	6	6	6	6	2	6	6	4	6	6	4	6	6	6	6	4	5	5	6	2	6	6	4	6	6	4	6	6	6	6	4	5	5	6	2	6	6	4	6	6	4	6	6
TFF2_HUMAN	TFF2_HUMAN	14	14	14	Trefoil factor 2 OS=Homo sapiens OX=9606 GN=TFF2 PE=1 SV=2	1	14	14	14	12	14	13	14	12	14	14	10	14	13	13	14	14	14	14	12	14	13	14	12	14	14	10	14	13	13	14	14	14	14	12	14	13	14	12	14	14	10	14	13
TFF3_HUMAN	TFF3_HUMAN	9	9	9	Trefoil factor 3 OS=Homo sapiens OX=9606 GN=TFF3 PE=1 SV=1	1	9	9	9	3	5	8	4	4	7	8	4	8	3	5	5	6	6	4	3	5	8	4	4	7	8	4	8	3	5	5	6	6	4	3	5	8	4	4	7	8	4	8	3
TFPI1_HUMAN	TFPI1_HUMAN	1	1	1	Tissue factor pathway inhibitor OS=Homo sapiens OX=9606 GN=TFPI PE=1 SV=1	1	1	1	1	0	1	0	0	0	0	1	0	0	0	1	0	1	1	0	0	1	0	0	0	0	1	0	0	0	1	0	1	1	0	0	1	0	0	0	0	1	0	0	0
TFR1_HUMAN	TFR1_HUMAN	9	9	9	Transferrin receptor protein 1 OS=Homo sapiens OX=9606 GN=TFRC PE=1 SV=2	1	9	9	9	1	0	0	2	8	1	2	3	4	2	1	0	0	1	0	1	0	0	2	8	1	2	3	4	2	1	0	0	1	0	1	0	0	2	8	1	2	3	4	2
TGFB1_HUMAN;TGFB2_HUMAN	TGFB1_HUMAN	4;1	4;1	4;1	Transforming growth factor beta-1 OS=Homo sapiens OX=9606 GN=TGFB1 PE=1 SV=2	2	4	4	4	1	1	0	2	3	2	2	2	3	1	2	1	2	1	2	1	1	0	2	3	2	2	2	3	1	2	1	2	1	2	1	1	0	2	3	2	2	2	3	1
TGM2_HUMAN	TGM2_HUMAN	21	21	21	Protein-glutamine gamma-glutamyltransferase 2 OS=Homo sapiens OX=9606 GN=TGM2 PE=1 SV=2	1	21	21	21	1	14	13	2	1	17	13	1	0	14	12	0	1	4	7	1	14	13	2	1	17	13	1	0	14	12	0	1	4	7	1	14	13	2	1	17	13	1	0	14
TGO1_HUMAN	TGO1_HUMAN	6	6	6	Transport and Golgi organization protein 1 homolog OS=Homo sapiens OX=9606 GN=MIA3 PE=1 SV=1	1	6	6	6	5	0	0	1	0	3	3	1	0	4	4	1	1	1	2	5	0	0	1	0	3	3	1	0	4	4	1	1	1	2	5	0	0	1	0	3	3	1	0	4
THAS_HUMAN	THAS_HUMAN	4	4	4	Thromboxane-A synthase OS=Homo sapiens OX=9606 GN=TBXAS1 PE=1 SV=3	1	4	4	4	0	0	4	0	0	0	0	0	0	1	0	0	0	0	0	0	0	4	0	0	0	0	0	0	1	0	0	0	0	0	0	0	4	0	0	0	0	0	0	1
THIC_HUMAN	THIC_HUMAN	4	4	4	Acetyl-CoA acetyltransferase, cytosolic OS=Homo sapiens OX=9606 GN=ACAT2 PE=1 SV=2	1	4	4	4	0	0	3	0	0	3	2	0	0	2	1	0	0	0	0	0	0	3	0	0	3	2	0	0	2	1	0	0	0	0	0	0	3	0	0	3	2	0	0	2
THIK_HUMAN	THIK_HUMAN	4	4	4	3-ketoacyl-CoA thiolase, peroxisomal OS=Homo sapiens OX=9606 GN=ACAA1 PE=1 SV=2	1	4	4	4	0	1	1	0	0	1	2	1	0	3	0	0	0	0	0	0	1	1	0	0	1	2	1	0	3	0	0	0	0	0	0	1	1	0	0	1	2	1	0	3
THIL_HUMAN	THIL_HUMAN	5	5	5	Acetyl-CoA acetyltransferase, mitochondrial OS=Homo sapiens OX=9606 GN=ACAT1 PE=1 SV=1	1	5	5	5	0	2	2	0	0	4	5	0	0	2	3	0	1	0	0	0	2	2	0	0	4	5	0	0	2	3	0	1	0	0	0	2	2	0	0	4	5	0	0	2
THIM_HUMAN	THIM_HUMAN	4	4	4	3-ketoacyl-CoA thiolase, mitochondrial OS=Homo sapiens OX=9606 GN=ACAA2 PE=1 SV=2	1	4	4	4	0	0	0	0	0	3	3	0	0	3	3	0	0	0	0	0	0	0	0	0	3	3	0	0	3	3	0	0	0	0	0	0	0	0	0	3	3	0	0	3
THIO_HUMAN	THIO_HUMAN	12	12	12	Thioredoxin OS=Homo sapiens OX=9606 GN=TXN PE=1 SV=3	1	12	12	12	6	7	1	7	6	11	10	5	6	9	10	2	5	4	5	6	7	1	7	6	11	10	5	6	9	10	2	5	4	5	6	7	1	7	6	11	10	5	6	9
THNS1_HUMAN	THNS1_HUMAN	2	2	2	Threonine synthase-like 1 OS=Homo sapiens OX=9606 GN=THNSL1 PE=1 SV=2	1	2	2	2	0	0	2	0	0	0	0	0	0	0	0	0	0	0	0	0	0	2	0	0	0	0	0	0	0	0	0	0	0	0	0	0	2	0	0	0	0	0	0	0
THTM_HUMAN	THTM_HUMAN	2	2	2	3-mercaptopyruvate sulfurtransferase OS=Homo sapiens OX=9606 GN=MPST PE=1 SV=3	1	2	2	2	0	1	1	0	0	2	2	0	0	0	0	0	0	1	0	0	1	1	0	0	2	2	0	0	0	0	0	0	1	0	0	1	1	0	0	2	2	0	0	0
THTR_HUMAN	THTR_HUMAN	9	9	9	Thiosulfate sulfurtransferase OS=Homo sapiens OX=9606 GN=TST PE=1 SV=4	1	9	9	9	4	5	6	2	1	8	8	0	0	6	7	0	1	1	2	4	5	6	2	1	8	8	0	0	6	7	0	1	1	2	4	5	6	2	1	8	8	0	0	6
TIAR_HUMAN	TIAR_HUMAN	1	1	1	Nucleolysin TIAR OS=Homo sapiens OX=9606 GN=TIAL1 PE=1 SV=1	1	1	1	1	0	1	0	0	0	1	0	0	0	0	0	0	0	0	0	0	1	0	0	0	1	0	0	0	0	0	0	0	0	0	0	1	0	0	0	1	0	0	0	0
TIF1B_HUMAN	TIF1B_HUMAN	9	9	9	Transcription intermediary factor 1-beta OS=Homo sapiens OX=9606 GN=TRIM28 PE=1 SV=5	1	9	9	9	2	4	7	1	0	4	5	0	2	3	4	1	2	1	3	2	4	7	1	0	4	5	0	2	3	4	1	2	1	3	2	4	7	1	0	4	5	0	2	3
TIG1_HUMAN	TIG1_HUMAN	21	21	21	Retinoic acid receptor responder protein 1 OS=Homo sapiens OX=9606 GN=RARRES1 PE=1 SV=2	1	21	21	21	0	21	1	5	2	2	4	5	0	1	6	4	18	16	12	0	21	1	5	2	2	4	5	0	1	6	4	18	16	12	0	21	1	5	2	2	4	5	0	1
TIM10_HUMAN	TIM10_HUMAN	1	1	1	Mitochondrial import inner membrane translocase subunit Tim10 OS=Homo sapiens OX=9606 GN=TIMM10 PE=1 SV=1	1	1	1	1	0	1	0	0	0	0	0	0	0	0	0	0	0	0	0	0	1	0	0	0	0	0	0	0	0	0	0	0	0	0	0	1	0	0	0	0	0	0	0	0
TIM44_HUMAN	TIM44_HUMAN	4	4	4	Mitochondrial import inner membrane translocase subunit TIM44 OS=Homo sapiens OX=9606 GN=TIMM44 PE=1 SV=2	1	4	4	4	0	0	2	0	0	0	0	0	0	2	0	0	1	0	0	0	0	2	0	0	0	0	0	0	2	0	0	1	0	0	0	0	2	0	0	0	0	0	0	2
TIMP1_HUMAN	TIMP1_HUMAN	15	15	15	Metalloproteinase inhibitor 1 OS=Homo sapiens OX=9606 GN=TIMP1 PE=1 SV=1	1	15	15	15	12	8	11	11	0	12	13	7	0	11	12	12	10	12	12	12	8	11	11	0	12	13	7	0	11	12	12	10	12	12	12	8	11	11	0	12	13	7	0	11
TIMP2_HUMAN	TIMP2_HUMAN	16	16	16	Metalloproteinase inhibitor 2 OS=Homo sapiens OX=9606 GN=TIMP2 PE=1 SV=2	1	16	16	16	11	3	4	6	1	10	9	5	1	9	7	10	10	12	10	11	3	4	6	1	10	9	5	1	9	7	10	10	12	10	11	3	4	6	1	10	9	5	1	9
TINAL_HUMAN	TINAL_HUMAN	36	36	36	Tubulointerstitial nephritis antigen-like OS=Homo sapiens OX=9606 GN=TINAGL1 PE=1 SV=1	1	36	36	36	13	9	16	22	0	23	23	14	3	18	14	11	24	25	19	13	9	16	22	0	23	23	14	3	18	14	11	24	25	19	13	9	16	22	0	23	23	14	3	18
TITIN_HUMAN	TITIN_HUMAN	6	6	6	Titin OS=Homo sapiens OX=9606 GN=TTN PE=1 SV=4	1	6	6	6	3	4	3	4	1	4	3	3	2	4	3	4	2	3	5	3	4	3	4	1	4	3	3	2	4	3	4	2	3	5	3	4	3	4	1	4	3	3	2	4
TKFC_HUMAN	TKFC_HUMAN	4	4	4	Triokinase/FMN cyclase OS=Homo sapiens OX=9606 GN=TKFC PE=1 SV=2	1	4	4	4	2	1	2	1	1	2	4	0	0	3	2	0	0	0	1	2	1	2	1	1	2	4	0	0	3	2	0	0	0	1	2	1	2	1	1	2	4	0	0	3
TKT_HUMAN	TKT_HUMAN	41	41	41	Transketolase OS=Homo sapiens OX=9606 GN=TKT PE=1 SV=3	1	41	41	41	19	30	26	23	12	34	32	14	12	29	31	11	15	20	23	19	30	26	23	12	34	32	14	12	29	31	11	15	20	23	19	30	26	23	12	34	32	14	12	29
TLN1_HUMAN;TLN2_HUMAN	TLN1_HUMAN	19;2	19;2	19;2	Talin-1 OS=Homo sapiens OX=9606 GN=TLN1 PE=1 SV=3	2	19	19	19	0	2	0	0	0	11	13	0	0	12	10	0	0	0	1	0	2	0	0	0	11	13	0	0	12	10	0	0	0	1	0	2	0	0	0	11	13	0	0	12
TLRN1_HUMAN	TLRN1_HUMAN	4	4	4	Talin rod domain-containing protein 1 OS=Homo sapiens OX=9606 GN=TLNRD1 PE=1 SV=1	1	4	4	4	2	0	0	1	2	2	2	1	1	2	3	0	0	1	3	2	0	0	1	2	2	2	1	1	2	3	0	0	1	3	2	0	0	1	2	2	2	1	1	2
TM109_HUMAN	TM109_HUMAN	2	2	2	Transmembrane protein 109 OS=Homo sapiens OX=9606 GN=TMEM109 PE=1 SV=1	1	2	2	2	0	0	2	0	0	1	0	0	0	0	0	0	0	0	0	0	0	2	0	0	1	0	0	0	0	0	0	0	0	0	0	0	2	0	0	1	0	0	0	0
TM165_HUMAN	TM165_HUMAN	1	1	1	Transmembrane protein 165 OS=Homo sapiens OX=9606 GN=TMEM165 PE=1 SV=1	1	1	1	1	0	0	1	0	0	0	0	0	0	0	0	0	0	0	0	0	0	1	0	0	0	0	0	0	0	0	0	0	0	0	0	0	1	0	0	0	0	0	0	0
TM1L1_HUMAN	TM1L1_HUMAN	2	2	2	TOM1-like protein 1 OS=Homo sapiens OX=9606 GN=TOM1L1 PE=1 SV=2	1	2	2	2	0	0	0	2	0	1	2	0	0	2	2	0	0	1	0	0	0	0	2	0	1	2	0	0	2	2	0	0	1	0	0	0	0	2	0	1	2	0	0	2
TM1L2_HUMAN	TM1L2_HUMAN	1	1	1	TOM1-like protein 2 OS=Homo sapiens OX=9606 GN=TOM1L2 PE=1 SV=1	1	1	1	1	0	0	0	1	0	1	1	0	0	1	1	0	1	0	0	0	0	0	1	0	1	1	0	0	1	1	0	1	0	0	0	0	0	1	0	1	1	0	0	1
TM205_HUMAN	TM205_HUMAN	2	2	2	Transmembrane protein 205 OS=Homo sapiens OX=9606 GN=TMEM205 PE=1 SV=1	1	2	2	2	0	2	2	0	0	2	2	0	0	0	0	0	0	0	0	0	2	2	0	0	2	2	0	0	0	0	0	0	0	0	0	2	2	0	0	2	2	0	0	0
TM258_HUMAN	TM258_HUMAN	1	1	1	Transmembrane protein 258 OS=Homo sapiens OX=9606 GN=TMEM258 PE=1 SV=1	1	1	1	1	1	1	1	1	0	1	0	0	0	1	0	0	0	0	0	1	1	1	1	0	1	0	0	0	1	0	0	0	0	0	1	1	1	1	0	1	0	0	0	1
TM266_HUMAN	TM266_HUMAN	1	1	1	Transmembrane protein 266 OS=Homo sapiens OX=9606 GN=TMEM266 PE=2 SV=2	1	1	1	1	1	1	1	0	0	0	1	1	1	0	1	1	1	1	1	1	1	1	0	0	0	1	1	1	0	1	1	1	1	1	1	1	1	0	0	0	1	1	1	0
TM87A_HUMAN	TM87A_HUMAN	1	1	1	Transmembrane protein 87A OS=Homo sapiens OX=9606 GN=TMEM87A PE=1 SV=3	1	1	1	1	0	0	1	0	0	0	0	0	0	0	0	0	0	0	0	0	0	1	0	0	0	0	0	0	0	0	0	0	0	0	0	0	1	0	0	0	0	0	0	0
TM9S1_HUMAN	TM9S1_HUMAN	1	1	1	Transmembrane 9 superfamily member 1 OS=Homo sapiens OX=9606 GN=TM9SF1 PE=2 SV=2	1	1	1	1	0	0	1	0	0	0	0	0	0	0	0	0	0	0	0	0	0	1	0	0	0	0	0	0	0	0	0	0	0	0	0	0	1	0	0	0	0	0	0	0
TM9S2_HUMAN	TM9S2_HUMAN	12	12	12	Transmembrane 9 superfamily member 2 OS=Homo sapiens OX=9606 GN=TM9SF2 PE=1 SV=1	1	12	12	12	1	2	11	2	2	6	2	4	2	6	0	1	1	0	1	1	2	11	2	2	6	2	4	2	6	0	1	1	0	1	1	2	11	2	2	6	2	4	2	6
TM9S3_HUMAN	TM9S3_HUMAN	9	9	9	Transmembrane 9 superfamily member 3 OS=Homo sapiens OX=9606 GN=TM9SF3 PE=1 SV=2	1	9	9	9	3	0	9	6	2	4	3	1	1	7	3	0	0	0	0	3	0	9	6	2	4	3	1	1	7	3	0	0	0	0	3	0	9	6	2	4	3	1	1	7
TM9S4_HUMAN	TM9S4_HUMAN	9	9	9	Transmembrane 9 superfamily member 4 OS=Homo sapiens OX=9606 GN=TM9SF4 PE=1 SV=2	1	9	9	9	1	0	9	1	1	1	1	0	1	2	0	0	0	0	0	1	0	9	1	1	1	1	0	1	2	0	0	0	0	0	1	0	9	1	1	1	1	0	1	2
TMC4_HUMAN	TMC4_HUMAN	23	23	23	Transmembrane channel-like protein 4 OS=Homo sapiens OX=9606 GN=TMC4 PE=2 SV=3	1	23	23	23	15	8	16	12	12	17	14	12	18	17	15	16	12	12	14	15	8	16	12	12	17	14	12	18	17	15	16	12	12	14	15	8	16	12	12	17	14	12	18	17
TMC5_HUMAN	TMC5_HUMAN	34	34	34	Transmembrane channel-like protein 5 OS=Homo sapiens OX=9606 GN=TMC5 PE=2 SV=3	1	34	34	34	15	9	18	15	17	19	19	13	18	19	18	22	16	14	22	15	9	18	15	17	19	19	13	18	19	18	22	16	14	22	15	9	18	15	17	19	19	13	18	19
TMED1_HUMAN	TMED1_HUMAN	2	2	2	Transmembrane emp24 domain-containing protein 1 OS=Homo sapiens OX=9606 GN=TMED1 PE=1 SV=1	1	2	2	2	0	0	2	0	0	0	0	0	0	0	0	0	0	0	0	0	0	2	0	0	0	0	0	0	0	0	0	0	0	0	0	0	2	0	0	0	0	0	0	0
TMED2_HUMAN	TMED2_HUMAN	3	3	3	Transmembrane emp24 domain-containing protein 2 OS=Homo sapiens OX=9606 GN=TMED2 PE=1 SV=1	1	3	3	3	1	0	2	2	0	1	1	1	0	2	0	0	0	0	0	1	0	2	2	0	1	1	1	0	2	0	0	0	0	0	1	0	2	2	0	1	1	1	0	2
TMED3_HUMAN	TMED3_HUMAN	2	2	2	Transmembrane emp24 domain-containing protein 3 OS=Homo sapiens OX=9606 GN=TMED3 PE=1 SV=1	1	2	2	2	0	0	2	1	0	1	0	0	0	1	0	0	0	0	0	0	0	2	1	0	1	0	0	0	1	0	0	0	0	0	0	0	2	1	0	1	0	0	0	1
TMED4_HUMAN	TMED4_HUMAN	6	5	5	Transmembrane emp24 domain-containing protein 4 OS=Homo sapiens OX=9606 GN=TMED4 PE=1 SV=1	1	6	5	5	2	0	6	2	0	2	2	0	0	2	1	1	1	1	1	1	0	5	1	0	1	1	0	0	1	0	1	1	0	0	1	0	5	1	0	1	1	0	0	1
TMED5_HUMAN	TMED5_HUMAN	1	1	1	Transmembrane emp24 domain-containing protein 5 OS=Homo sapiens OX=9606 GN=TMED5 PE=1 SV=1	1	1	1	1	0	0	1	0	0	0	0	0	0	0	0	0	0	0	0	0	0	1	0	0	0	0	0	0	0	0	0	0	0	0	0	0	1	0	0	0	0	0	0	0
TMED7_HUMAN	TMED7_HUMAN	6	6	6	Transmembrane emp24 domain-containing protein 7 OS=Homo sapiens OX=9606 GN=TMED7 PE=1 SV=2	1	6	6	6	2	1	6	2	1	2	2	2	0	4	2	0	0	0	0	2	1	6	2	1	2	2	2	0	4	2	0	0	0	0	2	1	6	2	1	2	2	2	0	4
TMED9_HUMAN	TMED9_HUMAN	9	9	8	Transmembrane emp24 domain-containing protein 9 OS=Homo sapiens OX=9606 GN=TMED9 PE=1 SV=2	1	9	9	8	6	2	9	5	0	9	8	4	0	8	6	1	1	2	2	6	2	9	5	0	9	8	4	0	8	6	1	1	2	2	5	2	8	4	0	8	7	4	0	7
TMEDA_HUMAN	TMEDA_HUMAN	18	18	18	Transmembrane emp24 domain-containing protein 10 OS=Homo sapiens OX=9606 GN=TMED10 PE=1 SV=2	1	18	18	18	8	4	17	12	2	13	13	6	3	13	10	2	1	1	3	8	4	17	12	2	13	13	6	3	13	10	2	1	1	3	8	4	17	12	2	13	13	6	3	13
TMEM2_HUMAN	TMEM2_HUMAN	2	2	2	Cell surface hyaluronidase OS=Homo sapiens OX=9606 GN=TMEM2 PE=1 SV=1	1	2	2	2	2	1	2	1	1	2	1	0	0	2	1	1	1	0	1	2	1	2	1	1	2	1	0	0	2	1	1	1	0	1	2	1	2	1	1	2	1	0	0	2
TMM33_HUMAN	TMM33_HUMAN	2	2	2	Transmembrane protein 33 OS=Homo sapiens OX=9606 GN=TMEM33 PE=1 SV=2	1	2	2	2	0	0	2	0	0	0	0	0	0	1	0	0	0	0	0	0	0	2	0	0	0	0	0	0	1	0	0	0	0	0	0	0	2	0	0	0	0	0	0	1
TMM43_HUMAN	TMM43_HUMAN	5	5	5	Transmembrane protein 43 OS=Homo sapiens OX=9606 GN=TMEM43 PE=1 SV=1	1	5	5	5	0	0	5	0	0	2	0	0	0	0	0	0	0	0	0	0	0	5	0	0	2	0	0	0	0	0	0	0	0	0	0	0	5	0	0	2	0	0	0	0
TMOD3_HUMAN	TMOD3_HUMAN	2	2	2	Tropomodulin-3 OS=Homo sapiens OX=9606 GN=TMOD3 PE=1 SV=1	1	2	2	2	0	0	0	0	0	2	1	0	0	2	1	0	0	0	0	0	0	0	0	0	2	1	0	0	2	1	0	0	0	0	0	0	0	0	0	2	1	0	0	2
TMPS2_HUMAN	TMPS2_HUMAN	20	20	20	Transmembrane protease serine 2 OS=Homo sapiens OX=9606 GN=TMPRSS2 PE=1 SV=3	1	20	20	20	14	8	11	16	16	13	16	14	14	15	14	12	18	17	10	14	8	11	16	16	13	16	14	14	15	14	12	18	17	10	14	8	11	16	16	13	16	14	14	15
TMX1_HUMAN	TMX1_HUMAN	2	2	2	Thioredoxin-related transmembrane protein 1 OS=Homo sapiens OX=9606 GN=TMX1 PE=1 SV=1	1	2	2	2	0	1	2	0	0	1	1	0	0	1	0	0	0	0	0	0	1	2	0	0	1	1	0	0	1	0	0	0	0	0	0	1	2	0	0	1	1	0	0	1
TNAP2_HUMAN	TNAP2_HUMAN	12	12	12	Tumor necrosis factor alpha-induced protein 2 OS=Homo sapiens OX=9606 GN=TNFAIP2 PE=2 SV=2	1	12	12	12	1	4	1	2	3	0	9	3	2	1	10	1	1	1	1	1	4	1	2	3	0	9	3	2	1	10	1	1	1	1	1	4	1	2	3	0	9	3	2	1
TNF6B_HUMAN	TNF6B_HUMAN	14	14	14	Tumor necrosis factor receptor superfamily member 6B OS=Homo sapiens OX=9606 GN=TNFRSF6B PE=1 SV=1	1	14	14	14	0	13	1	0	0	0	13	1	0	0	12	0	4	6	0	0	13	1	0	0	0	13	1	0	0	12	0	4	6	0	0	13	1	0	0	0	13	1	0	0
TNPO1_HUMAN	TNPO1_HUMAN	1	1	1	Transportin-1 OS=Homo sapiens OX=9606 GN=TNPO1 PE=1 SV=2	1	1	1	1	0	0	1	0	0	0	0	0	0	1	0	0	0	0	0	0	0	1	0	0	0	0	0	0	1	0	0	0	0	0	0	0	1	0	0	0	0	0	0	1
TNR14_HUMAN	TNR14_HUMAN	2	2	2	Tumor necrosis factor receptor superfamily member 14 OS=Homo sapiens OX=9606 GN=TNFRSF14 PE=1 SV=3	1	2	2	2	0	0	0	0	0	0	1	0	0	1	1	0	0	0	1	0	0	0	0	0	0	1	0	0	1	1	0	0	0	1	0	0	0	0	0	0	1	0	0	1
TNR19_HUMAN	TNR19_HUMAN	1	1	1	Tumor necrosis factor receptor superfamily member 19 OS=Homo sapiens OX=9606 GN=TNFRSF19 PE=1 SV=1	1	1	1	1	1	0	0	1	0	1	1	1	0	1	1	1	1	1	1	1	0	0	1	0	1	1	1	0	1	1	1	1	1	1	1	0	0	1	0	1	1	1	0	1
TOLIP_HUMAN	TOLIP_HUMAN	5	5	5	Toll-interacting protein OS=Homo sapiens OX=9606 GN=TOLLIP PE=1 SV=1	1	5	5	5	3	0	3	3	3	3	3	2	5	3	3	2	2	2	4	3	0	3	3	3	3	3	2	5	3	3	2	2	2	4	3	0	3	3	3	3	3	2	5	3
TOM1_HUMAN	TOM1_HUMAN	2	2	2	Target of Myb protein 1 OS=Homo sapiens OX=9606 GN=TOM1 PE=1 SV=2	1	2	2	2	2	1	0	2	1	2	1	0	1	1	1	0	2	2	1	2	1	0	2	1	2	1	0	1	1	1	0	2	2	1	2	1	0	2	1	2	1	0	1	1
TOM70_HUMAN	TOM70_HUMAN	4	4	4	Mitochondrial import receptor subunit TOM70 OS=Homo sapiens OX=9606 GN=TOMM70 PE=1 SV=1	1	4	4	4	2	2	1	2	0	3	3	1	1	4	2	0	2	2	2	2	2	1	2	0	3	3	1	1	4	2	0	2	2	2	2	2	1	2	0	3	3	1	1	4
TOP2A_HUMAN	TOP2A_HUMAN	1	1	1	DNA topoisomerase 2-alpha OS=Homo sapiens OX=9606 GN=TOP2A PE=1 SV=3	1	1	1	1	1	1	0	1	0	1	1	1	0	1	1	0	1	1	1	1	1	0	1	0	1	1	1	0	1	1	0	1	1	1	1	1	0	1	0	1	1	1	0	1
TPA_HUMAN	TPA_HUMAN	1	1	1	Tissue-type plasminogen activator OS=Homo sapiens OX=9606 GN=PLAT PE=1 SV=1	1	1	1	1	0	0	0	1	0	0	0	0	0	0	0	0	0	0	0	0	0	0	1	0	0	0	0	0	0	0	0	0	0	0	0	0	0	1	0	0	0	0	0	0
TPD52_HUMAN	TPD52_HUMAN	4	4	4	Tumor protein D52 OS=Homo sapiens OX=9606 GN=TPD52 PE=1 SV=2	1	4	4	4	0	1	0	0	1	3	3	0	1	3	3	0	0	0	0	0	1	0	0	1	3	3	0	1	3	3	0	0	0	0	0	1	0	0	1	3	3	0	1	3
TPD54_HUMAN	TPD54_HUMAN	3	3	3	Tumor protein D54 OS=Homo sapiens OX=9606 GN=TPD52L2 PE=1 SV=2	1	3	3	3	0	3	0	0	0	2	1	0	0	0	1	0	0	1	0	0	3	0	0	0	2	1	0	0	0	1	0	0	1	0	0	3	0	0	0	2	1	0	0	0
TPIS_HUMAN	TPIS_HUMAN	40	40	40	Triosephosphate isomerase OS=Homo sapiens OX=9606 GN=TPI1 PE=1 SV=3	1	40	40	40	22	36	21	22	20	36	37	18	25	27	32	19	21	24	27	22	36	21	22	20	36	37	18	25	27	32	19	21	24	27	22	36	21	22	20	36	37	18	25	27
TPM1_HUMAN	TPM1_HUMAN	16	5	5	Tropomyosin alpha-1 chain OS=Homo sapiens OX=9606 GN=TPM1 PE=1 SV=2	1	16	5	5	7	10	7	8	4	14	15	2	2	12	14	2	7	6	9	1	2	0	1	1	4	5	0	0	3	5	0	3	1	2	1	2	0	1	1	4	5	0	0	3
TPM2_HUMAN	TPM2_HUMAN	14	3	3	Tropomyosin beta chain OS=Homo sapiens OX=9606 GN=TPM2 PE=1 SV=1	1	14	3	3	6	9	7	9	3	13	14	3	3	11	13	3	5	7	8	0	1	0	1	0	2	3	1	0	2	3	1	1	1	1	0	1	0	1	0	2	3	1	0	2
TPM3_HUMAN	TPM3_HUMAN	23	11	10	Tropomyosin alpha-3 chain OS=Homo sapiens OX=9606 GN=TPM3 PE=1 SV=2	1	23	11	10	9	15	11	10	4	19	21	4	3	18	18	4	6	10	12	4	7	3	3	1	8	9	2	1	9	8	1	1	4	5	3	6	3	3	1	8	9	2	1	8
TPM4_HUMAN	TPM4_HUMAN	26	26	13	Tropomyosin alpha-4 chain OS=Homo sapiens OX=9606 GN=TPM4 PE=1 SV=3	1	26	26	13	8	14	12	10	3	22	23	3	3	16	23	4	6	8	11	8	14	12	10	3	22	23	3	3	16	23	4	6	8	11	2	5	4	2	0	10	10	1	0	6
TPP1_HUMAN	TPP1_HUMAN	4	4	4	Tripeptidyl-peptidase 1 OS=Homo sapiens OX=9606 GN=TPP1 PE=1 SV=2	1	4	4	4	4	1	3	3	2	3	3	2	1	4	1	0	1	1	1	4	1	3	3	2	3	3	2	1	4	1	0	1	1	1	4	1	3	3	2	3	3	2	1	4
TPR_HUMAN	TPR_HUMAN	4	4	4	Nucleoprotein TPR OS=Homo sapiens OX=9606 GN=TPR PE=1 SV=3	1	4	4	4	0	2	0	0	0	2	3	0	0	1	3	0	0	0	0	0	2	0	0	0	2	3	0	0	1	3	0	0	0	0	0	2	0	0	0	2	3	0	0	1
TPSN_HUMAN	TPSN_HUMAN	6	6	6	Tapasin OS=Homo sapiens OX=9606 GN=TAPBP PE=1 SV=1	1	6	6	6	0	6	3	1	0	5	4	1	0	3	4	1	1	1	1	0	6	3	1	0	5	4	1	0	3	4	1	1	1	1	0	6	3	1	0	5	4	1	0	3
TR10C_HUMAN	TR10C_HUMAN	1	1	1	Tumor necrosis factor receptor superfamily member 10C OS=Homo sapiens OX=9606 GN=TNFRSF10C PE=1 SV=3	1	1	1	1	1	1	1	1	0	1	1	1	0	1	1	1	1	1	1	1	1	1	1	0	1	1	1	0	1	1	1	1	1	1	1	1	1	1	0	1	1	1	0	1
TRAP1_HUMAN	TRAP1_HUMAN	4	4	4	Heat shock protein 75 kDa, mitochondrial OS=Homo sapiens OX=9606 GN=TRAP1 PE=1 SV=3	1	4	4	4	1	0	4	0	1	4	2	1	0	4	1	0	0	0	0	1	0	4	0	1	4	2	1	0	4	1	0	0	0	0	1	0	4	0	1	4	2	1	0	4
TRFE_CHICK	TRFE_CHICK	131	131	130	sp|P02789|TRFE_CHICK Ovotransferrin OS=Gallus gallus PE=1 SV=2	1	131	131	130	99	94	89	104	82	119	115	74	117	96	112	100	94	106	114	99	94	89	104	82	119	115	74	117	96	112	100	94	106	114	98	93	88	103	81	118	114	73	116	95
TRFE_HUMAN	TRFE_HUMAN	106	105	105	Serotransferrin OS=Homo sapiens OX=9606 GN=TF PE=1 SV=3	1	106	105	105	71	103	59	74	56	79	84	59	62	74	82	61	79	85	80	70	102	58	73	55	78	83	58	61	73	81	60	78	85	79	70	102	58	73	55	78	83	58	61	73
TRFL_HUMAN	TRFL_HUMAN	148	148	148	Lactotransferrin OS=Homo sapiens OX=9606 GN=LTF PE=1 SV=6	1	148	148	148	59	125	56	124	92	56	108	81	137	50	109	95	140	145	94	59	125	56	124	92	56	108	81	137	50	109	95	140	145	94	59	125	56	124	92	56	108	81	137	50
TRFM_HUMAN	TRFM_HUMAN	9	9	9	Melanotransferrin OS=Homo sapiens OX=9606 GN=MELTF PE=1 SV=2	1	9	9	9	5	0	5	3	0	7	4	1	0	7	3	0	0	1	1	5	0	5	3	0	7	4	1	0	7	3	0	0	1	1	5	0	5	3	0	7	4	1	0	7
TRI23_HUMAN	TRI23_HUMAN	1	1	1	E3 ubiquitin-protein ligase TRIM23 OS=Homo sapiens OX=9606 GN=TRIM23 PE=1 SV=1	1	1	1	1	0	0	1	0	0	0	0	1	0	1	0	0	0	0	0	0	0	1	0	0	0	0	1	0	1	0	0	0	0	0	0	0	1	0	0	0	0	1	0	1
TRI25_HUMAN	TRI25_HUMAN	1	1	1	E3 ubiquitin/ISG15 ligase TRIM25 OS=Homo sapiens OX=9606 GN=TRIM25 PE=1 SV=2	1	1	1	1	1	1	0	1	0	1	1	0	1	1	1	0	0	0	0	1	1	0	1	0	1	1	0	1	1	1	0	0	0	0	1	1	0	1	0	1	1	0	1	1
TRXR1_HUMAN	TRXR1_HUMAN	7	7	6	Thioredoxin reductase 1, cytoplasmic OS=Homo sapiens OX=9606 GN=TXNRD1 PE=1 SV=3	1	7	7	6	1	1	3	3	4	3	6	0	2	5	7	0	1	0	1	1	1	3	3	4	3	6	0	2	5	7	0	1	0	1	1	1	3	3	4	3	5	0	2	4
TRXR2_HUMAN	TRXR2_HUMAN	2	1	1	Thioredoxin reductase 2, mitochondrial OS=Homo sapiens OX=9606 GN=TXNRD2 PE=1 SV=3	1	2	1	1	0	0	0	0	0	1	1	0	0	1	1	0	0	0	0	0	0	0	0	0	1	0	0	0	0	0	0	0	0	0	0	0	0	0	0	1	0	0	0	0
TRY1_HUMAN	TRY1_HUMAN	26	26	21	Trypsin-1 OS=Homo sapiens OX=9606 GN=PRSS1 PE=1 SV=1	1	26	26	21	17	17	19	21	15	25	25	12	24	18	21	21	16	20	23	17	17	19	21	15	25	25	12	24	18	21	21	16	20	23	15	13	15	18	12	21	20	10	21	15
TRY2_HUMAN	TRY2_HUMAN	18	14	9	Trypsin-2 OS=Homo sapiens OX=9606 GN=PRSS2 PE=1 SV=1	1	18	14	9	12	16	13	14	11	16	17	10	15	13	14	15	14	16	18	11	12	10	12	9	13	13	9	13	11	12	11	12	14	14	7	8	6	8	6	9	9	6	9	7
TRY3_HUMAN	TRY3_HUMAN	6	2	2	Trypsin-3 OS=Homo sapiens OX=9606 GN=PRSS3 PE=1 SV=2	1	6	2	2	4	3	4	4	3	4	3	4	4	4	4	3	2	4	4	1	0	1	1	0	1	0	1	1	1	1	0	0	0	0	1	0	1	1	0	1	0	1	1	1
TRY6_HUMAN	TRY6_HUMAN	7	1	1	Putative trypsin-6 OS=Homo sapiens OX=9606 GN=PRSS3P2 PE=5 SV=2	1	7	1	1	6	5	7	6	5	7	7	5	6	6	6	6	5	7	6	1	0	1	1	1	1	1	1	1	1	1	1	1	1	1	1	0	1	1	1	1	1	1	1	1
TS101_HUMAN	TS101_HUMAN	15	15	15	Tumor susceptibility gene 101 protein OS=Homo sapiens OX=9606 GN=TSG101 PE=1 SV=2	1	15	15	15	9	3	7	8	13	8	4	10	6	12	6	1	2	2	3	9	3	7	8	13	8	4	10	6	12	6	1	2	2	3	9	3	7	8	13	8	4	10	6	12
TSN1_HUMAN	TSN1_HUMAN	3	3	3	Tetraspanin-1 OS=Homo sapiens OX=9606 GN=TSPAN1 PE=1 SV=2	1	3	3	3	3	0	2	3	3	3	2	2	3	3	3	0	0	0	1	3	0	2	3	3	3	2	2	3	3	3	0	0	0	1	3	0	2	3	3	3	2	2	3	3
TSN6_HUMAN	TSN6_HUMAN	7	7	7	Tetraspanin-6 OS=Homo sapiens OX=9606 GN=TSPAN6 PE=1 SV=1	1	7	7	7	5	0	3	3	6	2	0	6	5	3	1	0	0	0	0	5	0	3	3	6	2	0	6	5	3	1	0	0	0	0	5	0	3	3	6	2	0	6	5	3
TSN8_HUMAN	TSN8_HUMAN	4	4	4	Tetraspanin-8 OS=Homo sapiens OX=9606 GN=TSPAN8 PE=1 SV=1	1	4	4	4	4	0	1	4	4	3	2	1	3	4	3	1	1	1	1	4	0	1	4	4	3	2	1	3	4	3	1	1	1	1	4	0	1	4	4	3	2	1	3	4
TSNAX_HUMAN	TSNAX_HUMAN	2	2	2	Translin-associated protein X OS=Homo sapiens OX=9606 GN=TSNAX PE=1 SV=1	1	2	2	2	0	1	0	0	0	1	2	0	0	2	1	0	0	0	0	0	1	0	0	0	1	2	0	0	2	1	0	0	0	0	0	1	0	0	0	1	2	0	0	2
[truncated: 95 more rows]
[truncated: 118 more columns]

## Sheet: QE
---- Overview ----	Method of Q Exactive Plus
Name: New Instrument Method
Comment:	OVERALL METHOD SETTINGS
Run time: 130.000 [min]
[truncated: 124 more rows]
